# Supplementary material for: Detection and characterization of constitutive replication origins defined by DNA polymerase epsilon
Source: BMC Biol. 2023 Feb 24;21:41. doi: 10.1186/s12915-023-01527-z (PMC9960419; doi:10.1186/s12915-023-01527-z)
Supplement: Supplementary file 1 — Additional file 1: Table S1. TCGA samples used in the study, including POLE-exo variant types and mutation statistics. [file 12915_2023_1527_MOESM1_ESM.xlsx]

## Sheet: Tab1
Supplementary Table S1: TCGA samples used in the study. POLE-exo specific variants are TCT->TAT and TCG -> TTG (and reverse complementary). Variant positions are based on WES, except for samples for which WGS was only available.
Patient_ID	CancerCode	CancerType	Tumor sample ID (WES)	Control sample ID (WES)	Variant 1 (WES/WGS)											Variant 2 (WES/WGS)											Mutation statistics (WES)		Tumor sample ID (WGS)	Control sample ID (WGS)	Mutation statistics (WGS)		Likely POLE-exo mutator (>20% POLE-exo specific mutations)	Used for the ORI detection
					Genomic position (GRCh38)	dbSNP	Ref allele	Alt allele	Protein position (ENSP00000322570.5)	Amino acids (ENSP00000322570.5)	Tumor AF	Variant class	Consequence	In PF03104 domain (exonuclease)	Between 268 and 471aa (Shinbrot et al.)	Genomic position (GRCh38)	dbSNP	Ref allele	Alt allele	Protein position (ENSP00000322570.5)	Amino acids (ENSP00000322570.5)	Tumor AF	Variant class	Consequence	In PF03104 domain (exonuclease)	Between 268 and 471aa (Shinbrot et al.)	# mutations	% POLE-exo specific mutations			# mutations	% POLE-exo specific mutations
TCGA-61-2003	OV	Ovarian serous cystadenocarcinoma	TCGA-61-2003-01A-01W-0722-08	TCGA-61-2003-10A-01W-0722-08	chr12:132680631	.	A	AGCCTGGCCAACACGACGAAACCTCATCTCTACT	87	I/IVEMRFRRVGQA	0.083	insertion	inframe_insertion	Yes	No	-	-	-	-	-	-	-	-	-	-		5427	1.21614	-	-	-	-	No	No
TCGA-B5-A11Y	UCEC	Uterine Corpus Endometrial Carcinoma	TCGA-B5-A11Y-01A-21D-A10M-09	TCGA-B5-A11Y-10A-01D-A10M-09	chr12:132680203	rs770323795	G	A	102	P/L	0.177	SNV	missense_variant	Yes	No	-	-	-	-	-	-	-	-	-	-		22379	6.37651	-	-	-	-	No	No
TCGA-ER-A19T	SKCM	Skin Cutaneous Melanoma	TCGA-ER-A19T-06A-11D-A19A-08	TCGA-ER-A19T-10A-01D-A19A-08	chr12:132680203	.	G	T	102	P/Q	0.052	SNV	missense_variant	Yes	No	-	-	-	-	-	-	-	-	-	-		4895	2.36977	-	-	-	-	No	No
TCGA-AP-A051	UCEC	Uterine Corpus Endometrial Carcinoma	TCGA-AP-A051-01A-21W-A027-09	TCGA-AP-A051-10A-01W-A027-09	chr12:132680201	.	A	G	103	Y/H	0.046	SNV	missense_variant	Yes	No	chr12:132673664	.	G	T	424	L/I	0.249	SNV	missense_variant	Yes	Yes	190980	6.33627	TCGA-AP-A051-10A-01D-A013-09	TCGA-AP-A051-01A-21D-A013-09	1011676	8	No	No
TCGA-13-0894	OV	Ovarian serous cystadenocarcinoma	TCGA-13-0894-01B-01W-0492-08	TCGA-13-0894-10A-01W-0492-08	chr12:132680045	.	C	CTCCAGAAAACTGGAAATTTTAGGATGAAGGTAACA	111	G/VLPSS*NFQFSGX	0.155	insertion	stop_gained&frameshift_variant&splice_region_variant	Yes	No	-	-	-	-	-	-	-	-	-	-		3423	1.54835	-	-	-	-	No	No
TCGA-HF-7136	STAD	Stomach adenocarcinoma	TCGA-HF-7136-01A-11D-2053-08	TCGA-HF-7136-10A-01D-2053-08	chr12:132680042	.	C	A	112	C/F	0.1	SNV	missense_variant	Yes	No	-	-	-	-	-	-	-	-	-	-		1079	2.68767	-	-	-	-	No	No
TCGA-BG-A222	UCEC	Uterine Corpus Endometrial Carcinoma	TCGA-BG-A222-01A-11D-A159-09	TCGA-BG-A222-10A-01D-A159-09	chr12:132680037	.	G	A	114	R/*	0.424	SNV	stop_gained	Yes	No	chr12:132677368	rs767666219	G	A	266	R/*	0.344	SNV	stop_gained	Yes	No	100414	1.44103	-	-	-	-	No	No
TCGA-A5-A0G2	UCEC	Uterine Corpus Endometrial Carcinoma	TCGA-A5-A0G2-01A-11W-A062-09	TCGA-A5-A0G2-10A-01W-A062-09	chr12:132680037	.	G	A	114	R/*	0.103	SNV	stop_gained	Yes	No	chr12:132672628	.	A	G	562	M/T	0.136	SNV	missense_variant&splice_region_variant	No	No	566819	15.8691	-	-	-	-	No	No
TCGA-16-1045	GBM	Glioblastoma multiforme	TCGA-16-1045-01B-01W-0611-08	TCGA-16-1045-10B-01D-1492-08	chr12:132680023	.	A	ACCAGAAAACTGGAAATTTTAG	118	S/S*NFQFSG	0.064	insertion	stop_gained&inframe_insertion	Yes	No	-	-	-	-	-	-	-	-	-	-		5669	2.82237	-	-	-	-	No	No
TCGA-78-7166	LUAD	Lung adenocarcinoma	TCGA-78-7166-01A-12D-2063-08	TCGA-78-7166-11A-01D-2063-08	chr12:132679981	.	C	A	132	E/D	0.324	SNV	missense_variant	Yes	No	-	-	-	-	-	-	-	-	-	-		3441	2.73176	-	-	-	-	No	No
TCGA-AA-3510	COAD	Colon adenocarcinoma	TCGA-AA-3510-01A-01D-1408-10	TCGA-AA-3510-11A-01D-1408-10	chr12:132679974	.	G	A	135	P/S	0.342	SNV	missense_variant	Yes	No	chr12:132677660	.	T	G	213	D/A	0.364	SNV	missense_variant	Yes	No	65965	45.1997	TCGA-AA-3510-01A-01D-1405-02	TCGA-AA-3510-11A-01D-1405-02	11092	34.8	Yes	Yes
TCGA-19-1390	GBM	Glioblastoma multiforme	TCGA-19-1390-01A-01W-0922-08	TCGA-19-1390-10C-01D-1495-08	chr12:132679650	.	G	GAGTTACACCCCAACTA	142	P/LVGV*LX	0.139	insertion	stop_gained&frameshift_variant&splice_region_variant	Yes	No	chr12:132634194	.	A	AGAAACTACTTTTTGGCCAGGTGCGGTGGC	1999	I/SHRTWPKSSFX	0.034	insertion	frameshift_variant	No	No	10280	2.85992	-	-	-	-	No	No
TCGA-EE-A17Z	SKCM	Skin Cutaneous Melanoma	TCGA-EE-A17Z-06A-11D-A196-08	TCGA-EE-A17Z-10A-01D-A198-08	chr12:132679650	.	G	T	142	P/Q	0.086	SNV	missense_variant&splice_region_variant	Yes	No	-	-	-	-	-	-	-	-	-	-		6755	4.01184	-	-	-	-	No	No
TCGA-D1-A103	UCEC	Uterine Corpus Endometrial Carcinoma	TCGA-D1-A103-01A-11D-A10M-09	TCGA-D1-A103-10A-01D-A10M-09	chr12:132679643	.	G	T	144	H/Q	0.362	SNV	missense_variant	Yes	No	chr12:132673271	.	C	G	456	A/P	0.375	SNV	missense_variant	No	Yes	181888	18.9798	-	-	-	-	No	No
TCGA-59-2351	OV	Ovarian serous cystadenocarcinoma	TCGA-59-2351-01A-01W-0799-08	TCGA-59-2351-10A-01W-0800-08	chr12:132679643	.	G	GCTACCCAAACGGAAGTCCCAGC	144	H/QLGLPFG*X	0.071	insertion	stop_gained&frameshift_variant	Yes	No	-	-	-	-	-	-	-	-	-	-		2591	1.85257	-	-	-	-	No	No
TCGA-DK-AA76	BLCA	Bladder Urothelial Carcinoma	TCGA-DK-AA76-01A-11D-A391-08	TCGA-DK-AA76-10A-01D-A394-08	chr12:132679631	.	C	G	148	L/F	0.153	SNV	missense_variant	Yes	No	-	-	-	-	-	-	-	-	-	-		3602	6.60744	-	-	-	-	No	No
TCGA-04-1342	OV	Ovarian serous cystadenocarcinoma	TCGA-04-1342-01A-01W-0486-08	TCGA-04-1342-11A-01W-0487-08	chr12:132679630	.	T	A	149	K/*	0.024	SNV	stop_gained	Yes	No	chr12:132679628	.	C	CACGACGAAACCTCATCTCTACTAAAAA	149	K/NF**R*GFVV	0.024	insertion	stop_gained&protein_altering_variant	Yes	No	8947	1.62065	-	-	-	-	No	No
TCGA-AG-A002	READ	Rectum adenocarcinoma	TCGA-AG-A002-01A-01W-A00K-09	TCGA-AG-A002-10A-01W-A00K-09	chr12:132679627	rs775815329	G	A	150	R/*	0.348	SNV	stop_gained	Yes	No	chr12:132673261	.	G	A	459	S/F	0.364	SNV	missense_variant	No	Yes	315486	49.1613	TCGA-AG-A002-10A-01D-A183-10	TCGA-AG-A002-01A-01D-A183-10	1273047	45.2	Yes	Yes
TCGA-28-1753	GBM	Glioblastoma multiforme	TCGA-28-1753-01A-01W-0837-08	TCGA-28-1753-10B-01D-1494-08	chr12:132679602	.	T	TATGAGCCTGCAAAACACACAGTGTGCTAACTAGA	158	H/L*LAHCVFCRLIX	0.199	insertion	stop_gained&frameshift_variant	Yes	No	-	-	-	-	-	-	-	-	-	-		11750	1.94894	-	-	-	-	No	No
TCGA-06-2562	GBM	Glioblastoma multiforme	TCGA-06-2562-01A-01W-0837-08	TCGA-06-2562-10A-01D-1494-08	chr12:132679590	.	T	TCAGTTACAAATCCATTTTTCACCATGTC	162	D/GHGEKWICN*X	0.126	insertion	stop_gained&frameshift_variant	Yes	No	chr12:132680638	.	T	TGACACACAGGTCGTCTGACCTGAGTCTATG	85	Y/S*TQVRRPVCH	0.216	insertion	stop_gained&protein_altering_variant	No	No	6102	1.90102	-	-	-	-	No	No
TCGA-13-0887	OV	Ovarian serous cystadenocarcinoma	TCGA-13-0887-01A-01W-0420-08	TCGA-13-0887-10A-01W-0420-08	chr12:132679589	.	A	AGTTCTACATCCAGGAAAGTCTAT	162	D/E*TFLDVEX	0.076	insertion	stop_gained&frameshift_variant	Yes	No	chr12:132661660	.	G	GTCTT	910-911	-/KX	0.236	insertion	frameshift_variant	No	No	4047	2.12503	-	-	-	-	No	No
TCGA-29-1691	OV	Ovarian serous cystadenocarcinoma	TCGA-29-1691-01A-01W-0633-09	TCGA-29-1691-10A-01W-0633-09	chr12:132679584	.	A	AGTTCCAACTCAGTAGGAAGAGGTGAGACCAGAGTT	164	V/ELWSHLFLLSWNX	0.077	insertion	frameshift_variant	Yes	No	-	-	-	-	-	-	-	-	-	-		9132	1.63163	-	-	-	-	No	No
TCGA-29-1702	OV	Ovarian serous cystadenocarcinoma	TCGA-29-1702-01A-01W-0633-09	TCGA-29-1702-10A-01W-0633-09	chr12:132679583	.	G	GCATAGGGAGACTCATCTCT	164	V/VEMSLPMX	0.074	insertion	frameshift_variant	Yes	No	-	-	-	-	-	-	-	-	-	-		2584	2.28328	-	-	-	-	No	No
TCGA-44-2668	LUAD	Lung adenocarcinoma	TCGA-44-2668-01A-01D-A271-08	TCGA-44-2668-10A-01D-1489-08	chr12:132679547	.	C	G	176	K/N	0.17	SNV	missense_variant	Yes	No	-	-	-	-	-	-	-	-	-	-		4680	6.34615	-	-	-	-	No	No
TCGA-CG-5728	STAD	Stomach adenocarcinoma	TCGA-CG-5728-01A-11D-1600-08	TCGA-CG-5728-11A-01D-1600-08	chr12:132679518	rs151325267	G	A	186	A/V	0.035	SNV	missense_variant	Yes	No	-	-	-	-	-	-	-	-	-	-		18563	5.08	-	-	-	-	No	No
TCGA-D1-A175	UCEC	Uterine Corpus Endometrial Carcinoma	TCGA-D1-A175-01A-11D-A12J-09	TCGA-D1-A175-10A-01D-A12J-09	chr12:132679515	.	T	C	187	Y/C	0.377	SNV	missense_variant	Yes	No	-	-	-	-	-	-	-	-	-	-		145821	1.08352	-	-	-	-	No	No
TCGA-AA-A010	COAD	Colon adenocarcinoma	TCGA-AA-A010-01A-01W-A00E-09	TCGA-AA-A010-10A-01W-A00E-09	chr12:132679510	.	C	T	189	A/T	0.393	SNV	missense_variant	Yes	No	chr12:132673627	.	G	C	436	P/R	0.373	SNV	missense_variant	No	Yes	208840	36.1286	-	-	-	-	Yes	No
TCGA-AF-3914	READ	Rectum adenocarcinoma	TCGA-AF-3914-01A-01W-1073-09	TCGA-AF-3914-11A-01W-1073-09	chr12:132679509	.	G	GTAATGACACCGCCCCTCTGCAGAA	189	A/VLQRGGVIT	0.059	insertion	protein_altering_variant	Yes	No	-	-	-	-	-	-	-	-	-	-		5950	2.11765	-	-	-	-	No	No
TCGA-AY-4070	COAD	Colon adenocarcinoma	TCGA-AY-4070-01A-01W-1073-09	TCGA-AY-4070-10A-01W-1073-09	chr12:132679499	.	G	GGAAATCAAGAGCCCAGGGTCAAGTGTGAAGCACA	192	S/SVLHT*PWALDFX	0.015	insertion	stop_gained&frameshift_variant	Yes	No	-	-	-	-	-	-	-	-	-	-		7344	4.92919	-	-	-	-	No	No
TCGA-FS-A1YX	SKCM	Skin Cutaneous Melanoma	TCGA-FS-A1YX-06A-11D-A197-08	TCGA-FS-A1YX-10A-01D-A199-08	chr12:132677703	.	C	A	199	G/C	0.091	SNV	missense_variant	Yes	No	-	-	-	-	-	-	-	-	-	-		854	1.63934	-	-	-	-	No	No
TCGA-D3-A2JL	SKCM	Skin Cutaneous Melanoma	TCGA-D3-A2JL-06A-11D-A196-08	TCGA-D3-A2JL-10A-01D-A198-08	chr12:132677658	.	G	T	214	Q/K	0.063	SNV	missense_variant	Yes	No	-	-	-	-	-	-	-	-	-	-		17440	2.43693	-	-	-	-	No	No
TCGA-AP-A0LM	UCEC	Uterine Corpus Endometrial Carcinoma	TCGA-AP-A0LM-01A-11D-A122-09	TCGA-AP-A0LM-10A-01D-A122-09	chr12:132677657	.	T	C	214	Q/R	0.089	SNV	missense_variant	Yes	No	chr12:132673703	.	C	A	411	V/L	0.203	SNV	missense_variant	Yes	Yes	271448	26.699	-	-	-	-	Yes	No
TCGA-27-2526	GBM	Glioblastoma multiforme	TCGA-27-2526-01A-01W-0837-08	TCGA-27-2526-10A-01D-1494-08	chr12:132677633	.	C	CTCTCGGCGGGTGATTTCTACCGGAAAA	222	R/LFR*KSPAES	0.098	insertion	stop_gained&protein_altering_variant	Yes	No	-	-	-	-	-	-	-	-	-	-		3301	0.817934	-	-	-	-	No	No
TCGA-AJ-A3EK	UCEC	Uterine Corpus Endometrial Carcinoma	TCGA-AJ-A3EK-01A-11D-A19Y-09	TCGA-AJ-A3EK-11A-11D-A19Y-09	chr12:132677631	rs761757009	C	T	223	E/K	0.09	SNV	missense_variant	Yes	No	chr12:132676565	.	G	A	297	S/F	0.333	SNV	missense_variant	Yes	Yes	144789	15.91	-	-	-	-	No	No
TCGA-12-0818	GBM	Glioblastoma multiforme	TCGA-12-0818-01A-01W-0424-08	TCGA-12-0818-10A-01W-0424-08	chr12:132677630	.	T	TAAAAGACATCACCTCATTCTGGTGGTTATGA	223	E/VITTRMR*CLLX	0.112	insertion	stop_gained&frameshift_variant	Yes	No	-	-	-	-	-	-	-	-	-	-		7518	1.44985	-	-	-	-	No	No
TCGA-BR-4362	STAD	Stomach adenocarcinoma	TCGA-BR-4362-01A-01D-1158-08	TCGA-BR-4362-11A-01D-1158-08	chr12:132677625	.	C	T	225	D/N	0.344	SNV	missense_variant	Yes	No	-	-	-	-	-	-	-	-	-	-		20706	4.19685	-	-	-	-	No	No
TCGA-EM-A22M	THCA	Thyroid carcinoma	TCGA-EM-A22M-01A-11D-A17V-08	TCGA-EM-A22M-10A-01D-A17V-08	chr12:132677614	.	G	T	228	Y/*	0.068	SNV	stop_gained	Yes	No	chr12:132677613	rs776873547	G	A	229	H/Y	0.068	SNV	missense_variant	Yes	No	1521	0.723208	-	-	-	-	No	No
TCGA-AA-3864	COAD	Colon adenocarcinoma	TCGA-AA-3864-01A-01D-1981-10	TCGA-AA-3864-10A-01W-0995-10	chr12:132677606	.	C	T	231	R/H	0.353	SNV	missense_variant	Yes	No	-	-	-	-	-	-	-	-	-	-		39212	5.88085	-	-	-	-	No	No
TCGA-KK-A59V	PRAD	Prostate adenocarcinoma	TCGA-KK-A59V-01A-11D-A29Q-08	TCGA-KK-A59V-11A-11D-A29Q-08	chr12:132677580	rs371882716	C	T	240	V/M	0.319	SNV	missense_variant&splice_region_variant	Yes	No	-	-	-	-	-	-	-	-	-	-		10430	7.9674	-	-	-	-	No	No
TCGA-ZF-A9R0	BLCA	Bladder Urothelial Carcinoma	TCGA-ZF-A9R0-01A-11D-A38G-08	TCGA-ZF-A9R0-10A-01D-A38J-08	chr12:132677440	.	G	C	242	H/D	0.303	SNV	missense_variant	Yes	No	-	-	-	-	-	-	-	-	-	-		3307	6.44088	-	-	-	-	No	No
TCGA-14-0817	GBM	Glioblastoma multiforme	TCGA-14-0817-01A-01W-0424-08	TCGA-14-0817-10A-01D-1492-08	chr12:132677439	.	T	TCAAAGACAGCACATCCCG	242	H/PGCAVFD	0.012	insertion	protein_altering_variant	Yes	No	-	-	-	-	-	-	-	-	-	-		4368	3.06777	-	-	-	-	No	No
TCGA-BR-8361	STAD	Stomach adenocarcinoma	TCGA-BR-8361-01A-11D-2340-08	TCGA-BR-8361-10A-01D-2340-08	chr12:132677436	.	C	CA	243	W/LX	0.182	insertion	frameshift_variant	Yes	No	-	-	-	-	-	-	-	-	-	-		21587	4.92889	-	-	-	-	No	No
TCGA-2W-A8YY	CESC	Cervical squamous cell carcinoma and endocervical adenocarcinoma	TCGA-2W-A8YY-01A-11D-A37N-09	TCGA-2W-A8YY-10A-01D-A37N-09	chr12:132677403	rs200211438	G	A	254	P/L	0.5	SNV	missense_variant	Yes	No	chr12:132673703	.	C	A	411	V/L	0.351	SNV	missense_variant	Yes	Yes	260389	10.7958	-	-	-	-	No	No
TCGA-AA-3950	COAD	Colon adenocarcinoma	TCGA-AA-3950-01A-02W-0995-10	TCGA-AA-3950-10A-01W-0995-10	chr12:132676649	.	G	GCAATGTGAAAGTGCTTTAAGCTTCCTGAGAAGAGACGCTCTGCGTGT	269	P/HTQSVSSQEA*STFTLX	0.333	insertion	stop_gained&frameshift_variant	Yes	Yes	-	-	-	-	-	-	-	-	-	-		20174	3.86141	-	-	-	-	No	No
TCGA-12-0657	GBM	Glioblastoma multiforme	TCGA-12-0657-01A-01W-0348-08	TCGA-12-0657-10A-01W-0348-08	chr12:132676631	.	T	TAGCCCTAGCCAAGTTCATTAGCAATCAGCA	275	D/VLIANELG*GY	0.058	insertion	stop_gained&protein_altering_variant	Yes	Yes	-	-	-	-	-	-	-	-	-	-		1688	5.50948	-	-	-	-	No	No
TCGA-21-1080	LUSC	Lung squamous cell carcinoma	TCGA-21-1080-01A-01W-0782-08	TCGA-21-1080-11A-01W-0782-08	chr12:132676628	.	A	AATACTAACAGTGGGGCAGATGCTGC	276	I/SSICPTVSIX	0.125	insertion	frameshift_variant	Yes	Yes	chr12:132642940	.	G	GACTAC	1536	L/L*X	0.233	insertion	stop_gained&frameshift_variant	No	No	13395	2.71743	-	-	-	-	No	No
TCGA-BH-A0GY	BRCA	Breast invasive carcinoma	TCGA-BH-A0GY-01A-11W-A071-09	TCGA-BH-A0GY-10A-01W-A071-09	chr12:132676622	rs764254754	G	A	278	T/M	0.094	SNV	missense_variant	Yes	Yes	-	-	-	-	-	-	-	-	-	-		5121	1.9918	TCGA-BH-A0GY-01A-11D-A060	TCGA-BH-A0GY-10A-01D-A060	2604	4.8	No	No
TCGA-AJ-A3BH	UCEC	Uterine Corpus Endometrial Carcinoma	TCGA-AJ-A3BH-01A-11D-A19Y-09	TCGA-AJ-A3BH-10A-01D-A19Y-09	chr12:132676622	rs764254754	G	A	278	T/M	0.269	SNV	missense_variant	Yes	Yes	-	-	-	-	-	-	-	-	-	-		58456	5.45539	-	-	-	-	No	No
TCGA-BH-A0DL	BRCA	Breast invasive carcinoma	TCGA-BH-A0DL-01A-11D-A10Y-09	TCGA-BH-A0DL-10A-01D-A110-09	chr12:132676619	.	G	T	279	T/N	0.187	SNV	missense_variant	Yes	Yes	-	-	-	-	-	-	-	-	-	-		1186	4.9747	-	-	-	-	No	No
TCGA-AG-A00Y	READ	Rectum adenocarcinoma	TCGA-AG-A00Y-01A-02W-A00K-09	TCGA-AG-A00Y-10A-01W-A00K-09	chr12:132676612	.	C	CTGCAAAGCCAAGAAATGGCGTTCCCACCCTGCCCACACACTCTGCCT	281	L/LGRVCGQGGNAISWLCX	0.796	insertion	frameshift_variant	Yes	Yes	-	-	-	-	-	-	-	-	-	-		9547	3.45658	TCGA-AG-A00Y-01A-02D-A077-02	TCGA-AG-A00Y-10A-01D-A078-02	1182	3.7	No	No
TCGA-A5-A2K5	UCEC	Uterine Corpus Endometrial Carcinoma	TCGA-A5-A2K5-01A-11D-A17W-09	TCGA-A5-A2K5-10A-01D-A17W-09	chr12:132676599	.	G	A	286	P/S	0.111	SNV	missense_variant	Yes	Yes	chr12:132676598	.	G	C	286	P/R	0.222	SNV	missense_variant	Yes	Yes	226035	40.5857	-	-	-	-	Yes	No
TCGA-F5-6814	READ	Rectum adenocarcinoma	TCGA-F5-6814-01A-31D-1924-10	TCGA-F5-6814-10A-01D-1924-10	chr12:132676598	.	G	C	286	P/R	0.367	SNV	missense_variant	Yes	Yes	-	-	-	-	-	-	-	-	-	-		175198	39.3469	TCGA-F5-6814-10A-01D-1924-10	TCGA-F5-6814-01A-31D-1924-10	2507957	34.1	Yes	Yes
TCGA-D1-A17Q	UCEC	Uterine Corpus Endometrial Carcinoma	TCGA-D1-A17Q-01A-11D-A12J-09	TCGA-D1-A17Q-10A-01D-A12J-09	chr12:132676598	.	G	C	286	P/R	0.496	SNV	missense_variant	Yes	Yes	-	-	-	-	-	-	-	-	-	-		146709	44.895	TCGA-D1-A17Q-01A-11D-A12F	TCGA-D1-A17Q-10A-01D-A12F	148688	40.1	Yes	Yes
TCGA-D1-A16X	UCEC	Uterine Corpus Endometrial Carcinoma	TCGA-D1-A16X-01A-11D-A12J-09	TCGA-D1-A16X-10A-01D-A12J-09	chr12:132676598	.	G	C	286	P/R	0.375	SNV	missense_variant	Yes	Yes	-	-	-	-	-	-	-	-	-	-		67342	42.0674	TCGA-D1-A16X-01A-11D-A12F	TCGA-D1-A16X-10A-01D-A12F	13083	34.6	Yes	Yes
TCGA-CA-6718	COAD	Colon adenocarcinoma	TCGA-CA-6718-01A-11D-1835-10	TCGA-CA-6718-10A-01D-1835-10	chr12:132676598	.	G	C	286	P/R	0.354	SNV	missense_variant	Yes	Yes	-	-	-	-	-	-	-	-	-	-		62065	40.7363	TCGA-CA-6718-10A-01D-1835-10	TCGA-CA-6718-01A-11D-1835-10	920096	39.2	Yes	Yes
TCGA-BS-A0UV	UCEC	Uterine Corpus Endometrial Carcinoma	TCGA-BS-A0UV-01A-11D-A10B-09	TCGA-BS-A0UV-10A-01D-A10B-09	chr12:132676598	.	G	C	286	P/R	0.346	SNV	missense_variant	Yes	Yes	-	-	-	-	-	-	-	-	-	-		230547	45.9893	TCGA-BS-A0UV-01A-11D-A101	TCGA-BS-A0UV-10A-01D-A101	236426	38.7	Yes	Yes
TCGA-BS-A0UF	UCEC	Uterine Corpus Endometrial Carcinoma	TCGA-BS-A0UF-01A-11D-A10B-09	TCGA-BS-A0UF-10A-01D-A10B-09	chr12:132676598	.	G	C	286	P/R	0.359	SNV	missense_variant	Yes	Yes	-	-	-	-	-	-	-	-	-	-		208647	41.2318	TCGA-BS-A0UF-01A-11D-A101	TCGA-BS-A0UF-10A-01D-A101	336995	40.1	Yes	Yes
TCGA-B5-A0JY	UCEC	Uterine Corpus Endometrial Carcinoma	TCGA-B5-A0JY-01A-11D-A10B-09	TCGA-B5-A0JY-10A-01D-A10O-09	chr12:132676598	.	G	C	286	P/R	0.314	SNV	missense_variant	Yes	Yes	-	-	-	-	-	-	-	-	-	-		234620	44.9493	TCGA-B5-A0JY-01A-11D-A101	TCGA-B5-A0JY-10A-01D-A101	19522	35.8	Yes	Yes
TCGA-AA-3555	COAD	Colon adenocarcinoma	-	-	chr12:132676598	.	G	T	286	P/H	0.384615	SNV	missense_variant	Yes	Yes	-	-	-	-	-	-	-	-	-	-		NA	NA	TCGA-AA-3555-10A-01D-0959-10	TCGA-AA-3555-01A-01D-0959-10	281700	43.4	Yes	Yes
TCGA-EO-A22X	UCEC	Uterine Corpus Endometrial Carcinoma	TCGA-EO-A22X-01A-11D-A17W-09	TCGA-EO-A22X-10A-01D-A17W-09	chr12:132676598	.	G	C	286	P/R	0.409	SNV	missense_variant	Yes	Yes	chr12:132680611	.	A	C	94	F/C	0.352	SNV	missense_variant	Yes	No	240062	42.8468	-	-	-	-	Yes	No
TCGA-E6-A1LX	UCEC	Uterine Corpus Endometrial Carcinoma	TCGA-E6-A1LX-01A-11D-A14G-09	TCGA-E6-A1LX-10A-01D-A14G-09	chr12:132676598	.	G	C	286	P/R	0.321	SNV	missense_variant	Yes	Yes	chr12:132680024	.	G	T	118	S/Y	0.131	SNV	missense_variant	Yes	No	297363	38.7436	-	-	-	-	Yes	No
TCGA-EO-A3B0	UCEC	Uterine Corpus Endometrial Carcinoma	TCGA-EO-A3B0-01A-12D-A19Y-09	TCGA-EO-A3B0-10A-01D-A19Y-09	chr12:132676598	.	G	C	286	P/R	0.786	SNV	missense_variant	Yes	Yes	chr12:132673664	.	G	T	424	L/I	0.396	SNV	missense_variant	Yes	Yes	297426	37.2066	-	-	-	-	Yes	No
TCGA-AX-A05Z	UCEC	Uterine Corpus Endometrial Carcinoma	TCGA-AX-A05Z-01A-11W-A027-09	TCGA-AX-A05Z-10A-01W-A027-09	chr12:132676598	.	G	C	286	P/R	0.237	SNV	missense_variant	Yes	Yes	chr12:132673657	rs374920539	G	A	426	A/V	0.04	SNV	missense_variant	Yes	Yes	204993	46.4387	-	-	-	-	Yes	No
TCGA-AJ-A5DW	UCEC	Uterine Corpus Endometrial Carcinoma	TCGA-AJ-A5DW-01A-11D-A27P-09	TCGA-AJ-A5DW-10A-01D-A27P-09	chr12:132676598	.	G	C	286	P/R	0.542	SNV	missense_variant	Yes	Yes	chr12:132665393	.	G	A	793	R/C	0.213	SNV	missense_variant	No	No	90053	47.1167	-	-	-	-	Yes	No
TCGA-AN-A046	BRCA	Breast invasive carcinoma	TCGA-AN-A046-01A-21W-A050-09	TCGA-AN-A046-10A-01W-A055-09	chr12:132676598	.	G	C	286	P/R	0.292	SNV	missense_variant	Yes	Yes	-	-	-	-	-	-	-	-	-	-		116923	52.5158	-	-	-	-	Yes	No
TCGA-QS-A5YQ	UCEC	Uterine Corpus Endometrial Carcinoma	TCGA-QS-A5YQ-01A-11D-A31U-09	TCGA-QS-A5YQ-10A-01D-A31U-09	chr12:132676598	.	G	C	286	P/R	0.25	SNV	missense_variant	Yes	Yes	-	-	-	-	-	-	-	-	-	-		23835	49.9727	-	-	-	-	Yes	No
TCGA-QF-A5YS	UCEC	Uterine Corpus Endometrial Carcinoma	TCGA-QF-A5YS-01A-11D-A31U-09	TCGA-QF-A5YS-10A-01D-A31U-09	chr12:132676598	.	G	C	286	P/R	0.611	SNV	missense_variant	Yes	Yes	-	-	-	-	-	-	-	-	-	-		42241	44.9989	-	-	-	-	Yes	No
TCGA-EY-A1GI	UCEC	Uterine Corpus Endometrial Carcinoma	TCGA-EY-A1GI-01A-11D-A13L-09	TCGA-EY-A1GI-10A-01D-A13O-09	chr12:132676598	.	G	C	286	P/R	0.588	SNV	missense_variant	Yes	Yes	-	-	-	-	-	-	-	-	-	-		115677	44.5179	-	-	-	-	Yes	No
TCGA-EY-A1G8	UCEC	Uterine Corpus Endometrial Carcinoma	TCGA-EY-A1G8-01A-11D-A13L-09	TCGA-EY-A1G8-10A-01D-A13O-09	chr12:132676598	.	G	C	286	P/R	0.429	SNV	missense_variant	Yes	Yes	-	-	-	-	-	-	-	-	-	-		67362	44.3262	-	-	-	-	Yes	No
TCGA-B5-A11N	UCEC	Uterine Corpus Endometrial Carcinoma	TCGA-B5-A11N-01A-11D-A122-09	TCGA-B5-A11N-10A-01D-A122-09	chr12:132676598	.	G	C	286	P/R	0.282	SNV	missense_variant	Yes	Yes	-	-	-	-	-	-	-	-	-	-		45517	43.4651	-	-	-	-	Yes	No
TCGA-BK-A6W3	UCEC	Uterine Corpus Endometrial Carcinoma	TCGA-BK-A6W3-01A-12D-A34Q-09	TCGA-BK-A6W3-10A-01D-A34Q-09	chr12:132676598	.	G	C	286	P/R	0.405	SNV	missense_variant	Yes	Yes	-	-	-	-	-	-	-	-	-	-		113363	43.3078	-	-	-	-	Yes	No
TCGA-EO-A3AV	UCEC	Uterine Corpus Endometrial Carcinoma	TCGA-EO-A3AV-01A-12D-A19Y-09	TCGA-EO-A3AV-10A-01D-A19Y-09	chr12:132676598	.	G	C	286	P/R	0.207	SNV	missense_variant	Yes	Yes	-	-	-	-	-	-	-	-	-	-		116592	41.7773	-	-	-	-	Yes	No
TCGA-EO-A3AY	UCEC	Uterine Corpus Endometrial Carcinoma	TCGA-EO-A3AY-01A-12D-A19Y-09	TCGA-EO-A3AY-10A-01D-A19Y-09	chr12:132676598	.	G	C	286	P/R	0.387	SNV	missense_variant	Yes	Yes	-	-	-	-	-	-	-	-	-	-		105462	41.6899	-	-	-	-	Yes	No
TCGA-AX-A0J0	UCEC	Uterine Corpus Endometrial Carcinoma	TCGA-AX-A0J0-01A-11D-A117-09	TCGA-AX-A0J0-10A-02X-A10H-09	chr12:132676598	.	G	C	286	P/R	0.467	SNV	missense_variant	Yes	Yes	-	-	-	-	-	-	-	-	-	-		196535	41.644	-	-	-	-	Yes	No
TCGA-DK-A6AW	BLCA	Bladder Urothelial Carcinoma	TCGA-DK-A6AW-01A-11D-A30E-08	TCGA-DK-A6AW-10A-01D-A30H-08	chr12:132676598	.	G	C	286	P/R	0.5	SNV	missense_variant	Yes	Yes	-	-	-	-	-	-	-	-	-	-		70038	40.9663	-	-	-	-	Yes	No
TCGA-ND-A4WC	UCS	Uterine Carcinosarcoma	TCGA-ND-A4WC-01A-21D-A28R-08	TCGA-ND-A4WC-10A-01D-A28U-08	chr12:132676598	.	G	C	286	P/R	0.31	SNV	missense_variant	Yes	Yes	-	-	-	-	-	-	-	-	-	-		72571	35.5927	-	-	-	-	Yes	No
TCGA-EO-A22U	UCEC	Uterine Corpus Endometrial Carcinoma	TCGA-EO-A22U-01A-11D-A17W-09	TCGA-EO-A22U-10B-01D-A17W-09	chr12:132676598	.	G	C	286	P/R	0.444	SNV	missense_variant	Yes	Yes	-	-	-	-	-	-	-	-	-	-		307973	15.7335	-	-	-	-	No	No
TCGA-VQ-A8P2	STAD	Stomach adenocarcinoma	TCGA-VQ-A8P2-01A-11D-A364-08	TCGA-VQ-A8P2-10A-01D-A362-08	chr12:132676598	.	G	A	286	P/L	0.308	SNV	missense_variant	Yes	Yes	-	-	-	-	-	-	-	-	-	-		99275	8.92571	-	-	-	-	No	No
TCGA-EA-A44S	CESC	Cervical squamous cell carcinoma and endocervical adenocarcinoma	TCGA-EA-A44S-01A-12D-A26G-09	TCGA-EA-A44S-10A-01D-A26G-09	chr12:132676590	.	C	T	289	E/K	0.345	SNV	missense_variant	Yes	Yes	-	-	-	-	-	-	-	-	-	-		1264	7.35759	-	-	-	-	No	No
TCGA-14-0865	GBM	Glioblastoma multiforme	TCGA-14-0865-01B-01W-0643-08	TCGA-14-0865-10A-01W-0643-08	chr12:132676589	.	T	TTGGTGATGAGGTAG	289	E/ATSSPX	0.02	insertion	frameshift_variant	Yes	Yes	chr12:132676590	.	C	CCCT	288-289	-/R	0.025	insertion	inframe_insertion	Yes	Yes	3737	1.9802	-	-	-	-	No	No
TCGA-FU-A3HZ	CESC	Cervical squamous cell carcinoma and endocervical adenocarcinoma	TCGA-FU-A3HZ-01A-11D-A20U-09	TCGA-FU-A3HZ-10A-01D-A20U-09	chr12:132676565	.	G	A	297	S/F	0.571	SNV	missense_variant	Yes	Yes	chr12:132639132	.	A	C	1849	F/V	0.297	SNV	missense_variant	No	No	50763	32.3819	TCGA-FU-A3HZ-01A-11D-A20X	TCGA-FU-A3HZ-10A-01D-A20X	40698	32.5	Yes	Yes
TCGA-DU-6392	LGG	Brain Lower Grade Glioma	TCGA-DU-6392-01A-11D-1705-08	TCGA-DU-6392-10A-01D-1705-08	chr12:132676565	.	G	T	297	S/Y	0.231	SNV	missense_variant	Yes	Yes	chr12:132675413	.	T	C	404	H/R	0.085	SNV	missense_variant	Yes	Yes	187237	10.9594	TCGA-DU-6392-01A-11D-1703	TCGA-DU-6392-10A-01D-1703	107722	11.5	No	No
TCGA-A6-6141	COAD	Colon adenocarcinoma	TCGA-A6-6141-01A-11D-1771-10	TCGA-A6-6141-10A-01D-1771-10	chr12:132676565	.	G	A	297	S/F	0.242	SNV	missense_variant	Yes	Yes	-	-	-	-	-	-	-	-	-	-		24849	45.7523	TCGA-A6-6141-10A-01D-1771-10	TCGA-A6-6141-01A-11D-1771-10	254759	43.7	Yes	Yes
DO232761	PBCA	Pediatric Brain Cancer	-	-	chr12:132676565	.	G	A	297	S/F	NA	SNV	missense_variant	Yes	Yes	-	-	-	-	-	-	-	-	-	-		NA	NA	SA605911	SA605909	1247079	10.0869	No	No
DO232224	PBCA	Pediatric Brain Cancer	-	-	chr12:132676565	.	G	A	297	S/F	NA	SNV	missense_variant	Yes	Yes	-	-	-	-	-	-	-	-	-	-		NA	NA	SA605144	SA605146	976014	10.3782	No	No
TCGA-AP-A059	UCEC	Uterine Corpus Endometrial Carcinoma	TCGA-AP-A059-01A-21D-A122-09	TCGA-AP-A059-10A-01D-A122-09	chr12:132676565	.	G	A	297	S/F	0.197	SNV	missense_variant	Yes	Yes	-	-	-	-	-	-	-	-	-	-		264964	11.6578	-	-	-	-	No	No
TCGA-55-6969	LUAD	Lung adenocarcinoma	TCGA-55-6969-01A-11D-1945-08	TCGA-55-6969-11A-01D-1945-08	chr12:132676561	.	GT	G	298	Y/X	0.1	deletion	frameshift_variant	Yes	Yes	-	-	-	-	-	-	-	-	-	-		6291	3.11556	TCGA-55-6969-01A-11D-A46H-10	TCGA-55-6969-11A-01D-A46H-10	118581	3.8	No	No
TCGA-FD-A3B6	BLCA	Bladder Urothelial Carcinoma	TCGA-FD-A3B6-01A-21D-A20D-08	TCGA-FD-A3B6-10A-01D-A20D-08	chr12:132676181	.	C	G	311	E/D	0.07	SNV	missense_variant	Yes	Yes	-	-	-	-	-	-	-	-	-	-		4133	5.95209	TCGA-FD-A3B6-01A-21D-A210	TCGA-FD-A3B6-10A-01D-A210	18498	6	No	No
DO52722	CLLE	Chronic Lymphocytic Leukemia	-	-	chr12:132676180	.	T	A	312	I/F	NA	SNV	missense_variant	Yes	Yes	-	-	-	-	-	-	-	-	-	-		NA	NA	SA542211,SA542211,SA542211	SA542212,SA542212,SA542212	2537	2.79858	No	No
TCGA-16-1460	GBM	Glioblastoma multiforme	TCGA-16-1460-01A-01W-0643-08	TCGA-16-1460-10A-01W-0643-08	chr12:132676154	.	A	ACCATACTCTTGGGTG	320	F/FTQEYG	0.01	insertion	inframe_insertion	Yes	Yes	-	-	-	-	-	-	-	-	-	-		6914	3.16749	TCGA-16-1460-01A-01D-0932-09	TCGA-16-1460-10A-01D-0703-09	8058	5.5	No	No
TCGA-X6-A8C5	SARC	Sarcoma	TCGA-X6-A8C5-01A-11D-A36J-09	TCGA-X6-A8C5-10A-01D-A36M-09	chr12:132676146	.	G	C	323	T/S	0.34	SNV	missense_variant	Yes	Yes	-	-	-	-	-	-	-	-	-	-		1530	1.11111	-	-	-	-	No	No
TCGA-AZ-4615	COAD	Colon adenocarcinoma	TCGA-AZ-4615-01A-01D-1408-10	TCGA-AZ-4615-10A-01D-2188-10	chr12:132676141	.	TG	T	324	P/X	0.25	deletion	frameshift_variant	Yes	Yes	-	-	-	-	-	-	-	-	-	-		17896	5.04582	TCGA-AZ-4615-01A-01D-1405-02	TCGA-AZ-4615-10A-01D-1405-02	474	4.9	No	No
TCGA-43-7656	LUSC	Lung squamous cell carcinoma	TCGA-43-7656-01A-11D-2122-08	TCGA-43-7656-10A-01D-2122-08	chr12:132676125	.	C	A	330	G/V	0.232	SNV	missense_variant	Yes	Yes	-	-	-	-	-	-	-	-	-	-		5404	2.47964	-	-	-	-	No	No
TCGA-AA-3977	COAD	Colon adenocarcinoma	TCGA-AA-3977-01A-01D-1981-10	TCGA-AA-3977-10A-01W-1982-10	chr12:132675741	.	A	G	367	F/S	0.348	SNV	missense_variant	Yes	Yes	chr12:132665439	.	C	A	777	K/N	0.219	SNV	missense_variant	No	No	91342	41.1333	TCGA-AA-3977-10A-01D-1024-10	TCGA-AA-3977-01A-01D-1024-10	1051861	38	Yes	Yes
TCGA-A5-A0G1	UCEC	Uterine Corpus Endometrial Carcinoma	TCGA-A5-A0G1-01A-11D-A122-09	TCGA-A5-A0G1-10A-01D-A122-09	chr12:132675741	.	A	G	367	F/S	0.194	SNV	missense_variant	Yes	Yes	-	-	-	-	-	-	-	-	-	-		197106	10.1062	-	-	-	-	No	No
TCGA-A5-A1OF	UCEC	Uterine Corpus Endometrial Carcinoma	TCGA-A5-A1OF-01A-11D-A14G-09	TCGA-A5-A1OF-10A-01D-A14G-09	chr12:132675741	.	A	G	367	F/S	0.303	SNV	missense_variant	Yes	Yes	-	-	-	-	-	-	-	-	-	-		263469	9.68121	-	-	-	-	No	No
TCGA-DD-A1EG	LIHC	Liver hepatocellular carcinoma	TCGA-DD-A1EG-01A-11D-A20W-10	TCGA-DD-A1EG-10A-01D-A20W-10	chr12:132675740	.	AA	A	367	R/-	NA	deletion	frameshift_variant	Yes	Yes	-	-	-	-	-	-	-	-	-	-		1170	5.55556	TCGA-DD-A1EG-11A-11D-A20W-10	TCGA-DD-A1EG-01A-11D-A20W-10	12433	2.6	No	No
TCGA-EY-A215	UCEC	Uterine Corpus Endometrial Carcinoma	TCGA-EY-A215-01A-11D-A14K-09	TCGA-EY-A215-10A-01D-A14K-09	chr12:132675739	.	C	A	368	D/Y	0.286	SNV	missense_variant	Yes	Yes	chr12:132659367	rs375338204	A	G	1068	M/T	0.475	SNV	missense_variant	No	No	119044	7.62995	-	-	-	-	No	No
TCGA-EE-A181	SKCM	Skin Cutaneous Melanoma	TCGA-EE-A181-06A-11D-A196-08	TCGA-EE-A181-10A-01D-A198-08	chr12:132675735	.	C	T	369	W/*	0.123	SNV	stop_gained&splice_region_variant	Yes	Yes	-	-	-	-	-	-	-	-	-	-		53185	5.66701	-	-	-	-	No	No
TCGA-50-5930	LUAD	Lung adenocarcinoma	TCGA-50-5930-01A-11D-1753-08	TCGA-50-5930-11A-01D-1753-08	chr12:132675517	.	C	CAT	369	W/*	0.069	insertion	stop_gained&frameshift_variant&splice_region_variant	Yes	Yes	-	-	-	-	-	-	-	-	-	-		15994	4.41416	TCGA-50-5930-01A-11D-1753-08	TCGA-50-5930-11A-01D-1753-08	200774	4.7	No	No
TCGA-05-4396	LUAD	Lung adenocarcinoma	TCGA-05-4396-01A-21D-1855-08	TCGA-05-4396-10A-01D-1855-08	chr12:132675500	.	C	A	375	R/L	0.054	SNV	missense_variant	Yes	Yes	chr12:132672291	.	C	A	573	R/L	0.026	SNV	missense_variant	No	No	25959	1.58327	TCGA-05-4396-10A-01D-1855-08	TCGA-05-4396-01A-21D-1855-08	47511	4.3	No	No
TCGA-CN-A63U	HNSC	Head and Neck squamous cell carcinoma	TCGA-CN-A63U-01A-11D-A30E-08	TCGA-CN-A63U-10A-01D-A30H-08	chr12:132675461	.	C	A	388	G/V	0.255	SNV	missense_variant	Yes	Yes	-	-	-	-	-	-	-	-	-	-		8117	2.56252	-	-	-	-	No	No
TCGA-EB-A5SE	SKCM	Skin Cutaneous Melanoma	TCGA-EB-A5SE-01A-11D-A30X-08	TCGA-EB-A5SE-10A-01D-A30X-08	chr12:132675449	.	T	C	392	D/G	0.43	SNV	missense_variant	Yes	Yes	-	-	-	-	-	-	-	-	-	-		5181	7.66261	-	-	-	-	No	No
TCGA-A5-A2K7	UCEC	Uterine Corpus Endometrial Carcinoma	TCGA-A5-A2K7-01A-11D-A17W-09	TCGA-A5-A2K7-10A-01D-A17W-09	chr12:132675437	.	T	C	396	E/G	0.444	SNV	missense_variant	Yes	Yes	-	-	-	-	-	-	-	-	-	-		13106	5.53945	-	-	-	-	No	No
TCGA-F4-6570	COAD	Colon adenocarcinoma	TCGA-F4-6570-01A-11D-1771-10	TCGA-F4-6570-10A-01D-1771-10	chr12:132675437	.	TC	T	396	E/X	0.088	deletion	frameshift_variant	Yes	Yes	-	-	-	-	-	-	-	-	-	-		25082	5.4262	-	-	-	-	No	No
TCGA-19-1787	GBM	Glioblastoma multiforme	TCGA-19-1787-01B-01D-1495-08	TCGA-19-1787-10A-01D-1495-08	chr12:132675428	.	G	A	399	A/V	0.443	SNV	missense_variant	Yes	Yes	-	-	-	-	-	-	-	-	-	-		9602	11.5913	-	-	-	-	No	No
TCGA-EE-A29V	SKCM	Skin Cutaneous Melanoma	TCGA-EE-A29V-06A-12D-A197-08	TCGA-EE-A29V-10A-01D-A199-08	chr12:132675423	.	G	T	401	Q/K	0.103	SNV	missense_variant	Yes	Yes	-	-	-	-	-	-	-	-	-	-		19012	4.08163	TCGA-EE-A29V-06A-12D-A18Y	TCGA-EE-A29V-10A-01D-A190	68378	5.1	No	No
TCGA-AX-A2HA	UCEC	Uterine Corpus Endometrial Carcinoma	TCGA-AX-A2HA-01A-12D-A18P-09	TCGA-AX-A2HA-11A-11D-A18P-09	chr12:132675420	.	A	G	402	C/R	0.186	SNV	missense_variant	Yes	Yes	-	-	-	-	-	-	-	-	-	-		30821	5.99267	-	-	-	-	No	No
TCGA-ER-A19H	SKCM	Skin Cutaneous Melanoma	TCGA-ER-A19H-06A-12D-A196-08	TCGA-ER-A19H-10A-01D-A198-08	chr12:132673705	.	C	A	410	W/L	0.048	SNV	missense_variant&splice_region_variant	Yes	Yes	-	-	-	-	-	-	-	-	-	-		10997	3.37365	-	-	-	-	No	No
TCGA-FI-A2D0	UCEC	Uterine Corpus Endometrial Carcinoma	TCGA-FI-A2D0-01A-11D-A17D-09	TCGA-FI-A2D0-10A-01D-A17D-09	chr12:132673703	.	C	A	411	V/L	0.465	SNV	missense_variant	Yes	Yes	-	-	-	-	-	-	-	-	-	-		156278	8.18541	TCGA-FI-A2D0-01A-11D-A17E	TCGA-FI-A2D0-10A-01D-A17E	36005	8.2	No	No
TCGA-EI-6917	READ	Rectum adenocarcinoma	TCGA-EI-6917-01A-11D-1924-10	TCGA-EI-6917-10A-01D-1924-10	chr12:132673703	.	C	A	411	V/L	0.258065	SNV	missense_variant	Yes	Yes	-	-	-	-	-	-	-	-	-	-		94329	50.6896	TCGA-EI-6917-10A-01D-1924-10	TCGA-EI-6917-01A-11D-1924-10	867792	43	Yes	Yes
TCGA-AZ-4315	COAD	Colon adenocarcinoma	TCGA-AZ-4315-01A-01D-1408-10	TCGA-AZ-4315-10A-01D-1408-10	chr12:132673703	.	C	A	411	V/L	0.238	SNV	missense_variant	Yes	Yes	-	-	-	-	-	-	-	-	-	-		161840	34.8628	TCGA-AZ-4315-10A-01W-1461-10	TCGA-AZ-4315-01A-01W-1461-10	1158053	31.2	Yes	Yes
TCGA-AA-A00N	COAD	Colon adenocarcinoma	TCGA-AA-A00N-01A-02W-A00E-09	TCGA-AA-A00N-10A-01W-A00E-09	chr12:132673703	.	C	A	411	V/L	0.206	SNV	missense_variant	Yes	Yes	chr12:132649709	.	A	C	1255	L/V	0.258	SNV	missense_variant	No	No	140871	36.3311	TCGA-AA-A00N-10A-01D-A17O-10	TCGA-AA-A00N-01A-02D-A17O-10	835945	33.8	Yes	Yes
TCGA-06-5416	GBM	Glioblastoma multiforme	TCGA-06-5416-01A-01D-1486-08	TCGA-06-5416-10A-01D-1486-08	chr12:132673703	.	C	A	411	V/L	0.405	SNV	missense_variant	Yes	Yes	chr12:132668491	rs764044031	G	A	680	R/C	0.335	SNV	missense_variant	No	No	231467	31.3237	-	-	-	-	Yes	No
TCGA-D1-A16Y	UCEC	Uterine Corpus Endometrial Carcinoma	TCGA-D1-A16Y-01A-31D-A12J-09	TCGA-D1-A16Y-10A-01D-A12J-09	chr12:132673703	.	C	A	411	V/L	0.536	SNV	missense_variant	Yes	Yes	-	-	-	-	-	-	-	-	-	-		26393	37.347	-	-	-	-	Yes	No
TCGA-AP-A056	UCEC	Uterine Corpus Endometrial Carcinoma	TCGA-AP-A056-01A-11W-A027-09	TCGA-AP-A056-10A-01W-A027-09	chr12:132673703	.	C	A	411	V/L	0.528	SNV	missense_variant	Yes	Yes	-	-	-	-	-	-	-	-	-	-		222564	37.2356	-	-	-	-	Yes	No
TCGA-A5-A0GP	UCEC	Uterine Corpus Endometrial Carcinoma	TCGA-A5-A0GP-01A-11W-A062-09	TCGA-A5-A0GP-10A-01W-A062-09	chr12:132673703	.	C	A	411	V/L	0.283	SNV	missense_variant	Yes	Yes	-	-	-	-	-	-	-	-	-	-		45625	37.0411	-	-	-	-	Yes	No
TCGA-AA-3984	COAD	Colon adenocarcinoma	TCGA-AA-3984-01A-02D-1981-10	TCGA-AA-3984-10A-01D-1982-10	chr12:132673703	.	C	A	411	V/L	0.438	SNV	missense_variant	Yes	Yes	-	-	-	-	-	-	-	-	-	-		102236	35.8631	-	-	-	-	Yes	No
TCGA-AJ-A3EL	UCEC	Uterine Corpus Endometrial Carcinoma	TCGA-AJ-A3EL-01A-11D-A20S-09	TCGA-AJ-A3EL-10A-01D-A20S-09	chr12:132673703	.	C	A	411	V/L	0.263	SNV	missense_variant	Yes	Yes	-	-	-	-	-	-	-	-	-	-		204530	34.0522	-	-	-	-	Yes	No
TCGA-BR-8680	STAD	Stomach adenocarcinoma	TCGA-BR-8680-01A-11D-2394-08	TCGA-BR-8680-10A-01D-2394-08	chr12:132673703	.	C	A	411	V/L	0.308	SNV	missense_variant	Yes	Yes	-	-	-	-	-	-	-	-	-	-		113976	30.6064	-	-	-	-	Yes	No
TCGA-EY-A1GD	UCEC	Uterine Corpus Endometrial Carcinoma	TCGA-EY-A1GD-01A-11D-A13L-09	TCGA-EY-A1GD-10A-01D-A13O-09	chr12:132673703	.	C	A	411	V/L	0.467	SNV	missense_variant	Yes	Yes	-	-	-	-	-	-	-	-	-	-		29459	30.6052	-	-	-	-	Yes	No
TCGA-EO-A22R	UCEC	Uterine Corpus Endometrial Carcinoma	TCGA-EO-A22R-01A-11D-A18P-09	TCGA-EO-A22R-11A-11D-A18P-09	chr12:132673703	.	C	G	411	V/L	0.279	SNV	missense_variant	Yes	Yes	-	-	-	-	-	-	-	-	-	-		313840	22.8378	-	-	-	-	Yes	No
TCGA-B5-A11E	UCEC	Uterine Corpus Endometrial Carcinoma	TCGA-B5-A11E-01A-11D-A10M-09	TCGA-B5-A11E-10A-01D-A10M-09	chr12:132673703	.	C	A	411	V/L	0.579	SNV	missense_variant	Yes	Yes	-	-	-	-	-	-	-	-	-	-		232030	17.7227	-	-	-	-	No	No
TCGA-DF-A2KU	UCEC	Uterine Corpus Endometrial Carcinoma	TCGA-DF-A2KU-01A-11D-A17W-09	TCGA-DF-A2KU-10A-01D-A17W-09	chr12:132673703	.	C	A	411	V/L	0.375	SNV	missense_variant	Yes	Yes	-	-	-	-	-	-	-	-	-	-		237476	15.0811	-	-	-	-	No	No
TCGA-FI-A2D5	UCEC	Uterine Corpus Endometrial Carcinoma	TCGA-FI-A2D5-01A-11D-A17D-09	TCGA-FI-A2D5-10A-01D-A17D-09	chr12:132673703	.	C	G	411	V/L	0.302	SNV	missense_variant	Yes	Yes	-	-	-	-	-	-	-	-	-	-		311407	13.3539	-	-	-	-	No	No
TCGA-B5-A3FA	UCEC	Uterine Corpus Endometrial Carcinoma	TCGA-B5-A3FA-01A-11D-A19Y-09	TCGA-B5-A3FA-10A-01D-A19Y-09	chr12:132673703	.	C	A	411	V/L	0.345	SNV	missense_variant	Yes	Yes	-	-	-	-	-	-	-	-	-	-		258110	12.151	-	-	-	-	No	No
DO220902	MELA	Melanoma	-	-	chr12:132673702	.	A	C	411	V/G	NA	SNV	missense_variant	Yes	Yes	-	-	-	-	-	-	-	-	-	-		NA	NA	SA557514,SA557514	SA557386,SA557386	330386	5.11583	No	No
TCGA-E9-A247	BRCA	Breast invasive carcinoma	TCGA-E9-A247-01A-11D-A167-09	TCGA-E9-A247-10A-01D-A167-09	chr12:132673688	.	A	G	416	Y/H	0.269	SNV	missense_variant	Yes	Yes	-	-	-	-	-	-	-	-	-	-		1124	2.75801	-	-	-	-	No	No
TCGA-W3-A828	SKCM	Skin Cutaneous Melanoma	TCGA-W3-A828-06A-11D-A34U-08	TCGA-W3-A828-10A-01D-A34X-08	chr12:132673682	.	G	A	418	P/S	0.304	SNV	missense_variant	Yes	Yes	-	-	-	-	-	-	-	-	-	-		25106	3.98311	-	-	-	-	No	No
TCGA-B5-A3FC	UCEC	Uterine Corpus Endometrial Carcinoma	TCGA-B5-A3FC-01A-11D-A228-09	TCGA-B5-A3FC-10A-01D-A22A-09	chr12:132673664	.	G	T	424	L/I	0.291	SNV	missense_variant	Yes	Yes	chr12:132661644	.	G	A	916	P/L	0.308	SNV	missense_variant	No	No	300734	6.33483	-	-	-	-	No	No
TCGA-BG-A0VX	UCEC	Uterine Corpus Endometrial Carcinoma	TCGA-BG-A0VX-01A-11D-A122-09	TCGA-BG-A0VX-10A-01D-A122-09	chr12:132673664	.	G	C	424	L/V	0.197	SNV	missense_variant	Yes	Yes	-	-	-	-	-	-	-	-	-	-		4542	36.9	-	-	-	-	Yes	No
TCGA-D8-A1JG	BRCA	Breast invasive carcinoma	TCGA-D8-A1JG-01B-11D-A13L-09	TCGA-D8-A1JG-10A-01D-A13O-09	chr12:132673664	rs483352909	G	C	424	L/V	0.172	SNV	missense_variant	Yes	Yes	-	-	-	-	-	-	-	-	-	-		2513	21.2495	-	-	-	-	Yes	No
TCGA-L5-A8NJ	ESCA	Esophageal carcinoma	TCGA-L5-A8NJ-01A-11D-A36J-09	TCGA-L5-A8NJ-11A-11D-A36M-09	chr12:132673660	.	T	A	425	K/M	0.264	SNV	missense_variant	Yes	Yes	-	-	-	-	-	-	-	-	-	-		4421	2.89527	-	-	-	-	No	No
TCGA-AX-A2HC	UCEC	Uterine Corpus Endometrial Carcinoma	TCGA-AX-A2HC-01A-11D-A17D-09	TCGA-AX-A2HC-11A-11D-A17D-09	chr12:132673657	rs374920539	G	A	426	A/V	0.456	SNV	missense_variant	Yes	Yes	-	-	-	-	-	-	-	-	-	-		335566	43.9827	-	-	-	-	Yes	No
DO227933	PBCA	Pediatric Brain Cancer	-	-	chr12:132673628	.	G	A	436	P/S	NA	SNV	missense_variant	No	Yes	-	-	-	-	-	-	-	-	-	-		NA	NA	SA595135	SA595138	28168	41.7282	Yes	Yes
TCGA-AX-A06F	UCEC	Uterine Corpus Endometrial Carcinoma	TCGA-AX-A06F-01A-11W-A027-09	TCGA-AX-A06F-10A-01W-A027-09	chr12:132673627	.	G	C	436	P/R	0.427	SNV	missense_variant	No	Yes	chr12:132649775	.	G	A	1233	R/*	0.351	SNV	stop_gained	No	No	192391	16.7466	-	-	-	-	No	No
TCGA-KN-8428	KICH	Kidney Chromophobe	TCGA-KN-8428-01A-11D-2310-10	TCGA-KN-8428-11A-01D-2311-10	chr12:132673625	rs115047349	C	T	437	V/M	0.5	SNV	missense_variant	No	Yes	-	-	-	-	-	-	-	-	-	-		12455	8.15737	TCGA-KN-8428-11A-01D-2311-10	TCGA-KN-8428-01A-11D-2310-10	49253	6.6	No	No
TCGA-BS-A0TC	UCEC	Uterine Corpus Endometrial Carcinoma	TCGA-BS-A0TC-01A-11D-A10B-09	TCGA-BS-A0TC-10A-01D-A10B-09	chr12:132673603	.	A	T	444	M/K	0.478	SNV	missense_variant	No	Yes	-	-	-	-	-	-	-	-	-	-		39964	47.2425	TCGA-BS-A0TC-10A-01D-A10B-09	TCGA-BS-A0TC-01A-11D-A10B-09	306104	47.7	Yes	Yes
TCGA-B5-A11H	UCEC	Uterine Corpus Endometrial Carcinoma	TCGA-B5-A11H-01A-11D-A122-09	TCGA-B5-A11H-10B-01D-A122-09	chr12:132673576	.	T	C	453	Q/R	0.348	SNV	missense_variant&splice_region_variant	No	Yes	-	-	-	-	-	-	-	-	-	-		17635	3.51574	TCGA-B5-A11H-10B-01D-A122-09	TCGA-B5-A11H-01A-11D-A122-09	81922	3.4	No	No
TCGA-19-5956	GBM	Glioblastoma multiforme	TCGA-19-5956-01A-11D-1696-08	TCGA-19-5956-10A-01D-1696-08	chr12:132673271	.	C	G	456	A/P	0.532	SNV	missense_variant	No	Yes	chr12:132639201	rs762000608	G	A	1826	R/W	0.2	SNV	missense_variant	No	No	124053	30.4257	-	-	-	-	Yes	No
TCGA-DF-A2KV	UCEC	Uterine Corpus Endometrial Carcinoma	TCGA-DF-A2KV-01A-11D-A17W-09	TCGA-DF-A2KV-10A-01D-A17W-09	chr12:132673271	.	C	G	456	A/P	0.321	SNV	missense_variant	No	Yes	-	-	-	-	-	-	-	-	-	-		35716	40.64	-	-	-	-	Yes	No
TCGA-AG-3892	READ	Rectum adenocarcinoma	TCGA-AG-3892-01A-01W-1073-09	TCGA-AG-3892-10A-01W-1073-09	chr12:132673261	.	G	A	459	S/F	0.222	SNV	missense_variant	No	Yes	-	-	-	-	-	-	-	-	-	-		78929	39.6331	TCGA-AG-3892-01A-01D-1115-02	TCGA-AG-3892-10A-01D-1115-02	4565	27.9	Yes	Yes
TCGA-E6-A1M0	UCEC	Uterine Corpus Endometrial Carcinoma	TCGA-E6-A1M0-01A-11D-A142-09	TCGA-E6-A1M0-10A-01D-A142-09	chr12:132673261	.	G	A	459	S/F	0.471	SNV	missense_variant	No	Yes	-	-	-	-	-	-	-	-	-	-		50446	45.7975	-	-	-	-	Yes	No
TCGA-AP-A1E0	UCEC	Uterine Corpus Endometrial Carcinoma	TCGA-AP-A1E0-01A-11D-A135-09	TCGA-AP-A1E0-10A-01D-A135-09	chr12:132673261	.	G	A	459	S/F	0.375	SNV	missense_variant	No	Yes	-	-	-	-	-	-	-	-	-	-		119227	45.6197	-	-	-	-	Yes	No
TCGA-AX-A2HD	UCEC	Uterine Corpus Endometrial Carcinoma	TCGA-AX-A2HD-01A-21D-A17D-09	TCGA-AX-A2HD-11A-11D-A17D-09	chr12:132673255	.	G	A	461	S/L	0.415	SNV	missense_variant	No	Yes	chr12:132632663	.	C	T	-	-	0.333	SNV	splice_donor_variant	No	No	194525	7.30703	TCGA-AX-A2HD-01A-21D-A17E	TCGA-AX-A2HD-11A-11D-A17E	225669	9.4	No	No
TCGA-AX-A0J1	UCEC	Uterine Corpus Endometrial Carcinoma	TCGA-AX-A0J1-01A-11W-A062-09	TCGA-AX-A0J1-10A-01W-A062-09	chr12:132673243		G	A	465	A/V	0.319728	SNV	missense_variant	No	Yes	-	-	-	-	-	-	-	-	-	-		110713	3.93811	TCGA-AX-A0J1-10A-01D-A066-09	TCGA-AX-A0J1-01A-11D-A066-09	610730	4.2	No	No
TCGA-XK-AAIW	PRAD	Prostate adenocarcinoma	TCGA-XK-AAIW-01A-11D-A41K-08	TCGA-XK-AAIW-10A-01D-A41N-08	chr12:132673243	.	G	A	465	A/V	0.4	SNV	missense_variant	No	Yes	chr12:132643292	.	C	T	1495	A/T	0.317	SNV	missense_variant	No	No	106791	4.86651	-	-	-	-	No	No
TCGA-AD-6964	COAD	Colon adenocarcinoma	TCGA-AD-6964-01A-11D-1924-10	TCGA-AD-6964-10A-01D-1924-10	chr12:132673219	.	T	C	473	Y/C	0.3	SNV	missense_variant	No	No	-	-	-	-	-	-	-	-	-	-		28780	2.74149	TCGA-AD-6964-01A-11D-1924-10	TCGA-AD-6964-10A-01D-1924-10	183870	1.9	No	No
TCGA-BR-6452	STAD	Stomach adenocarcinoma	TCGA-BR-6452-01A-12D-1800-08	TCGA-BR-6452-10A-01D-1800-08	chr12:132673217	.	C	T	474	V/I	0.118	SNV	missense_variant	No	No	-	-	-	-	-	-	-	-	-	-		86287	2.71536	TCGA-BR-6452-01A-12D-1800-08	TCGA-BR-6452-10A-01D-1800-08	443317	-	No	No
TCGA-AX-A1CE	UCEC	Uterine Corpus Endometrial Carcinoma	TCGA-AX-A1CE-01A-11D-A135-09	TCGA-AX-A1CE-10A-01D-A135-09	chr12:132668455	.	A	G	692	S/P	0.115	SNV	missense_variant	No	No	chr12:132667597	rs116360781	C	T	742	R/H	0.412	SNV	missense_variant	No	No	255158	7.7309	-	-	-	-	No	No
TCGA-B5-A1MR	UCEC	Uterine Corpus Endometrial Carcinoma	TCGA-B5-A1MR-01A-31D-A14G-09	TCGA-B5-A1MR-10A-01D-A14G-09	chr12:132668416	.	G	A	705	R/W	0.154	SNV	missense_variant	No	No	-	-	-	-	-	-	-	-	-	-		154859	39.8492	-	-	-	-	Yes	No
TCGA-AA-3980	COAD	Colon adenocarcinoma	TCGA-AA-3980-01A-02W-0995-10	TCGA-AA-3980-10A-01W-0999-10	chr12:132659366	.	C	CTCGGAATGCAATGGAATGGAATGGAACAGAACGGAATGGAGTGGAGTGGAGTGGA	1068	M/IPLHSTPFRSVPFHSIAFRX	0.211	insertion	frameshift_variant	No	No	-	-	-	-	-	-	-	-	-	-		1814	11.9625	-	-	-	-	No	No
TCGA-ER-A19P	SKCM	Skin Cutaneous Melanoma	TCGA-ER-A19P-06A-11D-A196-08	TCGA-ER-A19P-10A-01D-A198-08	chr12:132657914	rs114315196	C	A	1111	R/L	0.035	SNV	missense_variant	No	No	chr12:132657384	.	G	T	1142	Q/K	0.107	SNV	missense_variant	No	No	87159	9.88653	-	-	-	-	No	No
TCGA-DK-AA75	BLCA	Bladder Urothelial Carcinoma	TCGA-DK-AA75-01A-11D-A391-08	TCGA-DK-AA75-10A-01D-A394-08	chr12:132657879	.	C	G	1123	D/H	0.152	SNV	missense_variant	No	No	-	-	-	-	-	-	-	-	-	-		8369	13.8368	-	-	-	-	No	No
TCGA-CA-6717	COAD	Colon adenocarcinoma	TCGA-CA-6717-01A-11D-1835-10	TCGA-CA-6717-10A-01D-1835-10	chr12:132649769	.	G	T	1235	L/I	0.216	SNV	missense_variant	No	No	chr12:132648967	rs151278283	G	A	1371	R/*	0.222	SNV	stop_gained	No	No	163094	31.7167	TCGA-CA-6717-10A-01D-1835-10	TCGA-CA-6717-01A-11D-1835-10	2717415	31.3	Yes	Yes
TCGA-EE-A2MR	SKCM	Skin Cutaneous Melanoma	TCGA-EE-A2MR-06A-11D-A196-08	TCGA-EE-A2MR-10A-01D-A198-08	chr12:132643962	.	G	A	1389	P/S	0.092	SNV	missense_variant	No	No	-	-	-	-	-	-	-	-	-	-		64147	12.7488	-	-	-	-	No	No
TCGA-FW-A3R5	SKCM	Skin Cutaneous Melanoma	TCGA-FW-A3R5-06A-11D-A23B-08	TCGA-FW-A3R5-10A-01D-A23B-08	chr12:132632383	rs749342382	G	A	2088	P/S	0.107	SNV	missense_variant	No	No	-	-	-	-	-	-	-	-	-	-		287628	10.418	-	-	-	-	No	No
TCGA-CN-6018	HNSC	Head and Neck squamous cell carcinoma	TCGA-CN-6018-01A-11D-1683-08	TCGA-CN-6018-10A-01D-1683-08	chr12:132626239	.	C	T	2137	E/K	0.148	SNV	missense_variant	No	No	-	-	-	-	-	-	-	-	-	-		1428	11.2045	-	-	-	-	No	No
TCGA-A6-5659	COAD	Colon adenocarcinoma	TCGA-A6-5659-01A-01D-1650-10	TCGA-A6-5659-10A-01D-1650-10	chr12:132625739	.	G	A	2188	S/F	0.118	SNV	missense_variant	No	No	-	-	-	-	-	-	-	-	-	-		3725	11.2752	-	-	-	-	No	No
