# Supplementary material for: Detection and characterization of constitutive replication origins defined by DNA polymerase epsilon
Source: BMC Biol. 2023 Feb 24;21:41. doi: 10.1186/s12915-023-01527-z (PMC9960419; doi:10.1186/s12915-023-01527-z)
Supplement: Supplementary file 2 — Additional file 2: Table S2. Genomic coordinates of replication origins identified using mutation patterns – mORI. [file 12915_2023_1527_MOESM2_ESM.xlsx]

## Sheet: mutORI
Supplementary Table S2: Genomic coordinates of replication origins identified using mutation patterns (mORI).
Chr (hg19)	Start (hg19)	End (hg19)	Peak (hg19)	MutNr	kLeadUp	kLeadDown	kLagUp	kLagDown	Fn	pval	padj
chr1	795001	995000	895000	404	214	81	57	52	0.159568	0.000120962	0.000134481
chr1	1744001	1944000	1844000	492	129	46	90	227	0.415477	1.36421e-22	4.53438e-22
chr1	2059001	2259000	2159000	294	105	58	39	92	0.342357	2.44175e-09	3.71904e-09
chr1	2374001	2574000	2474000	344	78	25	45	196	0.478739	8.55893e-24	3.0367e-23
chr1	3147001	3347000	3247000	554	229	162	54	109	0.211302	3.34433e-08	4.73275e-08
chr1	3345001	3545000	3445000	403	133	99	69	102	0.165878	0.000528115	0.000561577
chr1	3624001	3824000	3724000	505	140	16	124	225	0.462951	2.38878e-32	1.37714e-31
chr1	5466001	5666000	5566000	963	344	343	102	174	0.107271	0.000138339	0.00015293
chr1	5965001	6165000	6065000	439	163	225	9	42	0.100062	0.000426868	0.000456757
chr1	6174001	6374000	6274000	346	164	92	36	54	0.185238	6.21023e-05	7.049e-05
chr1	6398001	6598000	6498000	321	119	37	64	101	0.374647	6.73068e-12	1.19907e-11
chr1	6579001	6779000	6679000	388	50	34	112	192	0.153895	0.000167262	0.000183827
chr1	7245001	7445000	7345000	847	315	174	132	226	0.268868	1.35495e-15	3.02321e-15
chr1	7628001	7828000	7728000	680	271	202	84	123	0.141566	4.12831e-05	4.74097e-05
chr1	8032001	8232000	8132000	608	243	145	60	160	0.326567	2.11621e-17	5.25785e-17
chr1	8263001	8463000	8363000	537	108	46	172	211	0.206347	7.43918e-08	1.02985e-07
chr1	8824001	9024000	8924000	573	233	48	77	215	0.565274	2.14352e-44	2.44317e-43
chr1	9163001	9363000	9263000	508	138	107	110	153	0.144832	0.000728589	0.000767297
chr1	9810001	10010000	9910000	416	152	78	62	124	0.323872	2.02271e-11	3.51421e-11
chr1	10174001	10374000	10274000	503	156	57	94	196	0.398689	4.75752e-20	1.37571e-19
chr1	10761001	10961000	10861000	407	121	136	17	133	0.332776	1.41806e-14	2.97935e-14
chr1	10976001	11176000	11076000	481	132	22	141	186	0.370849	5.46222e-20	1.57366e-19
chr1	11666001	11866000	11766000	525	215	166	43	101	0.211548	3.475e-08	4.91132e-08
chr1	11886001	12086000	11986000	413	195	80	53	85	0.289267	2.17665e-10	3.54841e-10
chr1	12124001	12324000	12224000	479	197	21	91	170	0.550538	3.39954e-38	2.6646e-37
chr1	12513001	12713000	12613000	473	193	52	65	163	0.502018	4.89887e-29	2.38026e-28
chr1	13902001	14102000	14002000	939	440	189	83	227	0.381948	1.23424e-36	9.01541e-36
chr1	14115001	14315000	14215000	692	167	66	180	279	0.289961	3.05848e-16	7.10529e-16
chr1	15301001	15501000	15401000	496	205	230	14	47	0.104302	0.000219908	0.000239904
chr1	15548001	15748000	15648000	592	228	116	98	150	0.260592	7.88911e-11	1.32073e-10
chr1	16010001	16210000	16110000	381	85	66	63	167	0.276576	1.4055e-08	2.04398e-08
chr1	16415001	16615000	16515000	395	127	49	77	142	0.365608	1.37564e-13	2.69367e-13
chr1	16610001	16810000	16710000	440	79	55	108	198	0.200455	3.31327e-06	4.15374e-06
chr1	17744001	17944000	17844000	454	224	9	70	151	0.644181	6.79781e-53	1.3378e-51
chr1	18866001	19066000	18966000	698	301	164	73	160	0.297108	4.29351e-17	1.04959e-16
chr1	19253001	19453000	19353000	473	211	39	83	140	0.470265	5.50944e-27	2.38278e-26
chr1	19818001	20018000	19918000	534	219	95	88	132	0.288235	6.16505e-12	1.1001e-11
chr1	20072001	20272000	20172000	511	150	68	94	199	0.359343	1.0509e-16	2.51179e-16
chr1	20472001	20672000	20572000	625	154	82	156	233	0.236442	7.30015e-10	1.15131e-09
chr1	20930001	21130000	21030000	563	137	62	134	230	0.292798	2.18191e-13	4.23155e-13
chr1	21397001	21597000	21497000	506	237	101	23	145	0.500586	3.34784e-35	2.26403e-34
chr1	21581001	21781000	21681000	524	118	99	77	230	0.284322	7.54399e-12	1.3396e-11
chr1	21850001	22050000	21950000	487	166	140	71	110	0.140322	0.000906657	0.000950617
chr1	22225001	22425000	22325000	435	123	50	72	190	0.417915	1.5701e-19	4.37596e-19
chr1	22915001	23115000	23015000	431	209	37	49	136	0.573016	5.13038e-36	3.65949e-35
chr1	23205001	23405000	23305000	560	182	129	76	173	0.276556	2.41442e-11	4.17092e-11
chr1	23421001	23621000	23521000	556	197	121	62	176	0.35156	1.69635e-17	4.23971e-17
chr1	23802001	24002000	23902000	459	113	83	96	167	0.207005	5.04926e-06	6.23577e-06
chr1	24216001	24416000	24316000	253	85	46	31	91	0.394257	1.94028e-10	3.17252e-10
chr1	24551001	24751000	24651000	555	164	70	159	162	0.200477	8.05832e-07	1.05044e-06
chr1	24914001	25114000	25014000	679	171	127	169	212	0.12831	0.000490952	0.00052328
chr1	25108001	25308000	25208000	611	174	94	142	201	0.231715	5.21694e-09	7.79406e-09
chr1	25413001	25613000	25513000	610	233	71	96	210	0.452717	3.95356e-30	2.03098e-29
chr1	26119001	26319000	26219000	512	153	120	56	183	0.324692	3.13775e-14	6.42946e-14
chr1	26397001	26597000	26497000	564	177	90	145	152	0.174212	1.94087e-05	2.2811e-05
chr1	26751001	26951000	26851000	511	181	102	85	143	0.263679	1.40791e-09	2.18083e-09
chr1	27096001	27296000	27196000	338	116	63	41	118	0.388817	3.68113e-13	7.05164e-13
chr1	27745001	27945000	27845000	362	160	45	60	97	0.391319	1.00554e-14	2.12899e-14
chr1	28111001	28311000	28211000	431	116	64	100	151	0.239361	3.41316e-07	4.55671e-07
chr1	28554001	28754000	28654000	464	141	88	80	155	0.275249	2.06795e-09	3.16734e-09
chr1	28808001	29008000	28908000	441	137	88	73	143	0.270813	8.81898e-09	1.2977e-08
chr1	29374001	29574000	29474000	518	209	39	90	180	0.50849	2.01561e-33	1.22663e-32
chr1	30425001	30625000	30525000	879	301	144	140	294	0.353768	3.03495e-26	1.24656e-25
chr1	31159001	31359000	31259000	548	220	144	42	142	0.335553	2.121e-17	5.26736e-17
chr1	31470001	31670000	31570000	571	213	132	72	154	0.285829	1.74825e-12	3.22478e-12
chr1	31770001	31970000	31870000	509	179	137	61	132	0.235772	2.59997e-08	3.71757e-08
chr1	32658001	32858000	32758000	376	124	44	80	128	0.349479	4.32349e-12	7.79882e-12
chr1	33084001	33284000	33184000	336	165	39	27	105	0.576531	6.13797e-29	2.94569e-28
chr1	33373001	33573000	33473000	512	103	46	150	213	0.229477	7.22538e-09	1.07012e-08
chr1	33838001	34038000	33938000	860	82	41	340	397	0.100671	1.68659e-05	1.99423e-05
chr1	35114001	35314000	35214000	728	312	134	79	203	0.398125	4.96327e-29	2.40727e-28
chr1	35601001	35801000	35701000	757	272	100	139	246	0.370035	4.53735e-25	1.73593e-24
chr1	35963001	36163000	36063000	604	221	190	45	148	0.264879	6.62386e-13	1.25222e-12
chr1	36527001	36727000	36627000	548	208	100	69	171	0.381853	7.82797e-20	2.22824e-19
chr1	36791001	36991000	36891000	507	82	21	141	263	0.289517	1.60224e-16	3.78793e-16
chr1	37864001	38064000	37964000	565	274	153	36	102	0.281181	3.38736e-15	7.36282e-15
chr1	38126001	38326000	38226000	540	178	128	66	168	0.294321	2.23986e-12	4.10666e-12
chr1	38347001	38547000	38447000	525	135	35	126	229	0.384653	6.7783e-22	2.16612e-21
chr1	39434001	39634000	39534000	543	161	69	115	198	0.324817	9.79792e-15	2.07608e-14
chr1	39867001	40067000	39967000	478	188	97	60	133	0.335848	4.144e-14	8.4032e-14
chr1	40322001	40522000	40422000	564	171	78	112	203	0.326656	3.06389e-15	6.68362e-15
chr1	41019001	41219000	41119000	673	294	146	88	145	0.263017	3.93266e-13	7.52031e-13
chr1	41288001	41488000	41388000	562	149	75	118	220	0.303061	1.31534e-13	2.57836e-13
chr1	41850001	42050000	41950000	559	215	20	91	233	0.617958	1.65703e-55	3.76165e-54
chr1	42503001	42703000	42603000	929	384	175	160	210	0.243975	1.04383e-14	2.20835e-14
chr1	42760001	42960000	42860000	802	290	125	131	256	0.359855	6.00125e-25	2.2769e-24
chr1	43102001	43302000	43202000	557	181	108	110	158	0.215543	2.47454e-07	3.32552e-07
chr1	43341001	43541000	43441000	725	265	152	118	190	0.24667	1.18366e-11	2.08426e-11
chr1	43630001	43830000	43730000	613	274	119	94	126	0.248429	5.79669e-11	9.77008e-11
chr1	43901001	44101000	44001000	460	201	62	121	76	0.146957	0.00038522	0.000413324
chr1	44381001	44581000	44481000	527	107	87	69	264	0.320384	9.68532e-16	2.17969e-15
chr1	45144001	45344000	45244000	441	146	48	81	166	0.418509	2.43524e-19	6.69844e-19
chr1	45620001	45820000	45720000	600	223	158	80	139	0.203967	1.47797e-07	2.00794e-07
chr1	45916001	46116000	46016000	449	157	54	87	151	0.377161	3.95966e-16	9.14836e-16
chr1	46158001	46358000	46258000	610	189	57	138	226	0.374609	6.23194e-22	1.99386e-21
chr1	46537001	46737000	46637000	501	231	87	49	134	0.425353	8.7791e-24	3.11078e-23
chr1	46887001	47087000	46987000	506	138	84	146	138	0.105923	0.00983306	0.00994577
chr1	47646001	47846000	47746000	499	191	109	77	122	0.239501	3.26311e-08	4.6226e-08
chr1	48073001	48273000	48173000	548	107	60	165	216	0.175982	5.36246e-06	6.60469e-06
chr1	48425001	48625000	48525000	859	133	118	241	367	0.110441	0.000228202	0.000248704
chr1	48609001	48809000	48709000	899	167	56	302	374	0.225419	1.36825e-15	3.0504e-15
chr1	48870001	49070000	48970000	937	242	89	168	438	0.414794	1.14459e-41	1.10247e-40
chr1	50404001	50604000	50504000	964	382	325	74	183	0.19738	1.70985e-12	3.1582e-12
chr1	50772001	50972000	50872000	855	432	61	103	259	0.577846	3.08544e-73	2.37753e-71
chr1	51317001	51517000	51417000	900	378	254	14	254	0.456573	1.8343e-60	5.90319e-59
chr1	51618001	51818000	51718000	645	262	135	130	118	0.128512	0.000412197	0.00044149
chr1	51944001	52144000	52044000	712	216	59	126	311	0.471389	9.14531e-40	7.86698e-39
chr1	52497001	52697000	52597000	705	221	34	126	324	0.541784	1.64405e-54	3.5273e-53
chr1	53045001	53245000	53145000	655	239	90	133	193	0.318462	9.93814e-17	2.3795e-16
chr1	53249001	53449000	53349000	662	189	108	191	174	0.111883	0.00216542	0.00222814
chr1	53544001	53744000	53644000	631	232	116	83	200	0.369418	3.85226e-21	1.1847e-20
chr1	53726001	53926000	53826000	617	102	74	123	318	0.245177	4.04408e-12	7.30204e-12
chr1	54237001	54437000	54337000	546	238	149	52	107	0.237733	6.65944e-10	1.0527e-09
chr1	54512001	54712000	54612000	446	163	49	92	142	0.374791	4.68906e-16	1.0788e-15
chr1	54838001	55038000	54938000	532	156	86	91	199	0.328142	1.57081e-14	3.28261e-14
chr1	55401001	55601000	55501000	584	178	27	164	215	0.396908	1.89223e-26	7.89655e-26
chr1	55637001	55837000	55737000	778	106	46	279	347	0.15826	1.58901e-08	2.30108e-08
chr1	56811001	57011000	56911000	708	310	110	84	204	0.430911	1.49738e-32	8.71507e-32
chr1	57166001	57366000	57266000	912	261	49	221	381	0.42615	4.84628e-45	5.72657e-44
chr1	58902001	59102000	59002000	633	275	280	20	58	0.103322	4.40873e-05	5.05134e-05
chr1	59229001	59429000	59329000	662	227	77	117	241	0.417101	7.25017e-28	3.29723e-27
chr1	60293001	60493000	60393000	758	220	83	113	342	0.458511	1.61943e-39	1.3715e-38
chr1	61194001	61394000	61294000	684	280	215	49	140	0.245075	2.89108e-13	5.57332e-13
chr1	61437001	61637000	61537000	675	259	25	116	275	0.599835	5.10636e-63	1.95363e-61
chr1	61836001	62036000	61936000	644	212	244	55	133	0.14251	3.22204e-05	3.73154e-05
chr1	62096001	62296000	62196000	587	200	27	128	232	0.498524	6.9982e-39	5.70598e-38
chr1	62552001	62752000	62652000	576	200	163	48	165	0.30353	7.395e-15	1.57731e-14
chr1	62786001	62986000	62886000	703	206	78	179	240	0.28715	2.77437e-15	6.07387e-15
chr1	63123001	63323000	63223000	685	215	51	130	289	0.473163	8.65807e-39	7.01752e-38
chr1	63712001	63912000	63812000	849	305	137	146	261	0.33076	1.81275e-22	5.98887e-22
chr1	64076001	64276000	64176000	770	259	151	80	280	0.407758	3.30313e-31	1.79458e-30
chr1	64625001	64825000	64725000	843	351	201	120	171	0.202074	4.11888e-10	6.59093e-10
chr1	64834001	65034000	64934000	912	289	207	192	224	0.120191	0.000168272	0.0001849
chr1	65081001	65281000	65181000	750	302	197	76	175	0.269355	2.75848e-15	6.0415e-15
chr1	65356001	65556000	65456000	647	227	123	67	230	0.420144	6.06921e-28	2.77168e-27
chr1	66024001	66224000	66124000	962	271	176	164	351	0.286379	2.06014e-19	5.70396e-19
chr1	66657001	66857000	66757000	813	336	144	117	216	0.33725	3.9457e-23	1.34918e-22
chr1	67156001	67356000	67256000	916	379	209	128	200	0.233825	8.83539e-14	1.74886e-13
chr1	67468001	67668000	67568000	715	300	149	45	221	0.466292	2.34576e-40	2.06328e-39
chr1	67927001	68127000	68027000	679	257	201	76	145	0.190777	7.36161e-08	1.01989e-07
chr1	68041001	68241000	68141000	686	208	59	162	257	0.373127	1.10186e-24	4.10366e-24
chr1	68244001	68444000	68344000	671	91	45	234	301	0.149795	9.63378e-07	1.24838e-06
chr1	68703001	68903000	68803000	926	182	91	304	349	0.167254	1.36008e-08	1.98004e-08
chr1	70088001	70288000	70188000	1154	429	326	178	221	0.110477	5.01761e-05	5.72977e-05
chr1	70477001	70677000	70577000	791	387	239	67	98	0.140091	8.23484e-07	1.07167e-06
chr1	70794001	70994000	70894000	786	226	123	145	292	0.311799	6.63757e-19	1.78536e-18
chr1	71447001	71647000	71547000	966	328	178	196	264	0.221631	2.96933e-12	5.40426e-12
chr1	71861001	72061000	71961000	972	313	153	172	334	0.331191	1.76337e-25	6.89593e-25
chr1	72163001	72363000	72263000	969	275	184	233	277	0.141872	6.17867e-06	7.57078e-06
chr1	72376001	72576000	72476000	1062	214	167	290	391	0.124996	1.39428e-05	1.66189e-05
chr1	73946001	74146000	74046000	1044	453	159	121	311	0.446426	2.30772e-50	3.84924e-49
chr1	74172001	74372000	74272000	963	282	107	180	394	0.396166	5.62263e-37	4.19665e-36
chr1	74376001	74576000	74476000	1115	251	196	290	378	0.122385	1.9456e-05	2.28617e-05
chr1	75028001	75228000	75128000	1073	323	211	267	272	0.109505	0.000194755	0.000213186
chr1	76142001	76342000	76242000	898	295	138	112	353	0.439874	2.90202e-41	2.70937e-40
chr1	76422001	76622000	76522000	928	227	147	245	309	0.158517	5.59504e-07	7.37424e-07
chr1	76958001	77158000	77058000	989	341	217	122	309	0.322639	3.22642e-25	1.24133e-24
chr1	78127001	78327000	78227000	633	264	165	39	165	0.370612	1.19333e-24	4.43525e-24
chr1	78412001	78612000	78512000	674	187	24	172	291	0.442806	8.29853e-39	6.73609e-38
chr1	78643001	78843000	78743000	817	98	65	290	364	0.100808	0.000211477	0.000231012
chr1	79015001	79215000	79115000	937	211	105	266	355	0.214017	2.42044e-12	4.43032e-12
chr1	79562001	79762000	79662000	1261	368	231	262	400	0.218041	5.52923e-15	1.19002e-14
chr1	80234001	80434000	80334000	1205	338	266	238	363	0.163595	8.55484e-09	1.25917e-08
chr1	81798001	81998000	81898000	1127	411	208	122	386	0.419705	3.41312e-47	4.72738e-46
chr1	82198001	82398000	82298000	1104	310	203	288	303	0.116395	6.25587e-05	7.09933e-05
chr1	82512001	82712000	82612000	1077	328	211	179	359	0.27582	6.25328e-20	1.79119e-19
chr1	84626001	84826000	84726000	707	300	133	39	235	0.522662	1.32886e-49	2.13202e-48
chr1	85499001	85699000	85599000	781	314	182	73	212	0.349413	7.35769e-25	2.77422e-24
chr1	85624001	85824000	85724000	726	188	73	229	236	0.209845	1.31716e-09	2.04489e-09
chr1	85881001	86081000	85981000	958	201	137	211	409	0.232312	2.53799e-14	5.22596e-14
chr1	86777001	86977000	86877000	781	348	259	26	148	0.293593	9.8446e-25	3.67895e-24
chr1	87162001	87362000	87262000	741	243	53	135	310	0.496648	9.76925e-46	1.23436e-44
chr1	87780001	87980000	87880000	926	280	143	197	306	0.268271	1.34248e-16	3.1892e-16
chr1	88055001	88255000	88155000	940	293	218	191	238	0.127189	5.79136e-05	6.58859e-05
chr1	88257001	88457000	88357000	933	280	170	173	310	0.263714	4.38188e-16	1.0094e-15
chr1	88548001	88748000	88648000	911	298	153	147	313	0.341155	2.44641e-25	9.46556e-25
chr1	89003001	89203000	89103000	859	387	164	64	244	0.454989	7.35951e-46	9.3637e-45
chr1	89412001	89612000	89512000	809	214	112	153	330	0.326879	9.39879e-22	2.97919e-21
chr1	90143001	90343000	90243000	813	358	199	83	173	0.274851	1.6447e-17	4.11626e-17
chr1	90345001	90545000	90445000	732	222	89	105	316	0.453933	8.99407e-37	6.64953e-36
chr1	91412001	91612000	91512000	786	330	142	44	270	0.536436	2.51972e-57	6.38212e-56
chr1	91988001	92188000	92088000	782	268	143	130	241	0.300875	1.93248e-17	4.81667e-17
chr1	92273001	92473000	92373000	836	239	121	134	342	0.375014	1.10172e-28	5.20961e-28
chr1	92584001	92784000	92684000	724	206	154	154	210	0.149141	3.98375e-05	4.58265e-05
chr1	92808001	93008000	92908000	769	278	230	63	198	0.27431	1.62671e-16	3.84107e-16
chr1	93169001	93369000	93269000	559	254	97	27	181	0.554978	3.50696e-45	4.20759e-44
chr1	93395001	93595000	93495000	795	177	102	237	279	0.159544	1.55648e-06	1.9896e-06
chr1	93776001	93976000	93876000	796	253	169	145	229	0.211055	1.65019e-09	2.541e-09
chr1	94083001	94283000	94183000	622	175	99	131	217	0.258537	5.6157e-11	9.47566e-11
chr1	94708001	94908000	94808000	697	278	234	60	125	0.17052	2.13333e-07	2.879e-07
chr1	94962001	95162000	95062000	595	239	83	72	201	0.475255	2.23901e-32	1.29489e-31
chr1	95451001	95651000	95551000	601	122	45	163	271	0.284905	2.96823e-15	6.48271e-15
chr1	97057001	97257000	97157000	975	391	153	166	265	0.329118	6.71234e-26	2.69232e-25
chr1	97248001	97448000	97348000	1015	236	218	229	332	0.110384	0.000244349	0.000265984
chr1	97464001	97664000	97564000	1159	285	222	299	353	0.101921	0.000289539	0.000313057
chr1	98275001	98475000	98375000	1247	410	361	170	306	0.164861	1.13679e-09	1.77039e-09
chr1	98719001	98919000	98819000	923	321	203	144	255	0.247077	2.17498e-14	4.4937e-14
chr1	99001001	99201000	99101000	959	359	151	243	206	0.162061	1.3744e-07	1.87141e-07
chr1	99257001	99457000	99357000	989	380	139	176	294	0.356831	2.77556e-30	1.42986e-29
chr1	100157001	100357000	100257000	736	281	239	49	167	0.260043	1.52466e-15	3.39357e-15
chr1	100323001	100523000	100423000	671	239	46	122	264	0.510695	1.37633e-43	1.49403e-42
chr1	100696001	100896000	100796000	763	252	58	150	303	0.464855	3.62233e-41	3.36465e-40
chr1	101219001	101419000	101319000	897	230	77	313	277	0.196911	8.23872e-11	1.37799e-10
chr1	101472001	101672000	101572000	836	270	281	84	201	0.175511	3.3049e-08	4.67938e-08
chr1	101635001	101835000	101735000	919	317	179	162	261	0.254518	5.8605e-15	1.25687e-14
chr1	101934001	102134000	102034000	847	311	99	118	319	0.488017	1.24266e-47	1.75674e-46
chr1	102450001	102650000	102550000	1035	254	156	255	370	0.202385	1.8264e-11	3.18326e-11
chr1	104523001	104723000	104623000	1481	460	328	306	387	0.141613	2.98116e-08	4.23965e-08
chr1	105237001	105437000	105337000	1358	424	285	275	374	0.173956	8.85473e-11	1.47725e-10
chr1	106078001	106278000	106178000	1128	416	146	154	412	0.468123	1.00488e-57	2.58107e-56
chr1	107968001	108168000	108068000	875	421	224	61	169	0.30033	1.53388e-24	5.66636e-24
chr1	108164001	108364000	108264000	811	236	68	118	389	0.509517	2.01827e-53	4.13231e-52
chr1	108678001	108878000	108778000	541	274	113	71	83	0.201161	8.21441e-08	1.13402e-07
chr1	108962001	109162000	109062000	569	219	214	32	104	0.196787	1.25985e-08	1.83706e-08
chr1	109131001	109331000	109231000	596	227	196	62	111	0.146897	5.18276e-05	5.91222e-05
chr1	109288001	109488000	109388000	579	218	132	80	149	0.261567	8.26354e-11	1.38172e-10
chr1	109535001	109735000	109635000	494	182	102	81	129	0.249406	1.43473e-08	2.08428e-08
chr1	109709001	109909000	109809000	450	105	61	100	184	0.261136	6.55908e-09	9.7407e-09
chr1	110171001	110371000	110271000	523	149	103	110	161	0.185121	1.59278e-05	1.88944e-05
chr1	110391001	110591000	110491000	625	167	72	150	236	0.292987	2.52577e-14	5.20274e-14
chr1	110746001	110946000	110846000	643	190	104	126	223	0.28314	3.62045e-13	6.94026e-13
chr1	110919001	111119000	111019000	736	145	77	207	307	0.211011	2.99342e-10	4.83953e-10
chr1	111651001	111851000	111751000	859	222	312	95	230	0.116116	0.000166755	0.000183307
chr1	111883001	112083000	111983000	828	339	223	103	163	0.188382	4.37498e-09	6.56848e-09
chr1	112030001	112230000	112130000	846	269	138	196	243	0.214158	2.43913e-10	3.96096e-10
chr1	112190001	112390000	112290000	763	149	76	194	344	0.250869	1.71578e-14	3.57874e-14
chr1	112933001	113133000	113033000	634	215	126	101	192	0.284151	4.51299e-13	8.61198e-13
chr1	113285001	113485000	113385000	576	198	117	120	141	0.167318	3.49855e-05	4.04151e-05
chr1	113492001	113692000	113592000	548	163	133	103	149	0.14103	0.000611999	0.000647505
chr1	113732001	113932000	113832000	714	166	87	168	293	0.266946	5.34703e-14	1.07432e-13
chr1	114344001	114544000	114444000	614	224	55	97	238	0.509045	1.37078e-38	1.09642e-37
chr1	114979001	115179000	115079000	886	251	171	139	325	0.294554	5.14682e-19	1.39536e-18
chr1	115192001	115392000	115292000	951	212	177	214	348	0.15877	3.86178e-07	5.13309e-07
chr1	115522001	115722000	115622000	969	358	217	133	261	0.2751	1.47704e-18	3.90005e-18
chr1	116139001	116339000	116239000	745	256	209	58	222	0.32222	4.89977e-21	1.49758e-20
chr1	116608001	116808000	116708000	693	324	205	46	118	0.239892	5.68906e-14	1.14092e-13
chr1	116724001	116924000	116824000	688	202	144	132	210	0.197843	1.43828e-07	1.9545e-07
chr1	116922001	117122000	117022000	576	118	44	171	243	0.254991	5.04363e-12	9.06495e-12
chr1	117326001	117526000	117426000	787	184	94	254	255	0.148822	6.88393e-06	8.40481e-06
chr1	117608001	117808000	117708000	766	211	198	144	213	0.112012	0.00115615	0.00120482
chr1	117765001	117965000	117865000	876	273	159	217	227	0.143179	1.2885e-05	1.53883e-05
chr1	118035001	118235000	118135000	629	204	118	87	220	0.349954	5.65415e-19	1.52835e-18
chr1	118243001	118443000	118343000	818	110	42	365	301	0.106288	4.13671e-05	4.74962e-05
chr1	118557001	118757000	118657000	945	187	93	305	360	0.174486	2.4263e-09	3.69655e-09
chr1	119259001	119459000	119359000	1018	361	299	153	205	0.10907	0.000170066	0.000186833
chr1	119416001	119616000	119516000	817	313	160	160	184	0.191716	1.42483e-08	2.07045e-08
chr1	119734001	119934000	119834000	719	322	225	38	134	0.267703	8.6987e-18	2.20736e-17
chr1	120060001	120260000	120160000	694	261	308	33	92	0.115008	3.65312e-05	4.21562e-05
chr1	120243001	120443000	120343000	705	224	105	81	295	0.463357	1.18756e-36	8.69765e-36
chr1	121270001	121470000	121370000	701	241	49	299	112	0.100456	0.0008055	0.000846828
chr1	145065001	145265000	145165000	1621	778	224	231	388	0.380752	9.09032e-60	2.70289e-58
chr1	145350001	145550000	145450000	604	220	87	120	177	0.312486	5.62238e-15	1.20912e-14
chr1	146601001	146801000	146701000	768	262	154	141	211	0.227648	1.59211e-10	2.61575e-10
chr1	146895001	147095000	146995000	831	374	109	111	237	0.443344	2.9275e-40	2.56261e-39
chr1	147081001	147281000	147181000	769	159	125	212	273	0.11436	0.000652558	0.000688818
chr1	147808001	148008000	147908000	207	96	25	25	61	0.488319	3.05294e-13	5.87914e-13
chr1	149133001	149333000	149233000	1270	436	240	72	522	0.521575	8.57049e-87	1.95371e-84
chr1	150144001	150344000	150244000	611	262	134	72	143	0.29806	6.65401e-15	1.42259e-14
chr1	150402001	150602000	150502000	416	166	93	50	107	0.30307	1.22487e-10	2.02883e-10
chr1	150885001	151085000	150985000	412	141	85	76	110	0.213262	9.81675e-06	1.18272e-05
chr1	151218001	151418000	151318000	481	148	103	80	150	0.241354	7.9993e-08	1.10488e-07
chr1	151596001	151796000	151696000	489	135	108	92	154	0.181565	3.9974e-05	4.59739e-05
chr1	151861001	152061000	151961000	666	186	42	117	321	0.494116	2.53536e-43	2.68817e-42
chr1	152381001	152581000	152481000	820	121	75	272	352	0.132017	6.40689e-06	7.83987e-06
chr1	153406001	153606000	153506000	591	332	96	24	139	0.502106	1.37566e-45	1.70276e-44
chr1	153823001	154023000	153923000	498	98	96	117	187	0.114418	0.00541981	0.00550024
chr1	154068001	154268000	154168000	617	187	86	131	213	0.30014	3.36374e-14	6.86168e-14
chr1	154301001	154501000	154401000	701	162	123	158	258	0.182026	6.07887e-07	7.98883e-07
chr1	154878001	155078000	154978000	328	144	98	20	66	0.280488	4.2962e-09	6.4555e-09
chr1	155142001	155342000	155242000	316	67	30	76	143	0.292461	1.27416e-08	1.85663e-08
chr1	155489001	155689000	155589000	510	216	83	58	153	0.434202	4.95451e-24	1.78095e-23
chr1	155764001	155964000	155864000	356	147	85	59	65	0.14329	0.00293556	0.00300588
chr1	156006001	156206000	156106000	331	71	72	64	124	0.153193	0.00299244	0.00306184
chr1	156585001	156785000	156685000	439	116	45	148	130	0.17476	6.70895e-05	7.59616e-05
chr1	157026001	157226000	157126000	754	185	90	182	297	0.271338	5.70674e-15	1.2263e-14
chr1	157353001	157553000	157453000	926	156	94	321	355	0.117582	3.5363e-05	4.08339e-05
chr1	157850001	158050000	157950000	820	375	94	105	246	0.490065	2.24085e-48	3.30449e-47
chr1	158003001	158203000	158103000	891	113	42	233	503	0.237078	2.40441e-21	7.48693e-21
chr1	159810001	160010000	159910000	632	223	117	47	245	0.492069	4.76153e-38	3.71617e-37
chr1	160105001	160305000	160205000	673	189	104	177	203	0.176266	2.44295e-06	3.08741e-06
chr1	160412001	160612000	160512000	775	198	108	189	280	0.233277	1.98425e-11	3.45178e-11
chr1	160951001	161151000	161051000	466	171	102	65	128	0.281051	5.0638e-10	8.06288e-10
chr1	161911001	162111000	162011000	765	350	96	43	276	0.632044	3.41477e-76	3.27758e-74
chr1	162262001	162462000	162362000	727	183	152	72	320	0.360366	6.31158e-25	2.38801e-24
chr1	162430001	162630000	162530000	751	163	90	234	264	0.15583	3.88997e-06	4.84674e-06
chr1	162653001	162853000	162753000	774	132	77	245	320	0.156074	6.90389e-07	9.04266e-07
chr1	163270001	163470000	163370000	965	261	222	144	338	0.241617	1.71833e-14	3.58269e-14
chr1	164069001	164269000	164169000	990	363	270	146	211	0.151711	4.43604e-07	5.88353e-07
chr1	164413001	164613000	164513000	772	333	178	81	180	0.305525	1.2657e-19	3.54927e-19
chr1	165182001	165382000	165282000	1022	314	275	186	247	0.101133	0.000658593	0.00069492
chr1	165484001	165684000	165584000	823	377	175	73	198	0.365382	1.15487e-29	5.78068e-29
chr1	165700001	165900000	165800000	717	217	20	218	262	0.408443	6.12132e-37	4.55642e-36
chr1	166730001	166930000	166830000	755	403	277	23	52	0.102346	1.94086e-06	2.46481e-06
chr1	166969001	167169000	167069000	693	291	136	28	238	0.545134	2.01924e-54	4.31534e-53
chr1	167730001	167930000	167830000	706	189	106	142	269	0.28721	5.82067e-15	1.2498e-14
chr1	168559001	168759000	168659000	640	264	164	80	132	0.212188	8.15732e-09	1.20358e-08
chr1	168950001	169150000	169050000	638	198	41	164	235	0.391171	2.51099e-26	1.03977e-25
chr1	169401001	169601000	169501000	870	280	59	145	386	0.525961	2.57013e-60	8.03497e-59
chr1	169783001	169983000	169883000	721	178	36	160	347	0.430947	9.35374e-39	7.55899e-38
chr1	170394001	170594000	170494000	898	328	145	147	278	0.346571	7.16895e-26	2.87125e-25
chr1	170769001	170969000	170869000	997	263	196	212	326	0.177809	1.15546e-08	1.68844e-08
chr1	171263001	171463000	171363000	861	265	233	137	226	0.150914	4.54062e-06	5.62943e-06
chr1	171503001	171703000	171603000	784	273	214	101	196	0.207557	1.25845e-09	1.95541e-09
chr1	171804001	172004000	171904000	749	240	139	168	202	0.179165	5.80502e-07	7.6381e-07
chr1	172341001	172541000	172441000	751	241	88	135	287	0.40629	5.12852e-30	2.61492e-29
chr1	172860001	173060000	172960000	888	175	164	206	343	0.133111	2.56137e-05	2.98345e-05
chr1	173049001	173249000	173149000	980	204	147	288	341	0.113403	0.000135784	0.000150288
chr1	173770001	173970000	173870000	633	255	176	40	162	0.342111	2.17695e-21	6.79412e-21
chr1	174007001	174207000	174107000	936	185	46	343	362	0.233728	5.90007e-18	1.5112e-17
chr1	174877001	175077000	174977000	736	222	308	30	176	0.220286	1.97097e-13	3.82925e-13
chr1	175077001	175277000	175177000	969	287	93	124	465	0.519395	3.59341e-65	1.61144e-63
chr1	175724001	175924000	175824000	843	352	39	127	325	0.61604	2.27314e-80	3.45455e-78
chr1	176110001	176310000	176210000	970	325	129	100	416	0.519928	9.75036e-63	3.60434e-61
chr1	176772001	176972000	176872000	1097	355	250	200	292	0.17836	1.88786e-09	2.90127e-09
chr1	177739001	177939000	177839000	606	321	203	32	50	0.104064	0.000130409	0.000144631
chr1	177922001	178122000	178022000	632	222	75	48	287	0.602007	2.35859e-56	5.65958e-55
chr1	178385001	178585000	178485000	702	219	113	71	299	0.466376	1.96278e-37	1.48731e-36
chr1	178854001	179054000	178954000	730	330	139	78	183	0.371912	2.10953e-26	8.78998e-26
chr1	179137001	179337000	179237000	689	223	112	108	246	0.360313	1.10537e-21	3.48961e-21
chr1	179779001	179979000	179879000	702	270	205	45	182	0.323983	2.6419e-21	8.19843e-21
chr1	180011001	180211000	180111000	607	218	121	86	182	0.317764	1.75259e-15	3.88352e-15
chr1	180460001	180660000	180560000	753	214	64	165	310	0.393503	4.40462e-30	2.25634e-29
chr1	180780001	180980000	180880000	564	253	167	61	83	0.135959	0.000145983	0.000161218
chr1	180988001	181188000	181088000	765	264	57	105	339	0.570796	3.77697e-61	1.23735e-59
chr1	181314001	181514000	181414000	850	167	93	253	337	0.181315	6.3984e-09	9.51498e-09
chr1	182045001	182245000	182145000	760	309	171	83	197	0.323269	9.94599e-21	2.97672e-20
chr1	182487001	182687000	182587000	803	224	183	168	228	0.126102	0.000225447	0.000245849
chr1	182735001	182935000	182835000	826	278	253	98	197	0.175718	7.40186e-08	1.02494e-07
chr1	183032001	183232000	183132000	624	217	114	84	209	0.367532	1.27084e-20	3.78691e-20
chr1	183476001	183676000	183576000	644	193	50	122	279	0.460505	6.86063e-35	4.55516e-34
chr1	184241001	184441000	184341000	877	419	49	130	279	0.574837	2.58785e-74	2.21221e-72
chr1	184521001	184721000	184621000	732	255	152	73	252	0.396877	1.9522e-28	9.14427e-28
chr1	185395001	185595000	185495000	846	238	158	156	294	0.253307	8.80229e-14	1.74294e-13
chr1	185762001	185962000	185862000	735	111	76	219	329	0.147161	3.17774e-06	3.98931e-06
chr1	186396001	186596000	186496000	917	321	181	122	293	0.342357	5.83275e-26	2.35158e-25
chr1	186697001	186897000	186797000	846	259	121	219	247	0.209435	4.05877e-10	6.50426e-10
chr1	186870001	187070000	186970000	868	149	71	195	453	0.284844	1.09501e-22	3.65294e-22
chr1	189378001	189578000	189478000	1312	369	309	281	353	0.100916	0.000155991	0.000171854
chr1	190463001	190663000	190563000	1302	407	238	219	438	0.297649	2.3109e-27	1.02289e-26
chr1	192354001	192554000	192454000	930	428	255	96	151	0.185677	8.98012e-11	1.49742e-10
chr1	192651001	192851000	192751000	985	388	332	104	161	0.11519	2.96913e-05	3.44593e-05
chr1	192797001	192997000	192897000	941	321	200	161	259	0.230108	7.99105e-13	1.50289e-12
chr1	192985001	193185000	193085000	675	225	113	112	225	0.333336	2.28623e-18	5.97609e-18
chr1	193199001	193399000	193299000	849	271	193	117	268	0.27773	1.70286e-16	4.01567e-16
chr1	193454001	193654000	193554000	797	181	117	225	274	0.146528	1.25557e-05	1.50049e-05
chr1	194163001	194363000	194263000	1042	245	122	246	429	0.276646	4.10164e-21	1.25856e-20
chr1	195098001	195298000	195198000	1058	300	188	257	313	0.162892	6.67571e-08	9.27445e-08
chr1	195630001	195830000	195730000	1052	362	157	95	438	0.519167	6.32761e-68	3.36101e-66
chr1	196913001	197113000	197013000	913	413	221	122	157	0.181768	1.29266e-09	2.00742e-09
chr1	197655001	197855000	197755000	878	321	165	18	374	0.607531	5.75415e-89	1.49909e-86
chr1	198012001	198212000	198112000	856	179	48	313	316	0.226767	4.97248e-15	1.07273e-14
chr1	198351001	198551000	198451000	1028	331	237	214	246	0.116232	0.000110493	0.000123043
chr1	198667001	198867000	198767000	806	279	92	157	278	0.388636	1.78254e-29	8.80962e-29
chr1	199856001	200056000	199956000	841	351	199	84	207	0.316372	1.80488e-22	5.96645e-22
chr1	200523001	200723000	200623000	739	225	229	84	201	0.190353	4.12446e-08	5.8112e-08
chr1	200824001	201024000	200924000	539	237	112	90	100	0.187525	2.62622e-06	3.3129e-06
chr1	201037001	201237000	201137000	559	150	147	99	163	0.126689	0.00164607	0.00170304
chr1	201330001	201530000	201430000	551	154	76	131	190	0.254334	9.13331e-10	1.4334e-09
chr1	201938001	202138000	202038000	379	135	58	52	134	0.419769	1.26478e-16	3.00722e-16
chr1	202688001	202888000	202788000	557	154	114	104	185	0.21446	2.71457e-07	3.64094e-07
chr1	203174001	203374000	203274000	695	309	133	55	198	0.44608	1.08271e-35	7.57483e-35
chr1	203645001	203845000	203745000	572	173	96	124	179	0.233055	1.59673e-08	2.31103e-08
chr1	204027001	204227000	204127000	478	187	109	49	133	0.341906	6.28671e-15	1.34564e-14
chr1	204352001	204552000	204452000	433	126	54	47	206	0.499613	1.10837e-27	4.99087e-27
chr1	205150001	205350000	205250000	533	250	114	28	141	0.45138	1.14453e-30	6.03832e-30
chr1	205403001	205603000	205503000	478	131	96	96	155	0.194132	1.49449e-05	1.77593e-05
chr1	206575001	206775000	206675000	568	183	183	64	138	0.167898	1.59165e-05	1.88851e-05
chr1	207031001	207231000	207131000	592	264	88	45	195	0.542367	2.13955e-43	2.28623e-42
chr1	207800001	208000000	207900000	724	349	94	74	207	0.498207	1.98218e-45	2.43151e-44
chr1	208095001	208295000	208195000	655	139	14	313	189	0.204081	6.2538e-13	1.1843e-12
chr1	208333001	208533000	208433000	760	100	91	165	404	0.175796	6.48694e-09	9.6388e-09
chr1	208762001	208962000	208862000	1127	217	170	316	424	0.12058	1.29141e-05	1.54197e-05
chr1	209085001	209285000	209185000	1043	322	220	205	296	0.184629	1.59388e-09	2.45914e-09
chr1	209716001	209916000	209816000	802	333	146	34	289	0.567615	9.30044e-67	4.66814e-65
chr1	209901001	210101000	210001000	771	134	36	259	342	0.245636	3.44093e-17	8.46462e-17
chr1	210317001	210517000	210417000	964	326	165	157	316	0.331911	2.35781e-25	9.14217e-25
chr1	211400001	211600000	211500000	576	272	182	28	94	0.246817	1.65645e-13	3.22735e-13
chr1	211717001	211917000	211817000	675	212	165	117	181	0.167392	8.00729e-06	9.7178e-06
chr1	211993001	212193000	212093000	599	224	38	124	213	0.479374	3.32653e-35	2.25241e-34
chr1	212299001	212499000	212399000	576	182	101	99	194	0.305134	1.45584e-13	2.84562e-13
chr1	212528001	212728000	212628000	622	121	121	129	251	0.152625	5.01514e-05	5.72815e-05
chr1	212927001	213127000	213027000	652	161	110	146	235	0.204891	7.58718e-08	1.05007e-07
chr1	213108001	213308000	213208000	659	99	32	249	279	0.181016	2.36752e-09	3.60799e-09
chr1	213655001	213855000	213755000	769	297	220	87	165	0.202009	1.55996e-09	2.40816e-09
chr1	213768001	213968000	213868000	770	220	105	180	265	0.265812	4.40178e-14	8.90282e-14
chr1	214332001	214532000	214432000	853	264	130	246	213	0.133324	4.35608e-05	4.99625e-05
chr1	214648001	214848000	214748000	823	329	59	112	323	0.588541	5.39793e-69	2.97461e-67
chr1	215641001	215841000	215741000	923	429	154	102	238	0.405639	9.76196e-39	7.86564e-38
chr1	217112001	217312000	217212000	892	319	186	99	288	0.369292	1.09846e-29	5.5084e-29
chr1	217479001	217679000	217579000	883	237	53	251	342	0.34758	4.25663e-30	2.18462e-29
chr1	217980001	218180000	218080000	1167	306	307	207	347	0.125217	1.00706e-05	1.21117e-05
chr1	218544001	218744000	218644000	988	302	171	176	339	0.296194	5.4897e-21	1.67135e-20
chr1	219951001	220151000	220051000	1105	426	318	84	277	0.29906	1.91306e-27	8.50925e-27
chr1	220359001	220559000	220459000	777	188	160	162	267	0.16084	4.04514e-06	5.03091e-06
chr1	220561001	220761000	220661000	957	283	184	227	263	0.142648	6.31029e-06	7.73032e-06
chr1	220807001	221007000	220907000	732	304	45	128	255	0.535698	1.17742e-52	2.2762e-51
chr1	221827001	222027000	221927000	822	316	141	85	280	0.452845	1.77492e-40	1.57639e-39
chr1	222655001	222855000	222755000	769	303	156	98	212	0.331087	3.31255e-21	1.02216e-20
chr1	222853001	223053000	222953000	835	186	102	225	322	0.211937	7.667e-11	1.28433e-10
chr1	223138001	223338000	223238000	848	260	208	148	232	0.164293	9.81347e-07	1.27016e-06
chr1	223988001	224188000	224088000	587	217	113	142	115	0.103422	0.00614847	0.00623393
chr1	224277001	224477000	224377000	551	191	70	112	178	0.344637	1.77478e-16	4.17986e-16
chr1	224600001	224800000	224700000	668	145	34	185	304	0.338754	4.00697e-24	1.44892e-23
chr1	225539001	225739000	225639000	551	244	63	39	205	0.626651	3.43684e-53	6.8624e-52
chr1	226008001	226208000	226108000	457	116	134	58	149	0.182179	3.81248e-05	4.39302e-05
chr1	226122001	226322000	226222000	529	141	86	152	150	0.115466	0.0044544	0.00453396
chr1	226451001	226651000	226551000	627	124	62	170	271	0.234671	8.36001e-11	1.397e-10
chr1	226986001	227186000	227086000	686	209	85	172	220	0.266556	6.7069e-13	1.26748e-12
chr1	227449001	227649000	227549000	780	309	111	72	288	0.532544	6.43746e-53	1.27146e-51
chr1	228238001	228438000	228338000	632	193	127	121	191	0.21527	4.33815e-08	6.10129e-08
chr1	228484001	228684000	228584000	648	195	171	111	171	0.136831	0.000284275	0.000307608
chr1	228865001	229065000	228965000	742	221	149	157	215	0.175253	1.22306e-06	1.57555e-06
chr1	229221001	229421000	229321000	664	199	130	91	244	0.333194	2.31287e-18	6.03995e-18
chr1	229595001	229795000	229695000	530	146	58	82	244	0.439559	2.90507e-26	1.19591e-25
chr1	230088001	230288000	230188000	746	257	65	204	220	0.311078	2.20739e-19	6.08702e-19
chr1	230330001	230530000	230430000	641	241	147	54	199	0.389612	4.77819e-25	1.82425e-24
chr1	230613001	230813000	230713000	753	309	167	85	192	0.318394	5.64236e-20	1.623e-19
chr1	230791001	230991000	230891000	613	175	84	140	214	0.273466	4.32937e-12	7.80684e-12
chr1	231085001	231285000	231185000	726	165	179	129	253	0.141566	6.71764e-05	7.60443e-05
chr1	231300001	231500000	231400000	721	203	140	154	224	0.183995	5.17616e-07	6.84029e-07
chr1	231646001	231846000	231746000	791	168	75	201	347	0.276313	1.80988e-17	4.51522e-17
chr1	232380001	232580000	232480000	852	347	159	137	209	0.279596	3.63372e-17	8.91884e-17
chr1	232715001	232915000	232815000	794	314	169	68	243	0.411207	7.89381e-34	4.9244e-33
chr1	232970001	233170000	233070000	740	223	41	236	240	0.320263	2.60275e-22	8.55235e-22
chr1	233348001	233548000	233448000	727	267	102	88	270	0.477658	2.31114e-39	1.94228e-38
chr1	233780001	233980000	233880000	833	187	103	170	373	0.301149	2.46177e-20	7.23716e-20
chr1	234535001	234735000	234635000	584	252	235	19	78	0.178164	2.07787e-09	3.18128e-09
chr1	234638001	234838000	234738000	606	232	162	78	134	0.200982	1.50136e-07	2.03871e-07
chr1	235439001	235639000	235539000	507	133	19	136	219	0.413042	2.45819e-26	1.02039e-25
chr1	235977001	236177000	236077000	847	296	102	110	339	0.496922	1.57578e-49	2.49887e-48
chr1	236578001	236778000	236678000	756	298	31	169	258	0.501421	5.31853e-51	9.41672e-50
chr1	236843001	237043000	236943000	817	167	44	317	289	0.205636	1.76134e-12	3.24783e-12
chr1	237857001	238057000	237957000	1076	313	223	215	325	0.185805	7.1669e-10	1.13063e-09
chr1	239417001	239617000	239517000	901	334	95	136	336	0.489302	4.35014e-51	7.82883e-50
chr1	240007001	240207000	240107000	975	296	174	123	382	0.385725	7.06164e-35	4.68294e-34
chr1	240833001	241033000	240933000	1042	406	179	133	324	0.396908	4.10408e-39	3.40204e-38
chr1	241269001	241469000	241369000	830	295	119	114	302	0.438519	1.08028e-37	8.31253e-37
chr1	241713001	241913000	241813000	972	203	175	235	359	0.134431	1.0544e-05	1.26643e-05
chr1	242050001	242250000	242150000	836	177	92	217	350	0.240299	6.27489e-14	1.252e-13
chr1	242937001	243137000	243037000	1142	409	286	179	268	0.179174	3.63325e-10	5.83431e-10
chr1	243174001	243374000	243274000	817	252	61	168	336	0.445994	3.23391e-41	3.00896e-40
chr1	243588001	243788000	243688000	955	339	283	49	284	0.361433	2.21177e-35	1.52017e-34
chr1	244122001	244322000	244222000	1007	466	215	46	280	0.475677	8.43755e-63	3.16177e-61
chr1	244401001	244601000	244501000	837	367	124	81	265	0.497944	1.39777e-50	2.35298e-49
chr1	245002001	245202000	245102000	757	278	77	112	290	0.502547	1.35889e-45	1.68583e-44
chr1	245332001	245532000	245432000	788	144	82	243	319	0.167551	1.35091e-07	1.84034e-07
chr1	245747001	245947000	245847000	1013	279	121	223	390	0.318961	9.30309e-26	3.69893e-25
chr1	246564001	246764000	246664000	606	313	174	14	105	0.331438	1.37093e-26	5.76508e-26
chr1	246768001	246968000	246868000	605	218	106	76	205	0.400344	1.38817e-23	4.86527e-23
chr1	246883001	247083000	246983000	578	100	29	195	254	0.236408	3.00245e-12	5.46272e-12
chr1	247178001	247378000	247278000	803	184	112	242	265	0.134341	4.95617e-05	5.66197e-05
chr1	247501001	247701000	247601000	875	123	85	258	409	0.148255	1.69648e-07	2.29796e-07
chr1	248514001	248714000	248614000	849	424	174	133	118	0.149223	5.24514e-07	6.92977e-07
chr10	657001	857000	757000	660	215	252	65	128	0.102296	0.00215842	0.00222136
chr10	916001	1116000	1016000	579	224	46	70	239	0.600356	1.29433e-50	2.19235e-49
chr10	2931001	3131000	3031000	894	470	244	51	129	0.24116	8.60031e-20	2.43921e-19
chr10	3122001	3322000	3222000	689	155	209	61	264	0.237369	8.35302e-12	1.47846e-11
chr10	3384001	3584000	3484000	824	231	224	145	224	0.113489	0.000633845	0.0006701
chr10	3771001	3971000	3871000	722	276	151	88	207	0.336431	1.48583e-20	4.41311e-20
chr10	4625001	4825000	4725000	809	335	224	92	158	0.197543	8.14823e-10	1.28211e-09
chr10	4988001	5188000	5088000	754	290	148	95	221	0.352004	4.09418e-23	1.39908e-22
chr10	5459001	5659000	5559000	520	235	108	37	140	0.427574	8.98861e-26	3.57909e-25
chr10	5794001	5994000	5894000	556	146	77	159	174	0.170294	2.57164e-05	2.99477e-05
chr10	6076001	6276000	6176000	590	181	50	192	167	0.237024	4.08518e-10	6.54083e-10
chr10	6304001	6504000	6404000	781	137	60	261	323	0.187494	9.05343e-10	1.42168e-09
chr10	7733001	7933000	7833000	768	292	125	144	207	0.287842	4.1044e-16	9.46677e-16
chr10	7992001	8192000	8092000	843	197	91	215	340	0.266883	1.60283e-16	3.78793e-16
chr10	8531001	8731000	8631000	1022	248	181	279	314	0.104829	0.000422454	0.00045221
chr10	9281001	9481000	9381000	1266	358	194	341	373	0.16816	8.00597e-10	1.26009e-09
chr10	10943001	11143000	11043000	923	411	103	108	301	0.528622	3.46882e-62	1.22438e-60
chr10	11601001	11801000	11701000	635	297	134	36	168	0.447115	3.19018e-35	2.16544e-34
chr10	11830001	12030000	11930000	540	144	115	118	163	0.13583	0.00104195	0.00108975
chr10	12017001	12217000	12117000	497	175	66	106	150	0.311794	1.36336e-12	2.52845e-12
chr10	12259001	12459000	12359000	563	161	48	135	219	0.363177	9.25986e-20	2.61948e-19
chr10	12794001	12994000	12894000	822	228	240	95	259	0.214609	1.07568e-10	1.78822e-10
chr10	13299001	13499000	13399000	693	164	89	148	292	0.28915	1.39935e-15	3.11592e-15
chr10	13707001	13907000	13807000	776	171	50	171	384	0.379384	8.35597e-33	4.93688e-32
chr10	14419001	14619000	14519000	773	385	253	57	78	0.10449	8.75968e-05	9.82658e-05
chr10	14586001	14786000	14686000	825	287	194	86	258	0.337114	1.26201e-23	4.43163e-23
chr10	14932001	15132000	15032000	747	217	151	120	259	0.272992	4.00086e-14	8.11895e-14
chr10	15332001	15532000	15432000	789	203	36	101	449	0.562301	3.38548e-72	2.4371e-70
chr10	15838001	16038000	15938000	915	172	92	226	425	0.249911	3.50541e-17	8.61164e-17
chr10	16342001	16542000	16442000	1001	438	156	177	230	0.291928	3.91908e-22	1.27248e-21
chr10	16508001	16708000	16608000	795	232	156	188	219	0.135944	8.00074e-05	9.00104e-05
chr10	16770001	16970000	16870000	822	272	206	31	313	0.466194	1.52875e-49	2.43134e-48
chr10	17313001	17513000	17413000	841	299	184	136	222	0.233876	4.51321e-12	8.13032e-12
chr10	17553001	17753000	17653000	719	215	160	138	206	0.17185	2.69122e-06	3.39176e-06
chr10	17735001	17935000	17835000	272	99	31	73	69	0.246972	1.75536e-05	2.07197e-05
chr10	18330001	18530000	18430000	825	286	52	186	301	0.449081	1.02837e-42	1.05756e-41
chr10	18892001	19092000	18992000	902	232	183	114	373	0.322879	7.13265e-24	2.54385e-23
chr10	19224001	19424000	19324000	1150	303	195	254	398	0.214938	1.19443e-13	2.35062e-13
chr10	19993001	20193000	20093000	1132	377	276	193	286	0.170292	4.39252e-09	6.59119e-09
chr10	20524001	20724000	20624000	943	365	226	122	230	0.253598	4.73533e-16	1.08815e-15
chr10	20850001	21050000	20950000	874	246	197	176	255	0.146924	9.08729e-06	1.09774e-05
chr10	21376001	21576000	21476000	813	341	163	30	279	0.546162	1.50268e-64	6.27571e-63
chr10	21724001	21924000	21824000	777	326	11	181	259	0.546225	5.43705e-69	2.97461e-67
chr10	22213001	22413000	22313000	963	285	241	93	344	0.3262	3.42593e-26	1.39771e-25
chr10	22492001	22692000	22592000	1090	372	258	183	277	0.187964	2.18756e-10	3.56406e-10
chr10	22680001	22880000	22780000	925	272	110	240	303	0.261872	1.76735e-16	4.16416e-16
chr10	22942001	23142000	23042000	937	302	293	124	218	0.134419	1.11167e-05	1.33346e-05
chr10	23273001	23473000	23373000	875	261	137	182	295	0.271992	3.67891e-16	8.51049e-16
chr10	23609001	23809000	23709000	956	277	110	185	384	0.376473	3.19997e-33	1.93021e-32
chr10	24374001	24574000	24474000	892	400	160	137	195	0.281928	5.73489e-19	1.54865e-18
chr10	24945001	25145000	25045000	733	250	168	92	223	0.29998	9.1195e-17	2.18636e-16
chr10	25242001	25442000	25342000	843	195	48	274	326	0.283786	4.21034e-21	1.29119e-20
chr10	26525001	26725000	26625000	971	366	331	82	192	0.182979	1.02423e-10	1.70477e-10
chr10	26833001	27033000	26933000	904	410	175	118	201	0.302295	4.54417e-22	1.4676e-21
chr10	27073001	27273000	27173000	830	218	131	132	349	0.341356	3.55981e-24	1.29064e-23
chr10	27487001	27687000	27587000	832	211	119	136	366	0.35273	3.20203e-26	1.31321e-25
chr10	27805001	28005000	27905000	933	226	166	176	365	0.2448	1.50359e-14	3.14816e-14
chr10	28671001	28871000	28771000	746	267	81	140	258	0.413616	6.54761e-31	3.49483e-30
chr10	29128001	29328000	29228000	820	165	128	215	312	0.142534	1.34495e-05	1.60485e-05
chr10	29577001	29777000	29677000	803	355	151	112	185	0.302496	1.93141e-19	5.3584e-19
chr10	29962001	30162000	30062000	801	301	117	86	297	0.494606	1.6404e-46	2.18361e-45
chr10	30591001	30791000	30691000	730	284	149	79	218	0.376363	9.16069e-26	3.64496e-25
chr10	30770001	30970000	30870000	851	158	76	241	376	0.226965	7.20845e-14	1.43357e-13
chr10	31010001	31210000	31110000	825	134	57	297	337	0.1659	8.5037e-09	1.25232e-08
chr10	31267001	31467000	31367000	957	280	243	157	277	0.17212	5.15246e-08	7.20212e-08
chr10	32112001	32312000	32212000	595	277	187	8	123	0.368053	1.98339e-31	1.09166e-30
chr10	32329001	32529000	32429000	673	229	76	125	243	0.407543	3.48003e-27	1.52314e-26
chr10	32632001	32832000	32732000	679	122	23	220	314	0.28846	2.31508e-21	7.21698e-21
chr10	33170001	33370000	33270000	836	286	93	68	389	0.600547	6.06144e-74	5.02457e-72
chr10	34274001	34474000	34374000	968	373	75	157	363	0.52773	4.27781e-65	1.90276e-63
chr10	35015001	35215000	35115000	720	285	170	19	246	0.516049	2.77645e-54	5.88757e-53
chr10	35496001	35696000	35596000	769	198	13	243	315	0.400507	2.67161e-42	2.6721e-41
chr10	35809001	36009000	35909000	841	188	150	161	342	0.227044	7.67839e-12	1.36258e-11
chr10	36092001	36292000	36192000	1002	170	103	296	433	0.1718	6.75424e-10	1.06737e-09
chr10	37480001	37680000	37580000	1176	399	211	178	388	0.339135	6.47055e-32	3.66085e-31
chr10	38104001	38304000	38204000	875	335	251	126	163	0.120054	0.000103573	0.000115454
chr10	38260001	38460000	38360000	894	196	157	163	378	0.242717	3.21969e-14	6.58502e-14
chr10	38549001	38749000	38649000	874	263	99	308	204	0.121276	7.97448e-05	8.9811e-05
chr10	43004001	43204000	43104000	856	346	192	105	213	0.292264	4.32557e-19	1.1762e-18
chr10	43784001	43984000	43884000	630	219	69	90	252	0.493605	7.06519e-37	5.24473e-36
chr10	45151001	45351000	45251000	917	367	324	78	148	0.138159	7.48554e-07	9.79044e-07
chr10	45353001	45553000	45453000	745	215	91	108	331	0.442049	6.13099e-36	4.36186e-35
chr10	46068001	46268000	46168000	623	227	141	103	152	0.205921	1.18995e-07	1.62593e-07
chr10	46940001	47140000	47040000	1538	509	261	210	558	0.387601	1.01851e-53	2.12681e-52
chr10	48275001	48475000	48375000	691	139	117	175	260	0.13123	0.000226935	0.000247372
chr10	49395001	49595000	49495000	893	226	116	281	270	0.142575	6.01856e-06	7.38285e-06
chr10	49594001	49794000	49694000	736	188	130	153	265	0.22101	9.21262e-10	1.44543e-09
chr10	49754001	49954000	49854000	882	151	99	286	346	0.123056	3.31141e-05	3.83179e-05
chr10	50051001	50251000	50151000	1004	283	158	264	299	0.170255	3.08571e-08	4.37922e-08
chr10	50510001	50710000	50610000	850	377	179	99	195	0.308894	1.01491e-21	3.20956e-21
chr10	51697001	51897000	51797000	358	143	75	35	105	0.386692	2.92443e-14	6.00584e-14
chr10	51954001	52154000	52054000	618	101	24	125	368	0.357851	4.26874e-30	2.18878e-29
chr10	52308001	52508000	52408000	771	222	158	90	301	0.353959	4.10952e-24	1.48502e-23
chr10	52631001	52831000	52731000	982	255	76	212	439	0.397514	4.65598e-41	4.2956e-40
chr10	53056001	53256000	53156000	902	270	151	178	303	0.270068	2.49657e-16	5.82461e-16
chr10	53375001	53575000	53475000	1034	277	174	247	336	0.187415	8.00595e-10	1.26009e-09
chr10	53915001	54115000	54015000	1049	302	267	153	327	0.21048	3.00585e-12	5.46708e-12
chr10	54310001	54510000	54410000	931	349	237	149	196	0.152711	9.16985e-07	1.19051e-06
chr10	54692001	54892000	54792000	906	316	149	105	336	0.441165	8.36985e-42	8.10468e-41
chr10	55315001	55515000	55415000	1072	295	198	244	335	0.175822	5.05181e-09	7.55768e-09
chr10	55549001	55749000	55649000	1205	289	184	283	449	0.214016	1.71307e-14	3.57444e-14
chr10	58001001	58201000	58101000	1253	438	268	241	306	0.176916	1.60454e-10	2.63538e-10
chr10	58805001	59005000	58905000	1259	422	296	189	352	0.233679	2.91094e-17	7.1867e-17
chr10	59535001	59735000	59635000	786	325	238	39	184	0.327085	5.72936e-26	2.3116e-25
chr10	59982001	60182000	60082000	813	304	144	111	254	0.370559	6.41989e-27	2.76343e-26
chr10	60132001	60332000	60232000	880	178	95	224	383	0.242221	4.64752e-15	1.00461e-14
chr10	60484001	60684000	60584000	915	315	211	141	248	0.231092	9.75359e-13	1.82434e-12
chr10	61271001	61471000	61371000	681	318	215	28	120	0.277212	2.33891e-19	6.43993e-19
chr10	61374001	61574000	61474000	725	224	191	122	188	0.143144	6.32581e-05	7.17126e-05
chr10	61653001	61853000	61753000	757	244	67	141	305	0.453525	2.20576e-38	1.74137e-37
chr10	62419001	62619000	62519000	795	304	101	59	331	0.599122	5.3516e-69	2.97461e-67
chr10	62663001	62863000	62763000	889	144	103	273	369	0.126617	1.67326e-05	1.98062e-05
chr10	63500001	63700000	63600000	687	236	99	127	225	0.343472	7.99676e-20	2.27156e-19
chr10	63802001	64002000	63902000	710	155	51	175	329	0.333823	2.65262e-23	9.16191e-23
chr10	65338001	65538000	65438000	802	262	103	107	330	0.469145	3.63896e-42	3.61321e-41
chr10	65781001	65981000	65881000	878	118	83	270	407	0.132918	1.84975e-06	2.35349e-06
chr10	66043001	66243000	66143000	869	160	121	216	372	0.176831	1.50345e-08	2.18296e-08
chr10	66948001	67148000	67048000	910	309	158	145	298	0.334124	2.44805e-24	8.97673e-24
chr10	67200001	67400000	67300000	994	315	136	256	287	0.225048	3.19005e-13	6.13455e-13
chr10	67486001	67686000	67586000	940	287	200	153	300	0.251245	6.67211e-15	1.4259e-14
chr10	67867001	68067000	67967000	1083	327	206	212	338	0.227998	3.85761e-14	7.83989e-14
chr10	68488001	68688000	68588000	1035	319	174	157	385	0.35659	2.64628e-31	1.44633e-30
chr10	68915001	69115000	69015000	1107	375	266	188	278	0.177052	1.60259e-09	2.47189e-09
chr10	69484001	69684000	69584000	769	348	126	71	224	0.466761	5.04851e-42	4.95878e-41
chr10	69790001	69990000	69890000	755	292	255	82	126	0.111448	0.00039724	0.00042597
chr10	69939001	70139000	70039000	698	242	107	174	175	0.194842	1.07011e-07	1.46555e-07
chr10	70188001	70388000	70288000	597	133	149	104	211	0.14104	0.000284451	0.000307738
chr10	70499001	70699000	70599000	572	177	109	102	184	0.262238	2.41366e-10	3.92194e-10
chr10	70883001	71083000	70983000	497	194	129	56	118	0.253724	2.04821e-09	3.13887e-09
chr10	71107001	71307000	71207000	426	136	29	79	182	0.495074	4.73861e-27	2.05753e-26
chr10	71554001	71754000	71654000	698	223	171	97	207	0.242806	5.1966e-11	8.79932e-11
chr10	71876001	72076000	71976000	600	208	134	74	184	0.315067	2.78701e-15	6.0991e-15
chr10	72130001	72330000	72230000	433	104	22	154	153	0.267194	1.05684e-10	1.75851e-10
chr10	72476001	72676000	72576000	667	187	99	166	215	0.213725	1.53744e-08	2.22876e-08
chr10	72928001	73128000	73028000	614	222	155	103	134	0.14624	0.000132133	0.000146336
chr10	73392001	73592000	73492000	479	194	127	41	117	0.304932	5.83157e-13	1.10626e-12
chr10	73716001	73916000	73816000	516	194	143	74	105	0.147046	0.00030928	0.000333742
chr10	73954001	74154000	74054000	382	147	46	55	134	0.470601	7.77364e-21	2.34194e-20
chr10	74332001	74532000	74432000	575	217	31	62	265	0.67246	4.90818e-65	2.14821e-63
chr10	74624001	74824000	74724000	685	171	80	192	242	0.22183	9.50821e-10	1.48967e-09
chr10	74957001	75157000	75057000	690	243	201	93	153	0.155312	1.36044e-05	1.62298e-05
chr10	75295001	75495000	75395000	492	233	67	26	166	0.610351	3.82773e-47	5.26926e-46
chr10	75631001	75831000	75731000	533	137	34	155	207	0.325095	1.13392e-16	2.70312e-16
chr10	76424001	76624000	76524000	757	312	144	57	244	0.474096	1.34976e-42	1.37259e-41
chr10	76725001	76925000	76825000	584	229	169	67	119	0.186808	8.87575e-07	1.15315e-06
chr10	76904001	77104000	77004000	566	151	51	100	264	0.434067	5.11428e-28	2.34734e-27
chr10	77719001	77919000	77819000	887	250	142	186	309	0.258465	5.53428e-15	1.19064e-14
chr10	78813001	79013000	78913000	872	339	192	108	233	0.306429	7.99645e-21	2.40509e-20
chr10	79305001	79505000	79405000	739	235	248	94	162	0.108093	0.00118243	0.0012315
chr10	79605001	79805000	79705000	482	178	56	31	217	0.635147	2.4087e-48	3.53298e-47
chr10	80229001	80429000	80329000	790	275	124	103	288	0.425752	5.27951e-34	3.33536e-33
chr10	80681001	80881000	80781000	564	203	49	124	188	0.403501	2.09405e-23	7.26938e-23
chr10	81006001	81206000	81106000	549	127	59	89	274	0.392129	2.98973e-23	1.03003e-22
chr10	81873001	82073000	81973000	734	205	239	76	214	0.190854	2.90143e-08	4.13056e-08
chr10	82097001	82297000	82197000	638	274	84	109	171	0.370456	3.28385e-22	1.07452e-21
chr10	82206001	82406000	82306000	629	79	56	171	323	0.161166	5.13278e-07	6.7846e-07
chr10	82761001	82961000	82861000	1081	180	104	342	455	0.158595	2.06604e-09	3.16531e-09
chr10	83893001	84093000	83993000	1310	422	306	266	316	0.121102	6.38502e-06	7.81487e-06
chr10	84497001	84697000	84597000	1317	395	323	255	344	0.123414	4.33243e-06	5.38331e-06
chr10	85846001	86046000	85946000	693	352	136	32	173	0.470956	1.43283e-44	1.64686e-43
chr10	86211001	86411000	86311000	776	113	36	201	426	0.271695	1.52351e-22	5.05465e-22
chr10	87288001	87488000	87388000	1090	350	178	152	410	0.392034	1.67055e-39	1.41261e-38
chr10	88049001	88249000	88149000	640	279	236	16	109	0.260107	2.17741e-18	5.6998e-18
chr10	88374001	88574000	88474000	596	232	78	55	231	0.555178	3.38437e-44	3.79423e-43
chr10	88656001	88856000	88756000	588	179	75	109	225	0.371373	3.81614e-20	1.10995e-19
chr10	89277001	89477000	89377000	656	240	95	86	235	0.448301	1.83697e-31	1.01413e-30
chr10	89502001	89702000	89602000	636	126	69	191	250	0.181174	4.95881e-07	6.56098e-07
chr10	89931001	90131000	90031000	817	225	203	164	225	0.10387	0.00181736	0.0018767
chr10	90530001	90730000	90630000	672	305	56	74	237	0.603573	7.68517e-60	2.31019e-58
chr10	91024001	91224000	91124000	782	197	121	191	273	0.200614	7.64685e-09	1.12978e-08
chr10	91339001	91539000	91439000	611	171	20	140	280	0.483016	1.36715e-41	1.30308e-40
chr10	92780001	92980000	92880000	1048	384	172	210	282	0.262834	4.71249e-18	1.2127e-17
chr10	93225001	93425000	93325000	874	302	296	91	185	0.151512	7.65552e-07	9.99602e-07
chr10	93554001	93754000	93654000	696	262	97	75	262	0.506746	1.40744e-42	1.42492e-41
chr10	94032001	94232000	94132000	692	275	187	52	178	0.327659	8.54981e-21	2.5687e-20
chr10	94288001	94488000	94388000	625	151	188	92	194	0.12286	0.00100666	0.00105365
chr10	94494001	94694000	94594000	809	223	64	230	292	0.308006	4.30598e-21	1.31904e-20
chr10	94762001	94962000	94862000	766	232	222	126	186	0.103484	0.0021732	0.00223572
chr10	95149001	95349000	95249000	536	196	116	51	173	0.38973	9.60531e-21	2.87634e-20
chr10	95629001	95829000	95729000	735	190	75	213	257	0.243269	2.45399e-12	4.48873e-12
chr10	96042001	96242000	96142000	665	245	87	51	282	0.584797	2.66051e-55	5.94108e-54
chr10	96328001	96528000	96428000	728	158	116	172	282	0.185696	1.52127e-07	2.06369e-07
chr10	96961001	97161000	97061000	509	227	66	36	180	0.594162	1.36115e-44	1.57106e-43
chr10	97251001	97451000	97351000	554	160	53	136	205	0.333538	2.05095e-16	4.80957e-16
chr10	97768001	97968000	97868000	797	296	263	92	146	0.119772	0.000141892	0.000156763
chr10	97933001	98133000	98033000	746	239	133	76	298	0.439261	4.28163e-35	2.87068e-34
chr10	98290001	98490000	98390000	622	226	148	102	146	0.185068	1.68206e-06	2.14512e-06
chr10	98445001	98645000	98545000	632	162	64	177	229	0.258072	5.72775e-12	1.02407e-11
chr10	98996001	99196000	99096000	459	213	87	41	118	0.409472	7.75603e-21	2.33792e-20
chr10	99383001	99583000	99483000	502	177	44	79	202	0.512341	2.33729e-32	1.34887e-31
chr10	99991001	100191000	100091000	680	200	99	171	210	0.216877	6.87851e-09	1.01985e-08
chr10	100164001	100364000	100264000	777	138	73	220	346	0.209949	3.10055e-11	5.31758e-11
chr10	101255001	101455000	101355000	824	404	168	72	180	0.35715	1.25861e-29	6.28271e-29
chr10	101505001	101705000	101605000	619	237	127	107	148	0.224313	8.8338e-09	1.29954e-08
chr10	101681001	101881000	101781000	712	187	163	108	254	0.235876	1.1247e-10	1.86688e-10
chr10	102046001	102246000	102146000	822	224	141	108	349	0.372648	2.3507e-28	1.09639e-27
chr10	102572001	102772000	102672000	635	348	136	65	86	0.209193	1.6496e-10	2.70857e-10
chr10	102689001	102889000	102789000	457	134	62	81	180	0.365776	1.39418e-15	3.10568e-15
chr10	103229001	103429000	103329000	555	282	147	46	80	0.205152	5.0104e-09	7.49983e-09
chr10	103400001	103600000	103500000	596	240	100	75	181	0.404711	4.78569e-24	1.72367e-23
chr10	103739001	103939000	103839000	443	177	101	46	119	0.334616	1.71912e-13	3.3459e-13
chr10	104088001	104288000	104188000	395	135	51	72	137	0.380016	1.82257e-14	3.78848e-14
chr10	104315001	104515000	104415000	449	130	66	92	161	0.2948	2.06943e-10	3.37764e-10
chr10	104873001	105073000	104973000	607	236	121	33	217	0.512625	4.61706e-41	4.26688e-40
chr10	105546001	105746000	105646000	533	139	111	67	216	0.318027	2.70127e-14	5.5538e-14
chr10	105756001	105956000	105856000	712	99	80	174	359	0.170599	7.38964e-08	1.02351e-07
chr10	105978001	106178000	106078000	762	89	39	202	432	0.210594	2.9141e-15	6.36703e-15
chr10	107328001	107528000	107428000	1237	357	226	298	356	0.156176	2.28406e-08	3.27638e-08
chr10	108167001	108367000	108267000	1187	354	285	235	313	0.124423	1.0848e-05	1.30181e-05
chr10	109386001	109586000	109486000	1028	315	153	172	388	0.363003	3.01301e-32	1.72972e-31
chr10	109710001	109910000	109810000	1135	305	181	261	388	0.220766	3.49295e-14	7.11199e-14
chr10	110010001	110210000	110110000	1097	300	211	241	345	0.175	4.11753e-09	6.19725e-09
chr10	111614001	111814000	111714000	577	245	107	33	192	0.522742	1.42134e-40	1.27269e-39
chr10	111852001	112052000	111952000	656	180	71	137	268	0.357981	1.36131e-21	4.28769e-21
chr10	112499001	112699000	112599000	662	273	49	72	268	0.635591	7.79002e-65	3.35584e-63
chr10	112860001	113060000	112960000	719	86	58	224	351	0.133039	5.69919e-06	7.00051e-06
chr10	114015001	114215000	114115000	552	278	43	49	182	0.636539	6.24306e-57	1.54551e-55
chr10	114572001	114772000	114672000	599	218	43	88	250	0.565394	4.70996e-47	6.42599e-46
chr10	115407001	115607000	115507000	689	199	129	106	255	0.31236	8.04269e-17	1.93498e-16
chr10	115882001	116082000	115982000	586	231	83	134	138	0.241773	1.06119e-09	1.6569e-09
chr10	116471001	116671000	116571000	678	158	63	190	267	0.262928	1.30699e-13	2.56292e-13
chr10	116807001	117007000	116907000	844	88	32	382	342	0.100357	1.42752e-05	1.69929e-05
chr10	118241001	118441000	118341000	924	467	294	59	104	0.146277	3.64371e-09	5.4962e-09
chr10	118418001	118618000	118518000	761	244	166	81	270	0.362163	8.13445e-25	3.05447e-24
chr10	118889001	119089000	118989000	807	305	237	119	146	0.100281	0.00152742	0.00158358
chr10	119083001	119283000	119183000	838	289	72	132	345	0.513787	1.5747e-53	3.251e-52
chr10	119472001	119672000	119572000	993	266	215	201	311	0.16028	2.75146e-07	3.68771e-07
chr10	119617001	119817000	119717000	877	245	128	250	254	0.157217	1.30179e-06	1.67225e-06
chr10	119863001	120063000	119963000	939	344	249	128	218	0.195617	3.39371e-10	5.45927e-10
chr10	120467001	120667000	120567000	719	283	250	66	120	0.135097	2.29511e-05	2.68073e-05
chr10	120763001	120963000	120863000	546	244	64	58	180	0.539495	5.74972e-39	4.73033e-38
chr10	121177001	121377000	121277000	581	166	154	99	162	0.138002	0.00051849	0.000551665
chr10	121339001	121539000	121439000	650	150	66	179	255	0.250282	7.11844e-12	1.2665e-11
chr10	122638001	122838000	122738000	784	319	210	45	210	0.374453	5.97168e-31	3.19365e-30
chr10	122935001	123135000	123035000	794	207	139	165	283	0.226167	8.38128e-11	1.40012e-10
chr10	123633001	123833000	123733000	475	174	99	33	169	0.463406	3.05889e-26	1.25545e-25
chr10	123993001	124193000	124093000	600	206	103	105	186	0.305567	4.08126e-14	8.27904e-14
chr10	124226001	124426000	124326000	535	143	18	158	216	0.391915	1.01982e-25	4.05189e-25
chr10	124805001	125005000	124905000	836	247	113	211	265	0.238158	1.6095e-12	2.97787e-12
chr10	125489001	125689000	125589000	869	262	198	160	249	0.177753	1.01035e-07	1.3871e-07
chr10	126027001	126227000	126127000	568	278	135	54	101	0.257737	2.90296e-12	5.28698e-12
chr10	126406001	126606000	126506000	679	171	139	79	290	0.334972	5.78627e-20	1.66002e-19
chr10	126774001	126974000	126874000	777	203	141	116	317	0.31799	7.3671e-20	2.10143e-19
chr10	127342001	127542000	127442000	739	281	122	172	164	0.183842	1.88255e-07	2.54621e-07
chr10	127536001	127736000	127636000	854	156	82	247	369	0.20463	1.66665e-11	2.91131e-11
chr10	129156001	129356000	129256000	784	246	305	17	216	0.312051	6.34382e-28	2.89467e-27
chr10	129589001	129789000	129689000	735	384	114	49	188	0.493172	4.33441e-49	6.66111e-48
chr10	129855001	130055000	129955000	753	160	42	155	396	0.401052	5.38741e-37	4.03208e-36
chr10	130321001	130521000	130421000	1054	272	133	215	434	0.322087	1.79741e-27	8.00783e-27
chr10	131164001	131364000	131264000	918	380	46	215	277	0.452675	1.27291e-50	2.16276e-49
chr10	131544001	131744000	131644000	971	420	256	79	216	0.299079	9.87247e-25	3.68685e-24
chr10	131817001	132017000	131917000	783	259	87	168	269	0.359197	6.26487e-25	2.37198e-24
chr10	132333001	132533000	132433000	1228	317	265	283	363	0.106304	0.000118028	0.0001313
chr10	134144001	134344000	134244000	440	141	79	33	187	0.490909	3.99736e-27	1.74121e-26
chr10	135056001	135256000	135156000	361	99	40	54	168	0.444195	9.34827e-19	2.49363e-18
chr11	210001	410000	310000	376	164	82	33	97	0.373529	1.22243e-14	2.58022e-14
chr11	454001	654000	554000	253	80	53	52	68	0.167726	0.00535425	0.00543472
chr11	636001	836000	736000	265	73	59	51	82	0.169569	0.00404829	0.00412443
chr11	1510001	1710000	1610000	491	116	124	47	204	0.295934	1.92335e-12	3.54059e-12
chr11	2145001	2345000	2245000	477	152	109	37	179	0.407421	8.63569e-21	2.59308e-20
chr11	2340001	2540000	2440000	481	93	64	140	184	0.14094	0.000674994	0.000712089
chr11	2817001	3017000	2917000	330	120	79	53	78	0.190009	0.000306439	0.000330806
chr11	3008001	3208000	3108000	421	95	42	127	157	0.216225	1.41441e-06	1.81266e-06
chr11	3763001	3963000	3863000	489	158	28	72	231	0.576813	4.51365e-42	4.44941e-41
chr11	4076001	4276000	4176000	658	76	58	211	313	0.106706	0.000453822	0.000484744
chr11	4491001	4691000	4591000	935	252	112	229	342	0.276981	1.59863e-18	4.21297e-18
chr11	5556001	5756000	5656000	888	320	182	178	208	0.173302	1.08349e-07	1.48306e-07
chr11	6321001	6521000	6421000	700	355	126	82	137	0.312678	5.86445e-20	1.68157e-19
chr11	6577001	6777000	6677000	739	182	40	123	394	0.489181	1.3569e-50	2.29123e-49
chr11	7392001	7592000	7492000	844	390	211	89	154	0.231806	5.64095e-14	1.13212e-13
chr11	7594001	7794000	7694000	778	114	130	124	410	0.202351	7.03058e-11	1.17953e-10
chr11	7847001	8047000	7947000	962	242	165	256	299	0.130178	2.77447e-05	3.22617e-05
chr11	8174001	8374000	8274000	802	298	176	139	189	0.198121	7.30525e-09	1.08107e-08
chr11	8523001	8723000	8623000	686	382	161	60	83	0.187388	5.29223e-10	8.40946e-10
chr11	8807001	9007000	8907000	697	278	170	54	195	0.370763	1.56896e-25	6.15768e-25
chr11	9248001	9448000	9348000	546	194	175	61	116	0.158717	4.7591e-05	5.44138e-05
chr11	9510001	9710000	9610000	581	154	78	104	245	0.350965	2.17343e-18	5.69212e-18
chr11	10231001	10431000	10331000	830	315	141	29	345	0.607264	1.92193e-79	2.59772e-77
chr11	10825001	11025000	10925000	799	233	51	184	331	0.424429	4.1876e-38	3.27759e-37
chr11	11988001	12188000	12088000	567	243	87	58	179	0.478411	5.4193e-32	3.06925e-31
chr11	12270001	12470000	12370000	579	122	77	154	226	0.187495	1.44454e-06	1.84998e-06
chr11	12561001	12761000	12661000	802	276	96	188	242	0.303132	1.12592e-18	2.99314e-18
chr11	12992001	13192000	13092000	772	265	130	124	253	0.341788	8.61213e-22	2.73618e-21
chr11	13576001	13776000	13676000	846	298	152	214	182	0.121322	0.000194337	0.000212771
chr11	13814001	14014000	13914000	774	248	141	131	254	0.297264	7.2337e-17	1.74496e-16
chr11	14325001	14525000	14425000	800	315	136	108	241	0.382669	2.20015e-28	1.02705e-27
chr11	14825001	15025000	14925000	891	255	175	105	356	0.364815	2.95581e-29	1.44515e-28
chr11	15090001	15290000	15190000	861	233	158	201	269	0.166832	5.89328e-07	7.74865e-07
chr11	15583001	15783000	15683000	887	367	288	93	139	0.123182	2.00848e-05	2.35549e-05
chr11	15724001	15924000	15824000	807	282	190	123	212	0.223656	7.51819e-11	1.25979e-10
chr11	16041001	16241000	16141000	819	174	129	199	317	0.175842	1.21511e-07	1.65865e-07
chr11	16970001	17170000	17070000	472	182	161	32	97	0.224469	1.92741e-08	2.7757e-08
chr11	17164001	17364000	17264000	597	195	86	102	214	0.36989	5.57986e-20	1.60586e-19
chr11	17436001	17636000	17536000	622	107	62	218	235	0.120232	0.00048533	0.000517389
chr11	17695001	17895000	17795000	801	209	74	268	250	0.202107	5.00324e-10	7.96877e-10
chr11	17965001	18165000	18065000	760	262	282	73	143	0.116898	0.000198624	0.000217334
chr11	18323001	18523000	18423000	612	200	78	68	266	0.511513	5.94658e-39	4.88495e-38
chr11	18587001	18787000	18687000	733	152	110	205	266	0.133128	0.00011242	0.000125086
chr11	19032001	19232000	19132000	840	445	156	65	174	0.381463	5.2032e-36	3.7066e-35
chr11	19678001	19878000	19778000	648	247	54	109	238	0.503925	3.87068e-40	3.37743e-39
chr11	20045001	20245000	20145000	719	153	189	108	269	0.160515	5.18845e-06	6.4019e-06
chr11	20273001	20473000	20373000	790	265	46	246	233	0.323211	7.91642e-24	2.81239e-23
chr11	20497001	20697000	20597000	929	139	77	304	409	0.155001	1.51444e-08	2.19659e-08
chr11	21476001	21676000	21576000	1167	365	206	205	391	0.295134	2.72032e-24	9.96843e-24
chr11	22003001	22203000	22103000	1194	378	316	218	282	0.1058	0.000131136	0.000145379
chr11	22586001	22786000	22686000	1067	374	184	168	341	0.339475	3.63718e-29	1.77195e-28
chr11	23701001	23901000	23801000	963	370	221	147	225	0.218955	1.85755e-12	3.42292e-12
chr11	23882001	24082000	23982000	959	228	157	242	332	0.163979	1.48211e-07	2.01307e-07
chr11	24516001	24716000	24616000	1139	295	224	280	340	0.11587	5.42007e-05	6.17647e-05
chr11	24780001	24980000	24880000	1182	293	246	266	377	0.128908	5.37742e-06	6.62162e-06
chr11	25790001	25990000	25890000	1220	340	306	244	330	0.100876	0.000251986	0.00027397
chr11	26217001	26417000	26317000	1116	453	312	114	237	0.230576	5.55203e-17	1.34821e-16
chr11	26606001	26806000	26706000	870	389	245	64	172	0.270725	9.46806e-20	2.67561e-19
chr11	27137001	27337000	27237000	736	331	126	49	230	0.51657	5.96473e-50	9.7412e-49
chr11	27412001	27612000	27512000	699	136	33	175	355	0.347973	4.96333e-28	2.2838e-27
chr11	27921001	28121000	28021000	732	112	14	352	254	0.17558	2.51077e-12	4.58798e-12
chr11	28514001	28714000	28614000	1043	316	239	227	261	0.103775	0.000481202	0.000513188
chr11	30083001	30283000	30183000	1082	408	246	187	241	0.178782	1.0791e-09	1.68439e-09
chr11	31265001	31465000	31365000	967	368	78	207	314	0.425226	1.53055e-43	1.65152e-42
chr11	31718001	31918000	31818000	912	371	191	22	328	0.56501	2.85156e-80	4.21646e-78
chr11	32025001	32225000	32125000	1073	332	189	175	377	0.31994	3.21766e-26	1.31864e-25
chr11	32752001	32952000	32852000	779	377	259	41	102	0.183475	2.20056e-11	3.81472e-11
chr11	32924001	33124000	33024000	619	252	144	93	130	0.202192	1.04455e-07	1.43262e-07
chr11	33135001	33335000	33235000	649	193	53	123	280	0.45129	1.14583e-33	7.05949e-33
chr11	33630001	33830000	33730000	789	344	181	81	183	0.310293	1.03662e-20	3.09908e-20
chr11	33947001	34147000	34047000	708	331	71	70	236	0.583692	2.8233e-59	7.96567e-58
chr11	34517001	34717000	34617000	607	297	104	53	153	0.433482	1.1854e-30	6.2299e-30
chr11	34759001	34959000	34859000	597	209	67	108	213	0.418407	1.70543e-25	6.68368e-25
chr11	34975001	35175000	35075000	601	101	68	174	258	0.157541	1.22113e-05	1.4606e-05
chr11	35290001	35490000	35390000	827	118	76	248	385	0.155466	8.96003e-08	1.23384e-07
chr11	35565001	35765000	35665000	886	260	112	241	273	0.224144	5.00613e-12	9.0005e-12
chr11	35805001	36005000	35905000	739	275	183	85	196	0.280854	1.78281e-15	3.94489e-15
chr11	36250001	36450000	36350000	627	283	66	87	191	0.491554	1.64554e-37	1.25212e-36
chr11	38048001	38248000	38148000	1212	309	239	269	395	0.157294	2.40496e-08	3.44799e-08
chr11	38442001	38642000	38542000	1343	369	271	313	390	0.131039	9.67113e-07	1.25269e-06
chr11	38904001	39104000	39004000	1416	380	283	318	435	0.150232	9.44946e-09	1.38824e-08
chr11	39909001	40109000	40009000	1339	468	298	270	303	0.136858	2.40329e-07	3.23295e-07
chr11	40100001	40300000	40200000	1278	376	232	284	386	0.194083	2.30454e-12	4.22241e-12
chr11	41694001	41894000	41794000	1368	456	253	231	428	0.292237	1.11473e-27	5.01538e-27
chr11	43233001	43433000	43333000	716	341	171	87	117	0.195219	3.67513e-09	5.54207e-09
chr11	43595001	43795000	43695000	1011	482	60	172	297	0.519837	3.88463e-71	2.6238e-69
chr11	43985001	44185000	44085000	807	254	84	250	219	0.212674	1.27307e-10	2.10636e-10
chr11	44216001	44416000	44316000	770	235	241	101	193	0.141771	2.81966e-05	3.27662e-05
chr11	44480001	44680000	44580000	689	332	145	56	156	0.36798	2.26197e-26	9.41082e-26
chr11	44874001	45074000	44974000	666	253	125	27	261	0.565052	2.33507e-55	5.25726e-54
chr11	45215001	45415000	45315000	742	157	73	129	383	0.368451	1.14033e-28	5.38753e-28
chr11	45780001	45980000	45880000	594	294	94	76	130	0.3523	1.80095e-20	5.31445e-20
chr11	46198001	46398000	46298000	491	261	74	54	102	0.375409	2.64595e-20	7.76193e-20
chr11	46628001	46828000	46728000	454	114	118	70	152	0.175979	9.3444e-05	0.000104461
chr11	46853001	47053000	46953000	517	145	81	85	206	0.343972	1.34881e-15	3.01076e-15
chr11	47095001	47295000	47195000	456	142	87	115	112	0.113477	0.0093706	0.00947976
chr11	47302001	47502000	47402000	426	133	70	97	126	0.219709	3.79008e-06	4.72659e-06
chr11	47550001	47750000	47650000	506	105	106	102	193	0.147682	0.000431604	0.000461733
chr11	47899001	48099000	47999000	569	170	11	195	193	0.37886	5.40077e-28	2.47467e-27
chr11	49116001	49316000	49216000	1281	436	193	217	435	0.360226	7.26063e-39	5.91115e-38
chr11	55620001	55820000	55720000	1244	398	293	251	302	0.120587	1.16856e-05	1.39926e-05
chr11	56195001	56395000	56295000	971	449	295	70	157	0.211459	3.75631e-15	8.1486e-15
chr11	56538001	56738000	56638000	860	422	138	57	243	0.512061	4.47609e-59	1.24308e-57
chr11	56962001	57162000	57062000	657	327	106	60	164	0.438023	8.82071e-34	5.47765e-33
chr11	57172001	57372000	57272000	584	131	119	125	209	0.14665	0.000211504	0.000231012
chr11	57853001	58053000	57953000	774	267	81	151	275	0.408589	2.00344e-31	1.10159e-30
chr11	58325001	58525000	58425000	829	217	141	142	329	0.298998	1.15621e-18	3.07219e-18
chr11	58683001	58883000	58783000	1029	325	274	180	250	0.120622	5.53596e-05	6.3059e-05
chr11	59259001	59459000	59359000	608	287	167	36	118	0.301398	3.95619e-18	1.02144e-17
chr11	59812001	60012000	59912000	884	145	99	294	346	0.107819	0.000218106	0.000238033
chr11	60502001	60702000	60602000	645	249	152	110	134	0.160048	1.77381e-05	2.0924e-05
chr11	61033001	61233000	61133000	466	151	156	52	107	0.148188	0.000439955	0.000470391
chr11	61322001	61522000	61422000	396	159	61	79	97	0.270483	2.60265e-08	3.71972e-08
chr11	61696001	61896000	61796000	649	179	90	155	225	0.249999	6.35301e-11	1.06748e-10
chr11	62083001	62283000	62183000	514	195	150	62	107	0.175097	1.67617e-05	1.98321e-05
chr11	62344001	62544000	62444000	306	91	73	56	86	0.159682	0.00353659	0.00361118
chr11	62528001	62728000	62628000	408	74	24	96	214	0.325163	6.07388e-15	1.30161e-14
chr11	63199001	63399000	63299000	641	338	145	42	116	0.32241	6.19711e-22	1.98387e-21
chr11	63612001	63812000	63712000	351	102	63	86	100	0.155258	0.00240054	0.00246635
chr11	63965001	64165000	64065000	269	74	34	45	116	0.389934	3.95369e-11	6.73851e-11
chr11	64488001	64688000	64588000	297	159	52	32	54	0.313891	8.52144e-10	1.34006e-09
chr11	65149001	65349000	65249000	328	100	53	75	100	0.224011	3.40767e-05	3.93902e-05
chr11	65531001	65731000	65631000	459	135	73	111	140	0.204992	6.88333e-06	8.40481e-06
chr11	66008001	66208000	66108000	511	127	127	70	187	0.227619	8.87325e-08	1.22281e-07
chr11	66378001	66578000	66478000	542	128	100	101	213	0.233711	1.91809e-08	2.76301e-08
chr11	66733001	66933000	66833000	473	172	93	84	124	0.241649	8.13875e-08	1.12385e-07
chr11	67049001	67249000	67149000	336	121	78	56	81	0.192496	0.000240464	0.000261807
chr11	67271001	67471000	67371000	505	139	70	126	170	0.232291	7.65625e-08	1.0591e-07
chr11	67798001	67998000	67898000	398	126	94	35	143	0.37191	9.50506e-15	2.01637e-14
chr11	67994001	68194000	68094000	375	134	27	128	86	0.22949	5.41468e-07	7.14513e-07
chr11	68532001	68732000	68632000	435	141	72	72	150	0.337503	1.18062e-12	2.19998e-12
chr11	69185001	69385000	69285000	599	144	107	137	211	0.175306	9.34461e-06	1.12733e-05
chr11	69973001	70173000	70073000	523	147	66	77	233	0.426558	4.40784e-24	1.59072e-23
chr11	70229001	70429000	70329000	534	137	21	153	223	0.383481	2.76238e-24	1.01158e-23
chr11	70888001	71088000	70988000	641	214	136	36	255	0.483585	5.06465e-39	4.17929e-38
chr11	71401001	71601000	71501000	782	224	164	155	239	0.183908	1.81587e-07	2.45663e-07
chr11	71740001	71940000	71840000	627	167	153	60	247	0.326295	6.49344e-18	1.6593e-17
chr11	72373001	72573000	72473000	346	92	80	61	113	0.184303	0.000401636	0.000430551
chr11	72795001	72995000	72895000	544	256	76	49	163	0.513679	2.27891e-36	1.64702e-35
chr11	72971001	73171000	73071000	476	95	49	174	158	0.114469	0.00394322	0.00402038
chr11	73237001	73437000	73337000	572	245	146	59	122	0.260111	1.46677e-11	2.56806e-11
chr11	73376001	73576000	73476000	477	170	89	89	129	0.246281	4.45568e-08	6.26498e-08
chr11	73586001	73786000	73686000	475	165	36	72	202	0.54494	4.47011e-35	2.98973e-34
chr11	74142001	74342000	74242000	551	164	79	127	181	0.258906	5.75466e-10	9.12044e-10
chr11	74354001	74554000	74454000	566	82	39	204	241	0.147411	1.27933e-05	1.52821e-05
chr11	74995001	75195000	75095000	407	153	47	52	155	0.51364	3.92714e-26	1.59624e-25
chr11	75388001	75588000	75488000	639	200	61	150	228	0.357072	6.1877e-21	1.87863e-20
chr11	75781001	75981000	75881000	515	250	94	40	131	0.437214	6.50021e-27	2.79581e-26
chr11	76201001	76401000	76301000	564	219	140	92	113	0.149225	0.0001506	0.000166115
chr11	76384001	76584000	76484000	550	191	76	87	196	0.40759	3.4401e-22	1.12229e-21
chr11	76675001	76875000	76775000	426	178	48	75	125	0.411074	2.07028e-18	5.42716e-18
chr11	76882001	77082000	76982000	603	112	95	160	236	0.123561	0.000897519	0.000941578
chr11	77124001	77324000	77224000	625	204	129	96	196	0.282624	8.48234e-13	1.5931e-12
chr11	77646001	77846000	77746000	557	212	84	58	203	0.492043	1.4708e-32	8.56951e-32
chr11	77788001	77988000	77888000	509	84	25	194	206	0.19228	4.88538e-08	6.84454e-08
chr11	78207001	78407000	78307000	808	92	56	285	375	0.113592	2.09855e-05	2.45482e-05
chr11	79052001	79252000	79152000	1105	299	207	250	349	0.172318	5.92488e-09	8.83003e-09
chr11	79969001	80169000	80069000	881	360	190	126	205	0.256957	1.79638e-15	3.97251e-15
chr11	80213001	80413000	80313000	1032	363	161	201	307	0.297007	4.30205e-22	1.39269e-21
chr11	80653001	80853000	80753000	839	292	171	129	247	0.284492	6.49767e-17	1.57226e-16
chr11	80867001	81067000	80967000	1020	189	151	299	381	0.103268	0.000295109	0.000318891
chr11	82308001	82508000	82408000	858	344	360	49	105	0.100412	7.30731e-05	8.25316e-05
chr11	82573001	82773000	82673000	737	338	217	35	147	0.309966	1.49168e-23	5.21134e-23
chr11	82739001	82939000	82839000	769	228	71	172	298	0.376974	9.04133e-28	4.08802e-27
chr11	83437001	83637000	83537000	1124	232	176	309	407	0.126771	6.37788e-06	7.80788e-06
chr11	84213001	84413000	84313000	929	381	200	102	246	0.339849	2.71484e-27	1.19781e-26
chr11	84445001	84645000	84545000	1076	282	167	271	356	0.190486	1.47582e-10	2.42979e-10
chr11	85246001	85446000	85346000	773	391	253	26	103	0.225562	9.15143e-18	2.31901e-17
chr11	85454001	85654000	85554000	720	244	112	111	253	0.380401	5.34024e-25	2.03174e-24
chr11	85818001	86018000	85918000	825	238	167	203	217	0.104287	0.00166347	0.00172071
chr11	86382001	86582000	86482000	817	299	99	112	307	0.483633	3.86104e-45	4.60213e-44
chr11	86650001	86850000	86750000	631	101	7	268	255	0.239893	7.75374e-19	2.08047e-18
chr11	87004001	87204000	87104000	818	142	102	234	340	0.145934	3.40585e-06	4.26492e-06
chr11	87360001	87560000	87460000	1123	289	231	258	345	0.12721	1.2163e-05	1.45515e-05
chr11	87827001	88027000	87927000	923	272	212	190	249	0.128875	5.69354e-05	6.48134e-05
chr11	88037001	88237000	88137000	905	286	219	117	283	0.27015	8.5251e-17	2.04745e-16
chr11	88443001	88643000	88543000	1029	243	169	279	338	0.132156	9.73438e-06	1.17332e-05
chr11	88919001	89119000	89019000	947	360	115	108	364	0.529076	1.91643e-62	6.94356e-61
chr11	89274001	89474000	89374000	1120	286	105	270	459	0.328202	1.63305e-31	9.06129e-31
chr11	89856001	90056000	89956000	1122	351	225	167	379	0.303297	8.14191e-25	3.05517e-24
chr11	91515001	91715000	91615000	896	235	166	200	295	0.179991	4.0397e-08	5.69618e-08
chr11	91934001	92134000	92034000	1120	308	194	248	370	0.209974	1.02501e-12	1.9159e-12
chr11	92853001	93053000	92953000	892	246	224	154	268	0.158016	1.32267e-06	1.69668e-06
chr11	93230001	93430000	93330000	694	269	203	77	145	0.194122	2.79367e-08	3.98337e-08
chr11	93463001	93663000	93563000	721	201	120	101	299	0.369182	2.2183e-24	8.15611e-24
chr11	94165001	94365000	94265000	640	285	70	48	237	0.626807	1.89434e-61	6.43724e-60
chr11	94727001	94927000	94827000	805	333	103	140	229	0.381695	7.44284e-29	3.55631e-28
chr11	94918001	95118000	95018000	823	150	83	302	288	0.107091	0.000379706	0.000407648
chr11	95568001	95768000	95668000	720	294	140	47	239	0.491404	4.9118e-44	5.4508e-43
chr11	96017001	96217000	96117000	823	206	84	112	421	0.456605	2.00947e-45	2.45947e-44
chr11	97347001	97547000	97447000	1229	364	279	219	367	0.191962	9.6553e-12	1.7051e-11
chr11	100431001	100631000	100531000	874	363	78	133	300	0.515927	4.48125e-56	1.04773e-54
chr11	100967001	101167000	101067000	1014	308	195	199	312	0.22288	8.13605e-13	1.52963e-12
chr11	101218001	101418000	101318000	998	347	211	167	273	0.238931	1.79917e-14	3.74411e-14
chr11	101620001	101820000	101720000	815	356	285	48	126	0.187744	2.9482e-11	5.06106e-11
chr11	102046001	102246000	102146000	585	254	136	40	155	0.396581	2.63525e-25	1.0189e-24
chr11	102266001	102466000	102366000	680	195	85	119	281	0.386505	3.25368e-25	1.25094e-24
chr11	102704001	102904000	102804000	818	152	48	229	389	0.287755	2.38004e-22	7.83464e-22
chr11	104428001	104628000	104528000	977	426	252	147	152	0.116112	4.54906e-05	5.20886e-05
chr11	104719001	104919000	104819000	788	348	181	97	162	0.250064	4.18027e-14	8.47047e-14
chr11	105000001	105200000	105100000	864	206	101	224	333	0.246346	2.2029e-14	4.54795e-14
chr11	105486001	105686000	105586000	1075	277	202	258	338	0.14368	1.39657e-06	1.79021e-06
chr11	105791001	105991000	105891000	1035	336	274	175	250	0.134612	6.91068e-06	8.4356e-06
chr11	105921001	106121000	106021000	1043	259	158	280	346	0.166839	2.40048e-08	3.44247e-08
chr11	106765001	106965000	106865000	1085	361	276	171	277	0.179408	1.25224e-09	1.94631e-09
chr11	106996001	107196000	107096000	1010	349	164	212	285	0.253689	2.90502e-16	6.75738e-16
chr11	107234001	107434000	107334000	675	218	211	38	208	0.327691	3.54746e-21	1.09403e-20
chr11	107764001	107964000	107864000	769	319	113	144	193	0.306378	1.5093e-18	3.9833e-18
chr11	108158001	108358000	108258000	630	204	231	47	148	0.19486	2.97399e-08	4.23055e-08
chr11	108394001	108594000	108494000	732	205	52	128	347	0.481345	2.1911e-44	2.4922e-43
chr11	109817001	110017000	109917000	841	327	183	78	253	0.387156	1.16792e-31	6.54011e-31
chr11	110127001	110327000	110227000	949	197	107	325	320	0.125538	1.90943e-05	2.24511e-05
chr11	111089001	111289000	111189000	903	447	159	47	250	0.511532	4.84376e-64	1.9925e-62
chr11	111543001	111743000	111643000	519	150	135	82	152	0.17419	4.14215e-05	4.75487e-05
chr11	111700001	111900000	111800000	669	190	111	143	225	0.240209	2.88561e-10	4.66937e-10
chr11	111945001	112145000	112045000	661	89	69	198	305	0.123437	0.000131341	0.000145577
chr11	113185001	113385000	113285000	762	267	257	81	157	0.14537	8.68249e-06	1.05046e-05
chr11	113448001	113648000	113548000	697	249	83	150	215	0.338281	5.75337e-20	1.65145e-19
chr11	114273001	114473000	114373000	736	218	166	145	207	0.155482	1.61446e-05	1.91391e-05
chr11	114518001	114718000	114618000	837	185	69	208	375	0.314162	1.39423e-23	4.88339e-23
chr11	115294001	115494000	115394000	1053	301	226	233	293	0.128192	2.03254e-05	2.38219e-05
chr11	115928001	116128000	116028000	822	334	209	110	169	0.198057	1.33844e-09	2.07506e-09
chr11	116212001	116412000	116312000	797	320	252	75	150	0.183247	5.70062e-09	8.50275e-09
chr11	116571001	116771000	116671000	549	224	80	60	185	0.486262	1.60615e-31	8.93015e-31
chr11	116892001	117092000	116992000	602	272	83	82	165	0.420238	7.22356e-27	3.09962e-26
chr11	118013001	118213000	118113000	669	225	122	89	233	0.371498	1.8656e-22	6.15974e-22
chr11	118398001	118598000	118498000	472	128	74	98	172	0.265082	4.16548e-09	6.2677e-09
chr11	118803001	119003000	118903000	493	182	96	95	120	0.209341	1.7472e-06	2.22455e-06
chr11	118925001	119125000	119025000	500	102	68	125	205	0.19856	1.95979e-06	2.48829e-06
chr11	119123001	119323000	119223000	571	98	44	166	263	0.226597	2.49543e-10	4.05118e-10
chr11	120069001	120269000	120169000	634	161	47	141	285	0.39067	1.51737e-26	6.36621e-26
chr11	121158001	121358000	121258000	750	270	94	111	275	0.453803	1.18621e-36	8.69765e-36
chr11	121943001	122143000	122043000	1175	323	214	278	360	0.164528	9.69138e-09	1.4234e-08
chr11	122391001	122591000	122491000	1021	455	215	147	204	0.234891	9.5242e-16	2.1452e-15
chr11	122601001	122801000	122701000	812	281	228	101	202	0.204652	9.38005e-10	1.47086e-09
chr11	122830001	123030000	122930000	886	343	159	128	256	0.343727	1.71474e-25	6.71533e-25
chr11	122998001	123198000	123098000	891	192	103	249	347	0.206464	3.70068e-11	6.31713e-11
chr11	123543001	123743000	123643000	967	262	108	217	380	0.325633	5.94821e-26	2.39637e-25
chr11	124508001	124708000	124608000	789	324	136	86	243	0.430739	1.1355e-35	7.93399e-35
chr11	125306001	125506000	125406000	779	336	158	115	170	0.256739	4.34863e-14	8.80182e-14
chr11	125672001	125872000	125772000	876	392	222	80	182	0.27931	7.58305e-20	2.16077e-19
chr11	125905001	126105000	126005000	686	320	121	80	165	0.366514	2.151e-24	7.91402e-24
chr11	126192001	126392000	126292000	531	122	59	82	268	0.395204	6.16624e-23	2.0863e-22
chr11	126761001	126961000	126861000	1069	222	124	260	463	0.246932	3.15518e-18	8.18104e-18
chr11	127382001	127582000	127482000	1151	380	270	226	275	0.13128	4.44849e-06	5.52251e-06
chr11	127950001	128150000	128050000	983	404	337	76	166	0.171593	2.29962e-10	3.74218e-10
chr11	128239001	128439000	128339000	880	270	178	146	286	0.264628	2.20045e-15	4.84453e-15
chr11	128664001	128864000	128764000	725	330	154	58	183	0.391595	5.40953e-30	2.75564e-29
chr11	129080001	129280000	129180000	705	330	71	42	262	0.671821	4.47922e-79	5.5695e-77
chr11	129558001	129758000	129658000	684	339	97	51	197	0.528675	1.32801e-49	2.13202e-48
chr11	129909001	130109000	130009000	557	171	68	150	168	0.238879	5.0358e-09	7.5358e-09
chr11	130147001	130347000	130247000	704	183	99	225	197	0.111183	0.00143583	0.0014906
chr11	130359001	130559000	130459000	750	134	84	223	309	0.161237	8.03903e-07	1.04818e-06
chr11	130641001	130841000	130741000	846	164	40	281	361	0.268062	5.79636e-21	1.76177e-20
chr11	133712001	133912000	133812000	871	354	241	97	179	0.210845	1.46686e-11	2.56806e-11
chr11	134057001	134257000	134157000	720	229	167	73	251	0.349444	2.86327e-22	9.39146e-22
chr12	446001	646000	546000	536	203	159	46	128	0.259941	5.61681e-11	9.47566e-11
chr12	970001	1170000	1070000	518	144	41	103	230	0.430778	1.9782e-25	7.71399e-25
chr12	1662001	1862000	1762000	646	224	51	103	268	0.52506	1.01065e-43	1.10585e-42
chr12	2345001	2545000	2445000	777	247	174	170	186	0.108406	0.00148962	0.00154526
chr12	2795001	2995000	2895000	657	349	85	109	114	0.282832	2.13888e-16	5.00719e-16
chr12	3035001	3235000	3135000	474	83	80	108	203	0.146148	0.000475118	0.000506798
chr12	3773001	3973000	3873000	747	204	131	99	313	0.364747	8.09097e-25	3.04023e-24
chr12	4035001	4235000	4135000	943	278	155	201	309	0.246262	1.95732e-14	4.05778e-14
chr12	4637001	4837000	4737000	800	271	184	124	221	0.231719	2.36409e-11	4.08785e-11
chr12	4740001	4940000	4840000	831	181	103	223	324	0.206644	2.25378e-10	3.66978e-10
chr12	5509001	5709000	5609000	905	392	193	109	211	0.301212	9.92281e-22	3.13983e-21
chr12	5718001	5918000	5818000	842	250	202	162	228	0.136966	4.36835e-05	5.00822e-05
chr12	6060001	6260000	6160000	634	313	235	26	60	0.126083	2.57705e-06	3.25463e-06
chr12	6268001	6468000	6368000	364	169	94	26	75	0.30887	2.7642e-11	4.75116e-11
chr12	6438001	6638000	6538000	421	114	68	84	155	0.26987	1.62482e-08	2.34983e-08
chr12	6649001	6849000	6749000	403	87	77	84	155	0.172823	0.000261529	0.000283838
chr12	6907001	7107000	7007000	386	126	48	103	109	0.235979	1.45468e-06	1.86252e-06
chr12	7728001	7928000	7828000	942	216	127	272	327	0.162675	1.33808e-07	1.82332e-07
chr12	8117001	8317000	8217000	894	310	176	116	292	0.350855	1.44684e-26	6.07963e-26
chr12	8741001	8941000	8841000	1035	318	253	209	255	0.105349	0.000406982	0.000436074
chr12	9421001	9621000	9521000	637	237	101	108	191	0.338705	4.32267e-18	1.11501e-17
chr12	9781001	9981000	9881000	1076	340	154	143	439	0.439595	2.75977e-49	4.27725e-48
chr12	10431001	10631000	10531000	857	350	180	96	231	0.346219	5.02318e-26	2.03117e-25
chr12	10757001	10957000	10857000	919	227	201	128	363	0.268414	3.48622e-17	8.56834e-17
chr12	11235001	11435000	11335000	726	252	304	51	119	0.10992	0.000233491	0.000254316
chr12	11659001	11859000	11759000	867	438	123	69	237	0.507226	2.93582e-58	7.75936e-57
chr12	11982001	12182000	12082000	628	225	173	64	166	0.266522	1.70111e-12	3.14311e-12
chr12	12353001	12553000	12453000	547	207	84	89	167	0.362195	8.10994e-18	2.06178e-17
chr12	12626001	12826000	12726000	590	199	151	76	164	0.243149	1.05613e-09	1.64947e-09
chr12	12898001	13098000	12998000	523	168	51	130	174	0.330524	3.60189e-15	7.82291e-15
chr12	13463001	13663000	13563000	653	167	98	135	253	0.272236	8.54764e-13	1.60481e-12
chr12	14038001	14238000	14138000	736	270	236	59	171	0.238111	8.92585e-13	1.67467e-12
chr12	14286001	14486000	14386000	799	245	85	165	304	0.37879	2.43746e-28	1.13589e-27
chr12	14775001	14975000	14875000	674	161	108	125	280	0.278069	7.11825e-14	1.41769e-13
chr12	14991001	15191000	15091000	746	134	82	224	306	0.162698	6.67612e-07	8.75481e-07
chr12	15616001	15816000	15716000	618	294	118	44	162	0.444444	5.26681e-33	3.14915e-32
chr12	15880001	16080000	15980000	667	196	56	108	307	0.486629	4.29201e-40	3.7391e-39
chr12	16391001	16591000	16491000	737	215	15	201	306	0.462287	7.71419e-49	1.17234e-47
chr12	18220001	18420000	18320000	1034	394	261	106	273	0.298912	4.90835e-24	1.76552e-23
chr12	18943001	19143000	19043000	808	346	287	60	115	0.138283	1.21121e-06	1.56102e-06
chr12	19134001	19334000	19234000	856	289	82	187	298	0.386431	1.30185e-31	7.26777e-31
chr12	19473001	19673000	19573000	729	241	66	130	292	0.46509	1.33154e-38	1.0666e-37
chr12	20066001	20266000	20166000	1017	325	122	205	365	0.362046	4.07728e-32	2.32121e-31
chr12	20440001	20640000	20540000	943	327	154	208	254	0.229524	7.25619e-13	1.36845e-12
chr12	20802001	21002000	20902000	786	247	146	179	214	0.173028	7.61485e-07	9.9453e-07
chr12	21235001	21435000	21335000	970	321	264	163	222	0.120013	8.51723e-05	9.56244e-05
chr12	21768001	21968000	21868000	945	340	261	123	221	0.19277	4.60482e-10	7.35562e-10
chr12	22103001	22303000	22203000	884	288	95	171	330	0.403324	8.25102e-35	5.45844e-34
chr12	22645001	22845000	22745000	839	278	52	145	364	0.532173	8.4554e-60	2.52784e-58
chr12	23689001	23889000	23789000	1108	352	199	227	330	0.231291	7.89182e-15	1.68001e-14
chr12	25326001	25526000	25426000	918	316	216	83	303	0.369374	1.90209e-31	1.04797e-30
chr12	26181001	26381000	26281000	857	375	195	55	232	0.415413	7.81057e-40	6.7828e-39
chr12	26336001	26536000	26436000	785	163	85	254	283	0.159286	9.50229e-07	1.2325e-06
chr12	26901001	27101000	27001000	692	285	137	52	218	0.459471	5.47313e-37	4.09064e-36
chr12	27275001	27475000	27375000	725	270	105	149	201	0.293936	6.33773e-16	1.44113e-15
chr12	27543001	27743000	27643000	692	215	91	121	265	0.383942	7.76737e-25	2.92064e-24
chr12	27828001	28028000	27928000	653	140	72	170	271	0.241083	3.13127e-11	5.36859e-11
chr12	28227001	28427000	28327000	848	175	33	326	314	0.245817	9.6119e-19	2.56021e-18
chr12	28627001	28827000	28727000	887	354	179	27	327	0.563952	1.13679e-75	1.0723e-73
chr12	29190001	29390000	29290000	911	353	48	161	349	0.55653	8.22779e-71	5.4234e-69
chr12	29641001	29841000	29741000	898	140	103	288	367	0.107718	0.000183075	0.000200762
chr12	30574001	30774000	30674000	992	396	339	100	157	0.114919	2.35014e-05	2.74266e-05
chr12	31178001	31378000	31278000	677	224	245	64	144	0.144665	2.23781e-05	2.61548e-05
chr12	31419001	31619000	31519000	709	177	61	136	335	0.405816	2.62867e-31	1.43958e-30
chr12	32130001	32330000	32230000	647	265	104	67	211	0.467711	1.89299e-34	1.22129e-33
chr12	32432001	32632000	32532000	646	243	130	77	196	0.360571	6.01467e-21	1.82711e-20
chr12	32726001	32926000	32826000	570	246	118	51	155	0.395346	1.9823e-23	6.89458e-23
chr12	32974001	33174000	33074000	671	151	24	115	381	0.486593	2.66843e-50	4.43738e-49
chr12	34089001	34289000	34189000	1192	343	222	210	417	0.271415	2.65371e-21	8.23041e-21
chr12	38422001	38622000	38522000	1199	367	238	232	362	0.216021	4.63106e-14	9.34583e-14
chr12	39188001	39388000	39288000	1037	365	260	187	225	0.124627	2.59018e-05	3.01444e-05
chr12	39524001	39724000	39624000	999	377	135	201	286	0.323394	1.47352e-25	5.8039e-25
chr12	39760001	39960000	39860000	938	263	153	100	422	0.435013	3.97084e-44	4.43357e-43
chr12	40012001	40212000	40112000	991	354	61	273	303	0.369049	1.68749e-36	1.22444e-35
chr12	40411001	40611000	40511000	1027	368	169	54	436	0.57388	9.85001e-85	1.9959e-82
chr12	41234001	41434000	41334000	1182	343	247	262	330	0.138788	1.16852e-06	1.50706e-06
chr12	41569001	41769000	41669000	1156	379	223	228	326	0.21764	7.71491e-14	1.53095e-13
chr12	42309001	42509000	42409000	944	389	230	127	198	0.214611	2.41273e-12	4.41769e-12
chr12	42575001	42775000	42675000	810	290	104	111	305	0.468868	4.55341e-42	4.48052e-41
chr12	42791001	42991000	42891000	926	186	112	223	405	0.234894	1.09499e-14	2.31568e-14
chr12	43238001	43438000	43338000	1170	288	241	250	391	0.152993	8.85916e-08	1.22118e-07
chr12	44110001	44310000	44210000	704	284	35	65	320	0.71511	1.11032e-89	3.03729e-87
chr12	44709001	44909000	44809000	992	318	207	81	386	0.430789	1.06474e-45	1.33912e-44
chr12	45440001	45640000	45540000	1095	504	179	138	274	0.378287	1.15172e-39	9.81473e-39
chr12	45889001	46089000	45989000	1004	337	189	152	326	0.321955	6.11014e-25	2.315e-24
chr12	46290001	46490000	46390000	822	260	342	58	162	0.13192	6.04008e-06	7.40759e-06
chr12	46437001	46637000	46537000	869	352	139	143	235	0.332872	8.33073e-24	2.95765e-23
chr12	46692001	46892000	46792000	816	239	100	213	264	0.251081	1.25165e-13	2.45705e-13
chr12	47321001	47521000	47421000	1013	381	237	145	250	0.237329	5.84876e-15	1.25484e-14
chr12	47552001	47752000	47652000	896	319	230	151	196	0.138483	1.36474e-05	1.62775e-05
chr12	48033001	48233000	48133000	434	235	115	18	66	0.285417	2.02963e-14	4.20452e-14
chr12	48275001	48475000	48375000	544	129	40	152	223	0.306647	3.38307e-15	7.35643e-15
chr12	49059001	49259000	49159000	464	237	92	55	80	0.258249	3.3084e-10	5.32987e-10
chr12	49262001	49462000	49362000	448	122	62	135	129	0.146843	0.000934575	0.000979514
chr12	49624001	49824000	49724000	517	170	73	95	179	0.351604	5.70108e-16	1.30341e-15
chr12	49852001	50052000	49952000	478	125	92	109	152	0.15707	0.000385192	0.000413324
chr12	50215001	50415000	50315000	475	178	106	80	111	0.199942	6.12302e-06	7.50595e-06
chr12	50640001	50840000	50740000	531	166	107	92	166	0.251269	4.79682e-09	7.188e-09
chr12	50804001	51004000	50904000	539	130	36	174	199	0.269943	2.26711e-12	4.15523e-12
chr12	51324001	51524000	51424000	463	162	106	74	121	0.219397	1.26796e-06	1.6307e-06
chr12	51638001	51838000	51738000	487	139	49	122	177	0.314122	4.33251e-13	8.27335e-13
chr12	52184001	52384000	52284000	520	218	133	45	124	0.311346	1.60399e-14	3.3494e-14
chr12	52531001	52731000	52631000	446	112	46	78	210	0.400812	2.33396e-19	6.42957e-19
chr12	53247001	53447000	53347000	419	144	80	46	149	0.40501	2.43346e-17	6.02419e-17
chr12	53693001	53893000	53793000	373	108	77	81	107	0.152923	0.00215309	0.00221629
chr12	53966001	54166000	54066000	549	125	33	126	265	0.384431	3.60157e-24	1.30491e-23
chr12	54620001	54820000	54720000	558	174	44	103	237	0.471551	1.71322e-31	9.48688e-31
chr12	55197001	55397000	55297000	1026	212	154	281	379	0.140875	1.62864e-06	2.07893e-06
chr12	55991001	56191000	56091000	615	327	134	35	119	0.361933	4.38902e-26	1.77869e-25
chr12	56351001	56551000	56451000	395	135	99	67	94	0.155283	0.00116904	0.00121778
chr12	56538001	56738000	56638000	343	92	50	81	120	0.237656	5.89134e-06	7.23167e-06
chr12	56987001	57187000	57087000	497	138	68	80	211	0.383435	1.26888e-18	3.36665e-18
chr12	57465001	57665000	57565000	326	93	47	74	112	0.261131	1.41865e-06	1.81766e-06
chr12	57756001	57956000	57856000	527	166	75	99	187	0.340145	2.46362e-15	5.41086e-15
chr12	58170001	58370000	58270000	689	181	39	72	397	0.581807	2.08832e-66	1.01108e-64
chr12	59230001	59430000	59330000	719	258	177	82	202	0.290947	5.93751e-16	1.3552e-15
chr12	59368001	59568000	59468000	779	151	52	218	358	0.281603	1.10879e-19	3.11246e-19
chr12	60181001	60381000	60281000	1111	245	181	296	389	0.135229	2.31451e-06	2.92914e-06
chr12	61850001	62050000	61950000	1205	388	287	233	297	0.133235	2.02912e-06	2.57392e-06
chr12	62728001	62928000	62828000	718	316	144	19	239	0.564769	2.02263e-63	8.0187e-62
chr12	62932001	63132000	63032000	656	197	104	176	179	0.157635	2.86138e-05	3.3244e-05
chr12	63265001	63465000	63365000	829	309	78	68	374	0.641766	6.26292e-83	1.07076e-80
chr12	63692001	63892000	63792000	885	156	117	261	351	0.123689	4.45643e-05	5.10386e-05
chr12	64119001	64319000	64219000	848	361	150	134	203	0.295829	3.38254e-19	9.22526e-19
chr12	64442001	64642000	64542000	759	267	221	68	203	0.271996	1.07444e-15	2.4111e-15
chr12	64862001	65062000	64962000	690	323	81	54	232	0.592833	4.92767e-60	1.51457e-58
chr12	65077001	65277000	65177000	585	101	57	168	259	0.193826	9.27067e-08	1.27583e-07
chr12	65431001	65631000	65531000	963	292	113	248	310	0.269563	5.35542e-18	1.37298e-17
chr12	65913001	66113000	66013000	875	330	158	112	275	0.38167	1.21361e-30	6.35372e-30
chr12	66276001	66476000	66376000	837	254	235	109	239	0.200357	1.76861e-09	2.72106e-09
chr12	66493001	66693000	66593000	848	215	146	143	344	0.295267	9.1655e-19	2.44726e-18
chr12	67360001	67560000	67460000	960	345	344	61	210	0.223377	1.36006e-15	3.03339e-15
chr12	67714001	67914000	67814000	828	338	159	92	239	0.385972	1.51997e-30	7.90472e-30
chr12	68031001	68231000	68131000	812	237	139	183	253	0.209445	1.41249e-09	2.1873e-09
chr12	68217001	68417000	68317000	865	201	118	219	327	0.213225	5.34466e-11	9.03605e-11
chr12	68683001	68883000	68783000	760	284	172	69	235	0.38	8.74147e-28	3.95571e-27
chr12	69100001	69300000	69200000	576	186	87	107	196	0.327293	1.98577e-15	4.38424e-15
chr12	69642001	69842000	69742000	675	262	112	104	197	0.350867	1.66958e-20	4.94012e-20
chr12	70333001	70533000	70433000	847	216	147	191	293	0.196323	5.22861e-09	7.80937e-09
chr12	71489001	71689000	71589000	708	218	105	117	268	0.368181	2.54809e-23	8.81758e-23
chr12	71723001	71923000	71823000	765	227	110	198	230	0.207988	3.5116e-09	5.30131e-09
chr12	72020001	72220000	72120000	763	182	77	144	360	0.373994	1.51095e-28	7.10173e-28
chr12	73661001	73861000	73761000	1365	408	281	302	374	0.145404	4.87506e-08	6.83183e-08
chr12	75251001	75451000	75351000	828	283	155	121	269	0.334734	1.87775e-22	6.19611e-22
chr12	75828001	76028000	75928000	760	361	251	36	112	0.217424	1.45729e-14	3.05824e-14
chr12	75940001	76140000	76040000	676	239	192	109	136	0.101327	0.00387518	0.00395248
chr12	76303001	76503000	76403000	723	224	53	139	307	0.46985	1.68386e-40	1.50039e-39
chr12	76911001	77111000	77011000	963	325	144	163	331	0.36276	4.89269e-30	2.497e-29
chr12	77532001	77732000	77632000	1060	361	124	168	407	0.448896	2.28654e-50	3.82558e-49
chr12	78179001	78379000	78279000	1024	310	186	212	316	0.223267	5.53232e-13	1.05022e-12
chr12	78583001	78783000	78683000	1085	269	210	263	343	0.125845	1.90938e-05	2.24511e-05
chr12	79716001	79916000	79816000	788	386	158	39	205	0.470046	5.80874e-49	8.90186e-48
chr12	80015001	80215000	80115000	807	320	71	56	360	0.683143	5.6773e-92	1.94128e-89
chr12	80518001	80718000	80618000	980	133	104	296	447	0.119396	8.11922e-06	9.84928e-06
chr12	81273001	81473000	81373000	1166	422	314	173	257	0.159264	1.14348e-08	1.67183e-08
chr12	81515001	81715000	81615000	981	214	110	272	385	0.218089	2.25223e-13	4.36638e-13
chr12	82959001	83159000	83059000	850	407	27	105	311	0.685077	1.03886e-103	6.31514e-101
chr12	83461001	83661000	83561000	1071	423	158	91	399	0.538425	4.47156e-74	3.76368e-72
chr12	83801001	84001000	83901000	1120	237	192	288	403	0.128237	6.4145e-06	7.84744e-06
chr12	85800001	86000000	85900000	964	309	181	175	299	0.261342	2.82868e-16	6.58541e-16
chr12	86184001	86384000	86284000	1147	245	131	319	452	0.20964	2.32117e-14	4.79032e-14
chr12	87723001	87923000	87823000	967	397	118	149	303	0.439355	1.31601e-44	1.52217e-43
chr12	88102001	88302000	88202000	1026	302	248	213	263	0.101083	0.000721109	0.000759713
chr12	88301001	88501000	88401000	851	396	216	117	122	0.127257	1.90679e-05	2.24345e-05
chr12	88496001	88696000	88596000	803	260	294	26	223	0.312254	2.86577e-26	1.18151e-25
chr12	88647001	88847000	88747000	935	307	183	189	256	0.201344	4.45491e-10	7.11823e-10
chr12	88902001	89102000	89002000	785	272	211	87	215	0.260444	2.37762e-14	4.90495e-14
chr12	89256001	89456000	89356000	761	276	230	93	162	0.161086	1.63013e-06	2.08035e-06
chr12	89650001	89850000	89750000	690	192	66	179	253	0.308859	1.30026e-17	3.2737e-17
chr12	90256001	90456000	90356000	842	270	86	162	324	0.41496	2.50153e-35	1.7086e-34
chr12	91162001	91362000	91262000	1061	338	194	230	299	0.200554	3.78249e-11	6.45477e-11
chr12	91689001	91889000	91789000	966	408	199	84	275	0.409295	5.87302e-41	5.39116e-40
chr12	92188001	92388000	92288000	844	282	261	95	206	0.186974	6.78071e-09	1.00616e-08
chr12	92349001	92549000	92449000	809	244	123	171	271	0.275583	1.92834e-15	4.26089e-15
chr12	92814001	93014000	92914000	739	288	188	110	153	0.171273	7.79074e-07	1.01677e-06
chr12	93289001	93489000	93389000	627	265	125	43	194	0.468396	1.93622e-35	1.33414e-34
chr12	93478001	93678000	93578000	666	126	87	193	260	0.144009	4.62106e-05	5.28797e-05
chr12	93765001	93965000	93865000	644	130	61	189	264	0.219812	6.48089e-10	1.02477e-09
chr12	94202001	94402000	94302000	802	277	170	105	250	0.31965	2.90325e-20	8.49849e-20
chr12	94824001	95024000	94924000	840	373	158	124	185	0.280119	1.03482e-17	2.61623e-17
chr12	95269001	95469000	95369000	643	249	85	140	169	0.291992	2.15494e-14	4.45397e-14
chr12	95615001	95815000	95715000	692	229	190	55	218	0.329714	2.7042e-20	7.92429e-20
chr12	95934001	96134000	96034000	724	249	121	103	251	0.381826	2.40975e-25	9.33693e-25
chr12	96107001	96307000	96207000	788	124	92	227	345	0.14105	5.99545e-06	7.35615e-06
chr12	96418001	96618000	96518000	694	155	53	189	297	0.29913	2.54302e-18	6.62518e-18
chr12	96799001	96999000	96899000	987	163	62	339	423	0.196808	6.76358e-14	1.34902e-13
chr12	97243001	97443000	97343000	1066	225	188	237	416	0.172636	3.92697e-09	5.91858e-09
chr12	97859001	98059000	97959000	1179	409	227	207	336	0.260237	1.61251e-19	4.49017e-19
chr12	98824001	99024000	98924000	762	318	117	88	239	0.452642	9.08591e-38	7.02105e-37
chr12	99735001	99935000	99835000	1079	279	227	249	324	0.116378	8.045e-05	9.04564e-05
chr12	100257001	100457000	100357000	1032	433	238	133	228	0.2519	1.10465e-17	2.78503e-17
chr12	100623001	100823000	100723000	787	212	208	125	242	0.163418	2.25571e-06	2.85539e-06
chr12	101321001	101521000	101421000	880	314	259	129	178	0.116121	0.000194076	0.000212528
chr12	101532001	101732000	101632000	751	325	178	116	132	0.157815	2.36929e-06	2.9964e-06
chr12	101923001	102123000	102023000	757	293	108	99	257	0.450984	1.29551e-36	9.45033e-36
chr12	102165001	102365000	102265000	676	88	49	249	290	0.116584	0.000111047	0.000123634
chr12	102727001	102927000	102827000	835	233	127	149	326	0.327211	4.77439e-22	1.53651e-21
chr12	103196001	103396000	103296000	1128	244	226	267	391	0.110225	0.00010344	0.000115352
chr12	103949001	104149000	104049000	826	406	259	50	111	0.188287	5.20791e-12	9.35407e-12
chr12	104154001	104354000	104254000	679	245	122	47	265	0.513542	1.85737e-44	2.12144e-43
chr12	104577001	104777000	104677000	797	326	19	177	275	0.543361	3.83784e-66	1.82581e-64
chr12	105260001	105460000	105360000	682	325	217	21	119	0.29341	9.32421e-23	3.12578e-22
chr12	105602001	105802000	105702000	690	270	34	97	289	0.627868	5.31583e-68	2.85126e-66
chr12	106573001	106773000	106673000	781	356	78	58	289	0.645025	2.06966e-79	2.69597e-77
chr12	107037001	107237000	107137000	765	250	114	172	229	0.257282	4.75118e-13	9.04443e-13
chr12	107220001	107420000	107320000	752	148	61	171	372	0.315648	1.20517e-22	4.01551e-22
chr12	107414001	107614000	107514000	853	118	91	265	379	0.113286	7.84167e-05	8.84208e-05
chr12	107649001	107849000	107749000	918	212	132	259	315	0.154698	8.31722e-07	1.08187e-06
chr12	107992001	108192000	108092000	850	257	197	158	238	0.166311	7.77078e-07	1.01441e-06
chr12	108884001	109084000	108984000	642	337	194	16	95	0.280578	3.28848e-22	1.07539e-21
chr12	109064001	109264000	109164000	495	188	44	78	185	0.511752	1.02938e-31	5.78207e-31
chr12	109463001	109663000	109563000	606	164	101	169	172	0.121328	0.0015931	0.00164979
chr12	110016001	110216000	110116000	485	184	89	80	132	0.291942	5.60126e-11	9.45526e-11
chr12	110216001	110416000	110316000	549	132	103	132	182	0.138394	0.000696114	0.000733804
chr12	110605001	110805000	110705000	528	236	79	63	150	0.43651	2.03911e-25	7.94018e-25
chr12	110938001	111138000	111038000	662	138	51	161	312	0.318042	4.55683e-20	1.31977e-19
chr12	111709001	111909000	111809000	530	278	158	23	71	0.22932	2.53164e-12	4.62457e-12
chr12	111942001	112142000	112042000	466	202	113	37	114	0.347161	4.52219e-16	1.04085e-15
chr12	112149001	112349000	112249000	449	121	90	79	159	0.240654	2.05669e-07	2.77694e-07
chr12	112457001	112657000	112557000	422	139	37	94	152	0.396442	2.4949e-17	6.17069e-17
chr12	112738001	112938000	112838000	509	205	19	61	224	0.691073	5.27515e-62	1.85002e-60
chr12	113277001	113477000	113377000	715	297	183	97	138	0.181799	1.51615e-07	2.05776e-07
chr12	113510001	113710000	113610000	419	126	62	79	152	0.324765	1.53307e-11	2.68139e-11
chr12	113732001	113932000	113832000	577	63	29	163	322	0.186935	5.18791e-10	8.25569e-10
chr12	114121001	114321000	114221000	735	180	36	266	253	0.266289	3.45636e-17	8.49877e-17
chr12	114336001	114536000	114436000	730	107	158	133	332	0.108913	0.000795176	0.000836456
chr12	115014001	115214000	115114000	759	312	192	62	193	0.335453	2.48152e-23	8.59266e-23
chr12	115265001	115465000	115365000	857	243	195	184	235	0.115597	0.000450367	0.000481242
chr12	115800001	116000000	115900000	797	268	129	151	249	0.297559	2.16667e-17	5.3759e-17
chr12	116230001	116430000	116330000	692	177	91	157	267	0.275418	6.26876e-14	1.25124e-13
chr12	116624001	116824000	116724000	729	330	231	19	149	0.337053	5.48855e-30	2.79329e-29
chr12	116991001	117191000	117091000	670	220	87	168	195	0.252029	1.95954e-11	3.41204e-11
chr12	117459001	117659000	117559000	604	171	46	96	291	0.497182	6.26072e-39	5.11994e-38
chr12	118312001	118512000	118412000	686	296	191	79	120	0.173661	3.72167e-07	4.95528e-07
chr12	118437001	118637000	118537000	478	132	47	112	187	0.33998	6.84859e-15	1.4619e-14
chr12	118762001	118962000	118862000	692	103	100	153	336	0.161282	1.31439e-06	1.68724e-06
chr12	119982001	120182000	120082000	764	403	202	56	103	0.206936	9.25173e-13	1.73462e-12
chr12	120267001	120467000	120367000	683	274	202	73	134	0.188386	5.80249e-08	8.09419e-08
chr12	120605001	120805000	120705000	446	104	125	38	179	0.278831	1.38845e-10	2.28939e-10
chr12	121001001	121201000	121101000	453	152	67	81	153	0.347529	7.57247e-14	1.50323e-13
chr12	121287001	121487000	121387000	506	169	63	119	155	0.292115	1.60857e-11	2.81075e-11
chr12	121684001	121884000	121784000	501	131	104	70	196	0.293162	1.41048e-11	2.47252e-11
chr12	121994001	122194000	122094000	480	152	92	87	149	0.254236	1.81569e-08	2.61894e-08
chr12	122844001	123044000	122944000	497	198	40	64	195	0.583784	2.98728e-41	2.78422e-40
chr12	123329001	123529000	123429000	366	117	20	83	146	0.460509	3.2248e-21	9.96212e-21
chr12	123681001	123881000	123781000	450	141	105	84	120	0.16	0.00044897	0.000479842
chr12	123973001	124173000	124073000	489	94	49	173	173	0.130227	0.000971749	0.00101789
chr12	124633001	124833000	124733000	692	291	114	139	148	0.227388	3.32333e-10	5.35234e-10
chr12	124966001	125166000	125066000	402	138	137	8	119	0.379347	4.07773e-20	1.18477e-19
chr12	125302001	125502000	125402000	366	139	36	86	105	0.343366	7.26692e-12	1.29124e-11
chr12	125481001	125681000	125581000	453	49	22	156	226	0.14896	1.00339e-05	1.20702e-05
chr12	126401001	126601000	126501000	950	334	124	141	351	0.442105	1.16056e-43	1.26482e-42
chr12	127569001	127769000	127669000	1034	249	253	163	369	0.189465	3.23948e-10	5.22345e-10
chr12	127880001	128080000	127980000	1116	308	195	256	357	0.192816	6.20554e-11	1.04399e-10
chr12	128407001	128607000	128507000	1035	355	160	194	326	0.316236	8.18489e-25	3.06919e-24
chr12	128959001	129159000	129059000	1034	426	199	145	264	0.312804	2.43373e-25	9.42316e-25
chr12	129568001	129768000	129668000	1091	337	266	205	283	0.137248	3.31594e-06	4.15613e-06
chr12	129752001	129952000	129852000	1084	324	227	242	291	0.133951	6.49774e-06	7.94572e-06
chr12	129939001	130139000	130039000	1140	295	233	246	366	0.1559	8.29503e-08	1.14486e-07
chr12	130470001	130670000	130570000	946	340	218	179	209	0.1432	4.63662e-06	5.74562e-06
chr12	131245001	131445000	131345000	814	238	105	111	360	0.446879	8.50308e-40	7.36081e-39
chr12	131615001	131815000	131715000	822	286	146	162	228	0.246008	8.80255e-13	1.6521e-12
chr12	132266001	132466000	132366000	489	218	60	71	140	0.439276	7.2283e-24	2.57461e-23
chr12	132912001	133112000	133012000	466	211	109	68	78	0.166627	6.2632e-05	7.1047e-05
chr12	133093001	133293000	133193000	358	108	33	69	148	0.427796	3.93686e-17	9.64557e-17
chr13	20363001	20563000	20463000	687	222	188	68	209	0.284883	4.69009e-15	1.01341e-14
chr13	20611001	20811000	20711000	741	242	112	80	307	0.475952	1.74209e-40	1.54975e-39
chr13	21014001	21214000	21114000	602	223	66	79	234	0.518405	1.02345e-38	8.22215e-38
chr13	21197001	21397000	21297000	613	108	71	165	269	0.18455	3.46846e-07	4.62828e-07
chr13	21411001	21611000	21511000	729	203	109	172	245	0.23323	1.25394e-10	2.07573e-10
chr13	21593001	21793000	21693000	784	174	148	197	265	0.110332	0.00106048	0.00110723
chr13	21933001	22133000	22033000	715	214	98	128	275	0.362314	5.31635e-23	1.80433e-22
chr13	22156001	22356000	22256000	854	175	116	243	320	0.152537	1.72854e-06	2.20336e-06
chr13	23252001	23452000	23352000	1166	349	258	238	321	0.148946	2.32084e-07	3.12511e-07
chr13	24167001	24367000	24267000	699	316	186	97	100	0.110994	0.000647041	0.000683522
chr13	24593001	24793000	24693000	677	236	86	148	207	0.315267	5.24792e-17	1.27663e-16
chr13	24841001	25041000	24941000	587	134	73	157	223	0.213844	4.08934e-08	5.76321e-08
chr13	25124001	25324000	25224000	802	226	50	206	320	0.385694	1.67524e-32	9.73988e-32
chr13	25448001	25648000	25548000	956	134	87	277	458	0.163132	1.38412e-09	2.14459e-09
chr13	25777001	25977000	25877000	880	253	102	176	349	0.363352	1.02031e-28	4.84977e-28
chr13	26692001	26892000	26792000	925	388	152	77	308	0.503959	3.31535e-57	8.32032e-56
chr13	27454001	27654000	27554000	686	308	100	38	240	0.59601	2.42726e-61	8.09727e-60
chr13	27896001	28096000	27996000	727	162	70	203	292	0.250461	2.30366e-13	4.46135e-13
chr13	28429001	28629000	28529000	880	284	123	201	272	0.271307	2.50935e-16	5.85195e-16
chr13	28593001	28793000	28693000	842	182	61	322	277	0.173617	5.97994e-09	8.90966e-09
chr13	28821001	29021000	28921000	753	211	193	123	226	0.168936	1.91956e-06	2.4389e-06
chr13	29047001	29247000	29147000	868	304	159	175	230	0.223486	2.22668e-11	3.85755e-11
chr13	29230001	29430000	29330000	850	153	60	231	406	0.267172	9.8161e-20	2.76681e-19
chr13	29944001	30144000	30044000	813	412	208	85	108	0.162283	2.64908e-08	3.7841e-08
chr13	30372001	30572000	30472000	884	328	187	106	263	0.340093	3.17117e-25	1.22179e-24
chr13	30575001	30775000	30675000	835	235	180	187	233	0.121023	0.000299712	0.000323736
chr13	30863001	31063000	30963000	808	321	125	90	272	0.46602	6.45502e-42	6.27272e-41
chr13	31304001	31504000	31404000	834	255	99	139	341	0.420924	9.13089e-36	6.3963e-35
chr13	31619001	31819000	31719000	805	235	84	198	288	0.315099	1.39844e-20	4.15808e-20
chr13	31883001	32083000	31983000	935	264	160	232	279	0.16717	1.76409e-07	2.38776e-07
chr13	32466001	32666000	32566000	885	308	184	122	271	0.311635	4.24236e-21	1.30028e-20
chr13	32748001	32948000	32848000	832	287	203	163	179	0.105654	0.00119605	0.00124545
chr13	32923001	33123000	33023000	718	241	186	120	171	0.146577	4.22477e-05	4.8487e-05
chr13	33050001	33250000	33150000	800	228	46	193	333	0.419038	4.19728e-38	3.28048e-37
chr13	33300001	33500000	33400000	893	277	266	141	209	0.102261	0.00105892	0.00110581
chr13	33557001	33757000	33657000	849	399	152	103	195	0.344889	8.05254e-27	3.43378e-26
chr13	33855001	34055000	33955000	672	245	125	56	246	0.47185	8.66113e-37	6.41205e-36
chr13	34494001	34694000	34594000	755	210	170	147	228	0.160625	6.61775e-06	8.08524e-06
chr13	34645001	34845000	34745000	889	192	128	219	350	0.198238	4.83116e-10	7.70142e-10
chr13	35224001	35424000	35324000	914	304	159	166	285	0.288467	1.40418e-18	3.71304e-18
chr13	35391001	35591000	35491000	945	174	118	274	379	0.150562	3.69358e-07	4.92147e-07
chr13	36179001	36379000	36279000	1069	329	227	191	322	0.219052	4.71448e-13	8.9777e-13
chr13	37404001	37604000	37504000	714	238	53	131	292	0.490808	7.62965e-43	7.91286e-42
chr13	38453001	38653000	38553000	1118	332	230	236	320	0.166282	1.76438e-08	2.54695e-08
chr13	38855001	39055000	38955000	1056	369	251	105	331	0.343578	4.47224e-31	2.40114e-30
chr13	39095001	39295000	39195000	1067	315	242	181	329	0.210219	3.50242e-12	6.34494e-12
chr13	39421001	39621000	39521000	858	357	205	121	175	0.204683	1.72932e-10	2.83521e-10
chr13	39581001	39781000	39681000	963	218	221	178	346	0.155666	5.71181e-07	7.52452e-07
chr13	39793001	39993000	39893000	937	244	146	209	338	0.236719	1.24268e-13	2.44032e-13
chr13	40090001	40290000	40190000	996	353	196	195	252	0.204577	4.76206e-11	8.07852e-11
chr13	40281001	40481000	40381000	940	249	263	128	300	0.185767	3.30883e-09	5.00625e-09
chr13	40565001	40765000	40665000	948	360	222	135	231	0.236741	4.38119e-14	8.86446e-14
chr13	40854001	41054000	40954000	794	287	228	116	163	0.129009	9.23716e-05	0.000103347
chr13	41242001	41442000	41342000	643	237	136	74	196	0.352043	4.94309e-20	1.42711e-19
chr13	41570001	41770000	41670000	794	255	195	74	270	0.345285	3.24329e-24	1.18136e-23
chr13	42016001	42216000	42116000	751	235	57	216	243	0.31768	9.32574e-21	2.79415e-20
chr13	42472001	42672000	42572000	753	305	97	63	288	0.576562	3.94302e-60	1.21877e-58
chr13	42753001	42953000	42853000	714	162	95	193	264	0.191708	6.47272e-08	9.00617e-08
chr13	43482001	43682000	43582000	663	298	58	59	248	0.641374	1.92489e-66	9.40277e-65
chr13	44372001	44572000	44472000	812	359	332	33	88	0.125191	2.9439e-07	3.93888e-07
chr13	44866001	45066000	44966000	640	165	45	171	259	0.342187	3.84454e-21	1.18298e-20
chr13	45273001	45473000	45373000	713	236	193	118	166	0.129056	0.000281587	0.00030482
chr13	45548001	45748000	45648000	578	174	95	93	216	0.344213	4.73069e-17	1.15286e-16
chr13	45893001	46093000	45993000	541	127	65	125	224	0.277749	9.51362e-12	1.68063e-11
chr13	46584001	46784000	46684000	942	266	257	166	253	0.111053	0.000361255	0.000388606
chr13	46869001	47069000	46969000	802	287	230	62	223	0.309333	3.6768e-21	1.13264e-20
chr13	47019001	47219000	47119000	804	242	69	219	274	0.316805	1.79151e-21	5.60719e-21
chr13	47263001	47463000	47363000	747	145	75	152	375	0.30806	5.54434e-21	1.68705e-20
chr13	48317001	48517000	48417000	889	329	280	114	166	0.11486	0.000146541	0.000161769
chr13	48582001	48782000	48682000	751	271	227	45	208	0.327326	3.39156e-23	1.1648e-22
chr13	48765001	48965000	48865000	849	310	111	190	238	0.292397	2.29036e-18	5.98404e-18
chr13	49051001	49251000	49151000	795	278	111	89	317	0.495215	2.35623e-46	3.11375e-45
chr13	49416001	49616000	49516000	898	270	169	207	252	0.163972	5.61371e-07	7.39706e-07
chr13	49712001	49912000	49812000	655	303	174	38	140	0.333855	1.23585e-22	4.11274e-22
chr13	50083001	50283000	50183000	658	178	95	122	263	0.325422	1.0892e-17	2.74861e-17
chr13	50639001	50839000	50739000	761	265	97	116	283	0.440274	4.71859e-35	3.15206e-34
chr13	50840001	51040000	50940000	616	111	88	183	234	0.104044	0.00370042	0.00377776
chr13	51274001	51474000	51374000	1020	294	208	184	334	0.230388	1.05186e-13	2.07377e-13
chr13	51556001	51756000	51656000	957	231	189	179	358	0.213428	1.29938e-11	2.28215e-11
chr13	51784001	51984000	51884000	789	262	153	188	186	0.128304	0.000174551	0.000191645
chr13	52006001	52206000	52106000	999	293	191	181	334	0.253671	5.75263e-16	1.31465e-15
chr13	52293001	52493000	52393000	718	222	193	71	232	0.293302	1.85553e-16	4.3644e-16
chr13	53502001	53702000	53602000	663	273	37	117	236	0.54689	3.62384e-50	5.9717e-49
chr13	56994001	57194000	57094000	1394	445	299	263	387	0.192623	3.57235e-13	6.85286e-13
chr13	59326001	59526000	59426000	1416	471	329	279	337	0.133534	2.48475e-07	3.33842e-07
chr13	60102001	60302000	60202000	902	338	66	177	321	0.475986	1.60485e-50	2.69329e-49
chr13	60634001	60834000	60734000	887	313	210	14	350	0.542014	2.30988e-76	2.2977e-74
chr13	60847001	61047000	60947000	891	199	71	296	325	0.219978	2.30192e-13	4.45957e-13
chr13	61082001	61282000	61182000	868	170	129	212	357	0.177016	2.49586e-08	3.5727e-08
chr13	70207001	70407000	70307000	1208	350	234	237	387	0.219267	1.48528e-14	3.11102e-14
chr13	70857001	71057000	70957000	1125	397	210	185	333	0.295035	1.36133e-23	4.77731e-23
chr13	71857001	72057000	71957000	1000	361	160	181	298	0.314472	7.33835e-24	2.61211e-23
chr13	72359001	72559000	72459000	861	286	128	68	379	0.537905	4.54623e-61	1.47174e-59
chr13	72999001	73199000	73099000	819	373	244	68	134	0.199117	2.49342e-11	4.30195e-11
chr13	73522001	73722000	73622000	563	252	156	25	130	0.3642	1.7192e-23	5.99093e-23
chr13	73863001	74063000	73963000	618	139	85	184	210	0.141913	0.000158187	0.000174168
chr13	74147001	74347000	74247000	725	179	41	217	288	0.324604	7.82146e-23	2.6333e-22
chr13	74636001	74836000	74736000	945	204	168	200	373	0.190328	1.09245e-09	1.70473e-09
chr13	75719001	75919000	75819000	883	444	221	59	159	0.295282	6.1043e-25	2.31439e-24
chr13	75989001	76189000	76089000	731	320	72	81	258	0.574353	3.73685e-58	9.73538e-57
chr13	76359001	76559000	76459000	743	101	104	177	361	0.130807	3.1209e-05	3.6167e-05
chr13	76960001	77160000	77060000	1108	329	233	262	284	0.105534	0.000266526	0.000288974
chr13	77492001	77692000	77592000	812	326	72	142	272	0.475915	8.91092e-45	1.03948e-43
chr13	77826001	78026000	77926000	996	275	200	130	391	0.328725	1.47855e-26	6.2081e-26
chr13	79109001	79309000	79209000	1019	362	160	180	317	0.331114	1.10134e-26	4.65642e-26
chr13	79920001	80120000	80020000	711	276	86	42	307	0.641872	4.47194e-72	3.13666e-70
chr13	80575001	80775000	80675000	790	249	161	153	227	0.20439	6.08864e-09	9.06668e-09
chr13	80749001	80949000	80849000	735	158	72	249	256	0.166745	5.589e-07	7.36806e-07
chr13	81876001	82076000	81976000	1063	282	116	244	421	0.320072	1.10665e-27	4.99076e-27
chr13	83368001	83568000	83468000	1524	411	308	342	463	0.146315	6.75002e-09	1.00188e-08
chr13	85396001	85596000	85496000	1210	448	327	172	263	0.16824	7.02304e-10	1.10825e-09
chr13	85981001	86181000	86081000	988	341	203	122	322	0.348457	5.68826e-29	2.74189e-28
chr13	86249001	86449000	86349000	978	193	127	302	356	0.12694	1.50115e-05	1.78345e-05
chr13	89277001	89477000	89377000	1322	429	319	260	314	0.118479	8.64546e-06	1.04621e-05
chr13	89607001	89807000	89707000	1277	373	294	270	340	0.116365	1.97177e-05	2.31394e-05
chr13	89941001	90141000	90041000	1201	373	247	231	350	0.203807	1.012e-12	1.89222e-12
chr13	90684001	90884000	90784000	1085	353	251	219	262	0.127476	1.49119e-05	1.77239e-05
chr13	91392001	91592000	91492000	1022	288	218	210	306	0.162178	1.41445e-07	1.92307e-07
chr13	91892001	92092000	91992000	983	348	156	173	306	0.329094	1.71857e-25	6.72552e-25
chr13	92112001	92312000	92212000	1009	218	158	277	356	0.132964	8.18316e-06	9.92025e-06
chr13	92776001	92976000	92876000	1136	379	247	164	346	0.280903	6.97429e-22	2.22746e-21
chr13	95120001	95320000	95220000	857	353	166	141	197	0.251263	2.12591e-14	4.39896e-14
chr13	95530001	95730000	95630000	956	357	168	191	240	0.234555	1.2195e-13	2.39738e-13
chr13	95854001	96054000	95954000	713	186	212	51	264	0.301293	1.30227e-18	3.45358e-18
chr13	96202001	96402000	96302000	796	218	43	235	300	0.349076	5.29006e-28	2.42598e-27
chr13	96621001	96821000	96721000	921	255	152	101	413	0.424233	2.76847e-41	2.58911e-40
chr13	97519001	97719000	97619000	908	386	258	72	192	0.269441	1.29058e-19	3.61163e-19
chr13	97718001	97918000	97818000	823	241	107	196	279	0.273232	9.37312e-16	2.11204e-15
chr13	98063001	98263000	98163000	919	186	144	240	349	0.143762	3.61211e-06	4.51493e-06
chr13	98629001	98829000	98729000	816	270	205	109	232	0.242064	1.19276e-12	2.22185e-12
chr13	99153001	99353000	99253000	644	250	136	32	226	0.502951	1.3152e-42	1.33994e-41
chr13	99727001	99927000	99827000	711	333	63	88	227	0.554256	4.13338e-54	8.73116e-53
chr13	99991001	100191000	100091000	635	151	127	125	232	0.190038	8.20416e-07	1.06818e-06
chr13	100593001	100793000	100693000	747	240	55	184	268	0.388524	2.23143e-29	1.09983e-28
chr13	101152001	101352000	101252000	646	206	63	95	282	0.499449	1.52424e-39	1.29489e-38
chr13	101678001	101878000	101778000	1084	196	117	364	407	0.126578	2.64634e-06	3.33675e-06
chr13	102178001	102378000	102278000	1159	368	227	228	336	0.214079	1.91542e-13	3.72397e-13
chr13	103122001	103322000	103222000	877	449	244	52	132	0.242248	4.86276e-19	1.32148e-18
chr13	103286001	103486000	103386000	850	297	186	135	232	0.242458	6.14799e-13	1.16467e-12
chr13	103466001	103666000	103566000	881	161	92	190	438	0.273335	7.87551e-20	2.24061e-19
chr13	104091001	104291000	104191000	1237	275	190	334	438	0.148977	4.12787e-08	5.81452e-08
chr13	105149001	105349000	105249000	1155	433	209	165	348	0.348416	2.15288e-33	1.30726e-32
chr13	106681001	106881000	106781000	867	316	135	124	292	0.401932	3.54751e-33	2.13749e-32
chr13	107179001	107379000	107279000	811	173	76	184	378	0.312655	1.58107e-22	5.24245e-22
chr13	107691001	107891000	107791000	930	201	109	235	385	0.239427	5.68621e-15	1.22237e-14
chr13	108410001	108610000	108510000	986	386	293	130	177	0.124386	1.61794e-05	1.91721e-05
chr13	108647001	108847000	108747000	980	322	176	142	340	0.351887	7.05404e-29	3.37643e-28
chr13	109475001	109675000	109575000	1051	350	319	147	235	0.128035	9.76133e-06	1.1763e-05
chr13	109703001	109903000	109803000	942	417	208	154	163	0.162003	6.11683e-08	8.51965e-08
chr13	110258001	110458000	110358000	755	287	97	123	248	0.415736	2.99363e-31	1.62967e-30
chr13	111116001	111316000	111216000	553	181	122	72	178	0.306518	1.99477e-13	3.87412e-13
chr13	111690001	111890000	111790000	830	204	42	307	277	0.253238	1.50428e-17	3.77518e-17
chr13	111981001	112181000	112081000	830	215	110	213	292	0.22848	9.16975e-12	1.6204e-11
chr13	112668001	112868000	112768000	928	397	206	126	199	0.246391	1.77377e-15	3.92728e-15
chr13	113188001	113388000	113288000	762	320	168	89	185	0.30482	8.55807e-19	2.29403e-18
chr13	113476001	113676000	113576000	502	197	132	60	113	0.227631	5.74297e-08	8.01321e-08
chr13	113702001	113902000	113802000	453	178	90	57	128	0.344117	5.28079e-14	1.06218e-13
chr13	113939001	114139000	114039000	498	138	55	107	198	0.345785	1.15863e-15	2.59576e-15
chr13	114818001	115018000	114918000	689	165	203	102	219	0.130005	0.000288684	0.000312194
chr14	20763001	20963000	20863000	527	205	112	42	168	0.428274	7.6908e-25	2.89383e-24
chr14	21412001	21612000	21512000	580	209	90	74	207	0.435232	1.78313e-26	7.44695e-26
chr14	21710001	21910000	21810000	597	189	18	167	223	0.439282	2.7937e-34	1.79183e-33
chr14	22527001	22727000	22627000	869	428	177	44	220	0.457502	1.8053e-51	3.27047e-50
chr14	23219001	23419000	23319000	449	204	123	59	63	0.111011	0.00514364	0.00522481
chr14	23394001	23594000	23494000	438	141	69	76	152	0.337524	9.59648e-13	1.7968e-12
chr14	23632001	23832000	23732000	675	116	68	228	263	0.131722	8.06245e-05	9.06301e-05
chr14	23959001	24159000	24059000	604	133	133	126	212	0.125411	0.00113093	0.00117899
chr14	24425001	24625000	24525000	421	195	73	50	103	0.370907	8.80199e-16	1.98498e-15
chr14	24775001	24975000	24875000	546	136	23	133	254	0.422453	2.73608e-29	1.34131e-28
chr14	25155001	25355000	25255000	692	170	78	254	190	0.104314	0.00203873	0.00210173
chr14	25461001	25661000	25561000	898	295	99	105	399	0.532289	2.46808e-61	8.18357e-60
chr14	25764001	25964000	25864000	911	103	59	338	411	0.107919	1.3974e-05	1.66452e-05
chr14	26771001	26971000	26871000	1180	333	242	244	361	0.175711	1.01393e-09	1.58537e-09
chr14	27375001	27575000	27475000	1048	343	187	175	343	0.309291	5.46265e-24	1.95334e-23
chr14	29037001	29237000	29137000	1351	395	318	286	352	0.105396	6.44156e-05	7.30097e-05
chr14	29922001	30122000	30022000	1213	378	231	236	368	0.229957	6.92141e-16	1.56929e-15
chr14	30313001	30513000	30413000	1174	396	271	172	335	0.249726	2.84461e-18	7.38626e-18
chr14	30886001	31086000	30986000	971	476	267	83	145	0.198799	1.50574e-13	2.94105e-13
chr14	31114001	31314000	31214000	752	256	320	26	150	0.212766	7.41374e-14	1.47225e-13
chr14	31435001	31635000	31535000	489	207	154	40	88	0.201672	2.69956e-07	3.6217e-07
chr14	31629001	31829000	31729000	562	213	39	95	215	0.533048	1.2868e-39	1.09488e-38
chr14	32325001	32525000	32425000	840	302	202	98	238	0.295238	8.93676e-19	2.39086e-18
chr14	32595001	32795000	32695000	837	301	146	153	237	0.279767	2.35163e-16	5.4888e-16
chr14	32918001	33118000	33018000	851	135	69	305	342	0.138774	1.31014e-06	1.68219e-06
chr14	33300001	33500000	33400000	1131	292	223	277	339	0.116379	5.34801e-05	6.09562e-05
chr14	33814001	34014000	33914000	902	340	252	123	187	0.160196	2.74816e-07	3.68419e-07
chr14	34219001	34419000	34319000	757	383	254	40	80	0.142955	5.15035e-08	7.20102e-08
chr14	34409001	34609000	34509000	729	274	117	87	251	0.441027	6.88976e-34	4.31774e-33
chr14	34743001	34943000	34843000	635	257	197	68	113	0.155199	1.03049e-05	1.23827e-05
chr14	34910001	35110000	35010000	450	144	44	99	163	0.3776	1.20482e-16	2.8709e-16
chr14	35274001	35474000	35374000	583	174	156	98	155	0.13748	0.000518943	0.000552039
chr14	35736001	35936000	35836000	560	187	49	47	277	0.631327	2.65521e-56	6.34351e-55
chr14	36207001	36407000	36307000	670	157	84	157	272	0.263007	8.26352e-13	1.55306e-12
chr14	36612001	36812000	36712000	858	379	69	101	309	0.598464	2.07191e-74	1.8283e-72
chr14	37206001	37406000	37306000	898	234	141	231	292	0.177365	4.55786e-08	6.40371e-08
chr14	37550001	37750000	37650000	824	358	171	107	188	0.288711	2.22915e-18	5.83247e-18
chr14	37972001	38172000	38072000	767	252	129	120	266	0.350522	1.01171e-22	3.38331e-22
chr14	38235001	38435000	38335000	879	193	92	238	356	0.242348	9.18997e-15	1.95104e-14
chr14	38578001	38778000	38678000	1177	271	219	288	399	0.130098	3.77976e-06	4.71587e-06
chr14	39111001	39311000	39211000	828	374	262	41	151	0.266821	1.38633e-20	4.12657e-20
chr14	39553001	39753000	39653000	634	202	86	70	276	0.4949	6.93975e-38	5.38544e-37
chr14	42563001	42763000	42663000	1474	494	334	307	339	0.119536	2.2013e-06	2.78781e-06
chr14	43536001	43736000	43636000	1146	349	208	222	367	0.249466	1.69008e-17	4.22598e-17
chr14	44248001	44448000	44348000	1179	365	282	243	289	0.106354	0.000150138	0.000165672
chr14	44782001	44982000	44882000	947	327	174	159	287	0.295193	4.43718e-20	1.28648e-19
chr14	45270001	45470000	45370000	948	462	167	84	235	0.420793	1.80105e-44	2.06142e-43
chr14	45451001	45651000	45551000	582	152	70	132	228	0.300138	5.2754e-14	1.06148e-13
chr14	45644001	45844000	45744000	889	172	160	168	389	0.202591	1.21827e-10	2.01914e-10
chr14	46145001	46345000	46245000	840	260	150	194	236	0.18288	6.98256e-08	9.68845e-08
chr14	46766001	46966000	46866000	1201	348	276	256	321	0.113844	4.92155e-05	5.62361e-05
chr14	47106001	47306000	47206000	1123	268	221	190	444	0.244232	3.31269e-17	8.16385e-17
chr14	50279001	50479000	50379000	522	184	149	49	140	0.270974	4.40136e-11	7.48053e-11
chr14	50392001	50592000	50492000	521	141	48	140	192	0.29991	3.87167e-13	7.40626e-13
chr14	50754001	50954000	50854000	528	112	85	118	213	0.198376	1.57297e-06	2.00881e-06
chr14	51044001	51244000	51144000	713	149	104	218	242	0.105325	0.00207256	0.00213499
chr14	51248001	51448000	51348000	723	148	54	232	289	0.231432	1.58676e-12	2.93679e-12
chr14	52406001	52606000	52506000	852	363	280	70	139	0.170034	5.17418e-09	7.7323e-09
chr14	52718001	52918000	52818000	707	238	104	140	225	0.312014	4.44669e-17	1.0851e-16
chr14	53048001	53248000	53148000	675	230	100	144	201	0.27944	1.66601e-13	3.24368e-13
chr14	53559001	53759000	53659000	906	216	126	207	357	0.248673	6.83942e-15	1.46052e-14
chr14	54231001	54431000	54331000	740	268	199	98	175	0.200131	1.11699e-08	1.6344e-08
chr14	54486001	54686000	54586000	803	299	215	110	179	0.185301	3.05931e-08	4.34514e-08
chr14	54826001	55026000	54926000	700	218	109	128	245	0.322106	6.75295e-18	1.7224e-17
chr14	55194001	55394000	55294000	674	271	220	72	111	0.125395	0.000170527	0.000187302
chr14	55467001	55667000	55567000	483	187	74	51	171	0.483572	1.61107e-27	7.18937e-27
chr14	55821001	56021000	55921000	715	130	108	175	302	0.159304	3.74156e-06	4.67033e-06
chr14	56152001	56352000	56252000	711	200	95	145	271	0.319868	2.38625e-18	6.2286e-18
chr14	56866001	57066000	56966000	1084	326	184	261	313	0.183869	7.46281e-10	1.17663e-09
chr14	57724001	57924000	57824000	959	337	157	143	322	0.374317	8.83168e-32	4.971e-31
chr14	58567001	58767000	58667000	796	382	86	131	197	0.403954	5.52548e-34	3.48672e-33
chr14	59136001	59336000	59236000	932	276	191	181	284	0.201758	4.82481e-10	7.69354e-10
chr14	59506001	59706000	59606000	947	310	148	166	323	0.337026	1.08471e-25	4.29721e-25
chr14	59754001	59954000	59854000	722	228	191	86	217	0.253605	1.71208e-12	3.16125e-12
chr14	59948001	60148000	60048000	886	222	89	168	407	0.384216	4.6852e-34	2.96985e-33
chr14	60599001	60799000	60699000	902	335	143	156	268	0.331719	5.16209e-24	1.85192e-23
chr14	61050001	61250000	61150000	990	323	149	199	319	0.299504	1.50959e-21	4.73295e-21
chr14	61469001	61669000	61569000	810	361	313	26	110	0.192483	3.62078e-14	7.36679e-14
chr14	61945001	62145000	62045000	709	260	120	78	251	0.444815	1.06709e-33	6.60696e-33
chr14	63064001	63264000	63164000	1187	328	234	262	363	0.163967	1.00548e-08	1.47559e-08
chr14	63671001	63871000	63771000	804	398	257	39	110	0.208887	1.15385e-14	2.43733e-14
chr14	63904001	64104000	64004000	637	277	225	13	122	0.304301	1.07153e-23	3.77484e-23
chr14	64208001	64408000	64308000	710	236	35	184	255	0.426423	2.56118e-35	1.7453e-34
chr14	64667001	64867000	64767000	726	259	227	76	164	0.191426	2.2706e-08	3.25793e-08
chr14	65033001	65233000	65133000	560	256	67	84	153	0.427806	3.83719e-26	1.56084e-25
chr14	65668001	65868000	65768000	622	175	68	125	254	0.371688	6.77382e-22	2.16596e-21
chr14	66160001	66360000	66260000	852	276	82	132	362	0.490908	9.38326e-50	1.51881e-48
chr14	66831001	67031000	66931000	734	208	94	136	296	0.362197	6.41306e-24	2.2887e-23
chr14	67559001	67759000	67659000	707	302	245	13	147	0.329772	1.24957e-29	6.24328e-29
chr14	67806001	68006000	67906000	519	190	124	43	162	0.377902	1.55557e-19	4.33768e-19
chr14	68093001	68293000	68193000	548	130	61	174	183	0.175502	9.29644e-06	1.12201e-05
chr14	68554001	68754000	68654000	609	189	157	106	157	0.140541	0.000304579	0.000328928
chr14	69160001	69360000	69260000	542	165	111	113	153	0.172955	3.88536e-05	4.47229e-05
chr14	69386001	69586000	69486000	448	105	58	69	216	0.37225	4.65411e-17	1.1352e-16
chr14	69932001	70132000	70032000	650	218	145	136	151	0.124951	0.000837232	0.000879174
chr14	70128001	70328000	70228000	700	199	71	136	294	0.398776	4.03919e-28	1.86485e-27
chr14	70408001	70608000	70508000	826	125	120	215	366	0.116961	0.000132717	0.000146952
chr14	71034001	71234000	71134000	726	308	114	107	197	0.367901	1.58403e-24	5.84765e-24
chr14	71502001	71702000	71602000	707	283	150	40	234	0.481922	1.29131e-42	1.31806e-41
chr14	71677001	71877000	71777000	677	137	13	254	273	0.297594	3.96732e-24	1.43553e-23
chr14	72125001	72325000	72225000	805	211	127	89	378	0.422545	1.01895e-36	7.49282e-36
chr14	72886001	73086000	72986000	958	376	320	96	166	0.138144	1.03747e-06	1.34122e-06
chr14	73397001	73597000	73497000	523	182	147	45	149	0.299829	2.85002e-13	5.49999e-13
chr14	73611001	73811000	73711000	517	176	100	65	176	0.366285	2.47639e-17	6.12768e-17
chr14	73836001	74036000	73936000	469	188	92	64	125	0.320275	9.26819e-13	1.73711e-12
chr14	74180001	74380000	74280000	471	158	93	54	166	0.382364	2.3809e-17	5.89942e-17
chr14	74396001	74596000	74496000	465	84	26	117	238	0.313562	6.82448e-16	1.54796e-15
chr14	74642001	74842000	74742000	668	114	62	226	266	0.146223	1.18909e-05	1.42322e-05
chr14	74989001	75189000	75089000	628	249	171	85	123	0.163211	9.62562e-06	1.16046e-05
chr14	75281001	75481000	75381000	556	199	167	74	116	0.138787	0.000375193	0.00040304
chr14	75594001	75794000	75694000	529	192	85	64	188	0.438192	1.16824e-24	4.34495e-24
chr14	75946001	76146000	76046000	633	110	50	238	235	0.13926	3.15231e-05	3.65155e-05
chr14	76340001	76540000	76440000	576	139	97	158	182	0.120226	0.00215309	0.00221629
chr14	76476001	76676000	76576000	699	117	85	190	307	0.161842	1.55802e-06	1.9911e-06
chr14	77363001	77563000	77463000	511	193	65	58	195	0.518763	4.33975e-33	2.60052e-32
chr14	78016001	78216000	78116000	606	214	44	92	256	0.552626	1.21446e-45	1.52043e-44
chr14	78366001	78566000	78466000	684	66	48	226	344	0.101365	0.000256158	0.00027834
chr14	79386001	79586000	79486000	963	351	245	124	243	0.236855	2.14778e-14	4.44087e-14
chr14	79633001	79833000	79733000	955	300	146	224	285	0.231555	3.44702e-13	6.62171e-13
chr14	80085001	80285000	80185000	751	257	202	127	165	0.118801	0.000540993	0.000574714
chr14	80326001	80526000	80426000	931	281	150	172	328	0.306281	3.28568e-21	1.01444e-20
chr14	80791001	80991000	80891000	968	308	56	268	336	0.377706	1.57e-37	1.20132e-36
chr14	81309001	81509000	81409000	863	271	229	11	352	0.498802	3.32942e-67	1.70236e-65
chr14	81595001	81795000	81695000	775	265	166	107	237	0.299974	1.97855e-17	4.92702e-17
chr14	81846001	82046000	81946000	891	227	67	209	388	0.37322	1.59882e-33	9.78425e-33
chr14	88355001	88555000	88455000	911	375	253	41	242	0.387396	8.58666e-40	7.40971e-39
chr14	88935001	89135000	89035000	605	189	108	90	218	0.344042	1.02074e-17	2.58181e-17
chr14	89363001	89563000	89463000	967	287	154	181	345	0.304318	9.41049e-22	2.98117e-21
chr14	89803001	90003000	89903000	645	179	190	56	220	0.27633	5.72839e-14	1.14799e-13
chr14	90035001	90235000	90135000	954	322	177	168	287	0.275473	8.85024e-18	2.24477e-17
chr14	90429001	90629000	90529000	685	193	287	44	161	0.157238	1.04954e-06	1.35649e-06
chr14	90730001	90930000	90830000	662	256	166	39	201	0.410566	3.30233e-30	1.69963e-29
chr14	91179001	91379000	91279000	624	211	143	114	156	0.170673	1.15189e-05	1.38033e-05
chr14	91442001	91642000	91542000	498	242	107	45	104	0.328269	5.26395e-16	1.20751e-15
chr14	91601001	91801000	91701000	354	106	59	67	122	0.286603	4.81478e-08	6.75082e-08
chr14	91811001	92011000	91911000	524	122	110	89	203	0.218169	2.29543e-07	3.09241e-07
chr14	92245001	92445000	92345000	679	248	84	85	262	0.501786	1.17556e-40	1.05955e-39
chr14	92846001	93046000	92946000	670	298	136	75	161	0.336627	2.68536e-20	7.87332e-20
chr14	93120001	93320000	93220000	601	188	117	61	235	0.41022	3.21406e-25	1.23745e-24
chr14	93514001	93714000	93614000	512	149	55	64	244	0.501038	1.13607e-32	6.65466e-32
chr14	94333001	94533000	94433000	651	313	166	59	113	0.241387	1.66264e-12	3.07411e-12
chr14	94499001	94699000	94599000	831	193	107	117	414	0.390309	1.03247e-33	6.40438e-33
chr14	94743001	94943000	94843000	863	223	127	201	312	0.236578	9.36782e-13	1.75458e-12
chr14	94971001	95171000	95071000	793	254	143	149	247	0.263535	7.16536e-14	1.42604e-13
chr14	95694001	95894000	95794000	608	218	135	33	222	0.47547	4.95611e-36	3.5398e-35
chr14	95873001	96073000	95973000	604	107	30	170	297	0.29252	2.49226e-18	6.49912e-18
chr14	96567001	96767000	96667000	686	236	125	120	205	0.283725	5.97346e-14	1.19404e-13
chr14	96830001	97030000	96930000	665	158	92	163	252	0.224501	1.57071e-09	2.42408e-09
chr14	97166001	97366000	97266000	772	189	17	288	278	0.31978	8.7414e-29	4.16587e-28
chr14	98622001	98822000	98722000	1126	388	226	192	320	0.254814	5.00607e-18	1.28583e-17
chr14	99265001	99465000	99365000	836	325	206	114	191	0.220868	2.16035e-11	3.7474e-11
chr14	99676001	99876000	99776000	615	229	203	43	140	0.246742	5.45489e-12	9.76561e-12
chr14	99982001	100182000	100082000	515	151	69	23	272	0.595494	3.9053e-50	6.41619e-49
chr14	100522001	100722000	100622000	506	236	108	38	124	0.39307	5.86078e-22	1.8806e-21
chr14	100709001	100909000	100809000	433	93	54	114	172	0.209932	2.9342e-06	3.6878e-06
chr14	101001001	101201000	101101000	549	110	33	140	266	0.327006	7.50774e-19	2.01545e-18
chr14	101853001	102053000	101953000	637	309	178	71	79	0.116056	0.000335649	0.000361626
chr14	102085001	102285000	102185000	698	345	160	44	149	0.364242	6.66394e-28	3.03567e-27
chr14	102435001	102635000	102535000	436	120	60	68	188	0.388856	5.17157e-17	1.25862e-16
chr14	102677001	102877000	102777000	465	152	101	96	116	0.14681	0.000982916	0.00102939
chr14	102904001	103104000	103004000	365	112	57	42	154	0.445982	1.98467e-18	5.21775e-18
chr14	103137001	103337000	103237000	488	149	84	113	142	0.195949	9.827e-06	1.18344e-05
chr14	103448001	103648000	103548000	437	150	80	60	147	0.361315	1.99638e-14	4.13719e-14
chr14	103939001	104139000	104039000	400	108	69	73	150	0.279075	1.27429e-08	1.85663e-08
chr14	104241001	104441000	104341000	491	166	46	46	233	0.606634	4.79123e-45	5.67377e-44
chr14	104574001	104774000	104674000	440	72	64	120	184	0.115041	0.00580612	0.00588901
chr14	105080001	105280000	105180000	361	194	71	36	60	0.278819	7.91691e-10	1.24679e-09
chr14	105538001	105738000	105638000	317	110	42	95	70	0.147678	0.00410005	0.00417639
chr14	105832001	106032000	105932000	415	105	39	44	227	0.513723	1.50306e-30	7.83168e-30
chr15	22751001	22951000	22851000	673	324	152	99	98	0.14752	1.17109e-05	1.40198e-05
chr15	22977001	23177000	23077000	734	161	125	85	363	0.355025	1.91371e-25	7.46784e-25
chr15	24126001	24326000	24226000	1071	365	260	165	281	0.208066	3.11692e-12	5.66157e-12
chr15	25612001	25812000	25712000	978	302	158	149	369	0.36758	1.79738e-31	9.93282e-31
chr15	26227001	26427000	26327000	1306	339	292	279	396	0.123768	4.68799e-06	5.80534e-06
chr15	28244001	28444000	28344000	736	373	66	104	193	0.480897	7.43654e-45	8.74541e-44
chr15	28504001	28704000	28604000	288	118	47	39	84	0.389612	1.35228e-11	2.37201e-11
chr15	28709001	28909000	28809000	174	75	15	52	32	0.214031	0.00123231	0.00128272
chr15	29305001	29505000	29405000	870	267	203	178	222	0.122288	0.000188833	0.00020687
chr15	29864001	30064000	29964000	841	406	112	95	228	0.463341	8.27016e-46	1.04979e-44
chr15	30057001	30257000	30157000	892	159	121	241	371	0.149953	9.0077e-07	1.17002e-06
chr15	30729001	30929000	30829000	243	72	51	42	78	0.23533	0.000183928	0.000201617
chr15	31015001	31215000	31115000	822	283	251	106	182	0.147406	5.90597e-06	7.24799e-06
chr15	31454001	31654000	31554000	619	266	118	90	145	0.291783	3.23152e-14	6.60428e-14
chr15	31624001	31824000	31724000	626	124	32	187	283	0.297114	1.52381e-18	4.01964e-18
chr15	32133001	32333000	32233000	999	256	182	199	362	0.226268	3.18136e-13	6.11998e-13
chr15	32700001	32900000	32800000	177	56	59	14	48	0.237735	0.000504452	0.000537146
chr15	32892001	33092000	32992000	692	193	118	98	283	0.359643	2.77176e-22	9.09675e-22
chr15	33306001	33506000	33406000	660	231	79	75	275	0.528926	2.82772e-44	3.18978e-43
chr15	34261001	34461000	34361000	745	311	185	57	192	0.354341	1.51118e-25	5.9394e-25
chr15	34571001	34771000	34671000	637	200	56	136	245	0.407956	7.46923e-27	3.20252e-26
chr15	35213001	35413000	35313000	838	221	201	140	276	0.187149	3.01532e-08	4.286e-08
chr15	35920001	36120000	36020000	881	292	65	170	354	0.475767	1.42198e-49	2.27475e-48
chr15	36746001	36946000	36846000	1075	432	122	179	342	0.435802	1.10018e-48	1.6536e-47
chr15	37044001	37244000	37144000	1078	347	279	117	335	0.287766	1.04229e-22	3.4813e-22
chr15	37311001	37511000	37411000	1169	284	143	272	470	0.276853	3.63923e-23	1.24751e-22
chr15	38242001	38442000	38342000	891	372	313	48	158	0.220446	1.22123e-15	2.73265e-15
chr15	38408001	38608000	38508000	821	266	71	178	306	0.408035	3.83217e-34	2.44072e-33
chr15	38842001	39042000	38942000	932	253	140	242	297	0.190006	2.53404e-09	3.8564e-09
chr15	39602001	39802000	39702000	734	274	195	105	160	0.173474	6.84346e-07	8.96566e-07
chr15	39821001	40021000	39921000	790	262	170	134	224	0.230143	5.4346e-11	9.1796e-11
chr15	40264001	40464000	40364000	521	203	121	26	171	0.465177	1.79968e-30	9.35049e-30
chr15	40514001	40714000	40614000	431	130	84	97	120	0.160464	0.000585479	0.000620166
chr15	41111001	41311000	41211000	360	98	43	74	145	0.34037	2.39791e-11	4.14501e-11
chr15	41742001	41942000	41842000	434	106	86	77	165	0.230797	7.42132e-07	9.70876e-07
chr15	42093001	42293000	42193000	363	119	118	43	83	0.145801	0.00226127	0.00232501
chr15	42276001	42476000	42376000	491	123	67	138	163	0.179243	3.00775e-05	3.49001e-05
chr15	42569001	42769000	42669000	505	122	80	143	160	0.126733	0.00236205	0.00242772
chr15	43319001	43519000	43419000	582	225	85	65	207	0.48476	6.81092e-33	4.03711e-32
chr15	43723001	43923000	43823000	423	206	60	66	91	0.330545	2.63688e-13	5.09405e-13
chr15	43966001	44166000	44066000	362	66	31	118	147	0.184488	5.31535e-05	6.06091e-05
chr15	44436001	44636000	44536000	736	309	113	111	203	0.370569	4.47523e-25	1.71457e-24
chr15	44878001	45078000	44978000	653	191	214	46	202	0.269582	3.42588e-14	6.98323e-14
chr15	45304001	45504000	45404000	413	163	111	56	83	0.171497	0.000162268	0.000178446
chr15	45584001	45784000	45684000	591	172	82	184	153	0.128584	0.000807851	0.000848973
chr15	45839001	46039000	45939000	588	123	20	191	254	0.317252	6.84493e-21	2.07702e-20
chr15	46859001	47059000	46959000	1006	272	175	231	328	0.192843	4.95901e-10	7.90063e-10
chr15	47895001	48095000	47995000	897	307	212	132	246	0.236328	4.60057e-13	8.77514e-13
chr15	48244001	48444000	48344000	939	296	163	145	335	0.342625	2.30844e-26	9.58958e-26
chr15	48558001	48758000	48658000	919	315	138	177	289	0.315473	3.74362e-22	1.21913e-21
chr15	49023001	49223000	49123000	834	236	254	73	271	0.261167	5.95619e-16	1.35833e-15
chr15	49267001	49467000	49367000	806	246	34	211	315	0.432956	2.15752e-42	2.16583e-41
chr15	49586001	49786000	49686000	959	336	246	97	280	0.305402	5.09115e-23	1.73112e-22
chr15	50023001	50223000	50123000	869	286	114	198	271	0.290979	2.03802e-18	5.35286e-18
chr15	50405001	50605000	50505000	715	264	211	82	158	0.190992	4.04293e-08	5.69927e-08
chr15	51025001	51225000	51125000	664	195	84	134	251	0.341931	1.87945e-19	5.21952e-19
chr15	51821001	52021000	51921000	810	270	289	71	180	0.1712	4.93889e-08	6.91419e-08
chr15	52267001	52467000	52367000	579	170	64	123	222	0.356376	8.76021e-19	2.34707e-18
chr15	52925001	53125000	53025000	940	177	46	239	478	0.333237	1.54754e-34	1.00553e-33
chr15	53723001	53923000	53823000	811	298	108	120	285	0.437693	9.24627e-37	6.82676e-36
chr15	54049001	54249000	54149000	905	228	87	240	350	0.287757	3.00432e-20	8.78493e-20
chr15	54846001	55046000	54946000	1175	335	252	253	335	0.140426	9.55736e-07	1.23935e-06
chr15	55314001	55514000	55414000	818	361	211	116	130	0.134229	1.64482e-05	1.94863e-05
chr15	55640001	55840000	55740000	769	200	181	118	270	0.220792	3.41281e-10	5.48677e-10
chr15	56230001	56430000	56330000	894	353	180	82	279	0.419035	9.12813e-39	7.38758e-38
chr15	56480001	56680000	56580000	955	364	244	118	229	0.239309	8.62357e-15	1.83364e-14
chr15	56690001	56890000	56790000	916	294	225	121	276	0.257046	1.57856e-15	3.50927e-15
chr15	57056001	57256000	57156000	885	307	149	155	274	0.31165	7.65071e-21	2.30796e-20
chr15	57498001	57698000	57598000	620	266	147	15	192	0.508502	6.85333e-47	9.30386e-46
chr15	57777001	57977000	57877000	588	221	52	105	210	0.473761	2.07185e-32	1.19948e-31
chr15	58442001	58642000	58542000	784	332	228	95	129	0.137755	1.31009e-05	1.56393e-05
chr15	58685001	58885000	58785000	671	196	149	117	209	0.209052	3.87825e-08	5.47277e-08
chr15	59151001	59351000	59251000	640	197	83	111	249	0.389062	9.92118e-24	3.50412e-23
chr15	59572001	59772000	59672000	583	241	219	18	105	0.251411	4.85799e-15	1.04844e-14
chr15	59772001	59972000	59872000	511	176	38	105	192	0.456524	3.78716e-27	1.65228e-26
chr15	60578001	60778000	60678000	596	234	83	70	209	0.485293	1.09088e-33	6.73612e-33
chr15	62300001	62500000	62400000	737	325	91	47	274	0.624285	1.3973e-70	8.8891e-69
chr15	63049001	63249000	63149000	578	197	163	21	197	0.423678	2.68095e-30	1.38242e-29
chr15	63266001	63466000	63366000	575	153	128	125	169	0.119253	0.00270962	0.00277765
chr15	63668001	63868000	63768000	630	178	37	148	267	0.423784	6.67976e-31	3.56189e-30
chr15	64048001	64248000	64148000	578	220	153	56	149	0.289891	1.40197e-13	2.74327e-13
chr15	64255001	64455000	64355000	433	138	73	72	150	0.329491	4.39075e-12	7.91492e-12
chr15	64578001	64778000	64678000	440	93	40	138	169	0.210682	9.48562e-07	1.23063e-06
chr15	64915001	65115000	65015000	603	210	173	68	152	0.221733	8.52346e-09	1.25489e-08
chr15	65223001	65423000	65323000	542	238	120	44	140	0.381803	1.51693e-21	4.75321e-21
chr15	65713001	65913000	65813000	550	166	82	109	193	0.305455	3.74339e-13	7.16588e-13
chr15	66020001	66220000	66120000	646	261	119	87	179	0.34857	8.907e-20	2.52357e-19
chr15	66226001	66426000	66326000	583	165	75	126	217	0.31016	1.54322e-14	3.22744e-14
chr15	66560001	66760000	66660000	554	170	101	107	176	0.249097	3.1557e-09	4.77721e-09
chr15	66816001	67016000	66916000	540	211	118	79	132	0.254184	9.62994e-10	1.50831e-09
chr15	67240001	67440000	67340000	570	204	29	146	191	0.427578	1.31546e-28	6.19353e-28
chr15	67716001	67916000	67816000	638	188	133	143	174	0.13456	0.000439892	0.000470391
chr15	68045001	68245000	68145000	636	223	173	56	184	0.309956	1.22341e-16	2.91392e-16
chr15	68202001	68402000	68302000	743	153	59	217	314	0.255332	5.71872e-15	1.22839e-14
chr15	68464001	68664000	68564000	652	107	53	221	271	0.162633	9.2708e-07	1.20305e-06
chr15	68939001	69139000	69039000	748	308	240	83	117	0.115216	0.000247497	0.000269303
chr15	69283001	69483000	69383000	734	347	140	50	197	0.455561	9.98218e-41	9.02686e-40
chr15	69487001	69687000	69587000	509	153	79	146	131	0.131372	0.00164329	0.00170048
chr15	69752001	69952000	69852000	707	179	76	160	292	0.320961	2.70747e-19	7.42054e-19
chr15	70307001	70507000	70407000	724	161	169	132	262	0.151659	2.0724e-05	2.42527e-05
chr15	70669001	70869000	70769000	694	249	192	97	156	0.167928	2.9303e-06	3.68375e-06
chr15	70985001	71185000	71085000	731	253	130	81	267	0.426835	4.29388e-32	2.44197e-31
chr15	71274001	71474000	71374000	667	204	64	143	256	0.387261	2.91157e-25	1.12415e-24
chr15	71987001	72187000	72087000	596	233	103	90	170	0.341651	1.79301e-17	4.47517e-17
chr15	72376001	72576000	72476000	551	222	91	70	168	0.407456	1.31053e-22	4.3586e-22
chr15	72635001	72835000	72735000	827	171	89	276	291	0.147366	2.89384e-06	3.64126e-06
chr15	72856001	73056000	72956000	561	163	123	71	204	0.311628	3.861e-14	7.84386e-14
chr15	73205001	73405000	73305000	849	273	84	204	288	0.34122	5.54231e-25	2.10423e-24
chr15	73552001	73752000	73652000	793	199	249	99	246	0.154587	3.62577e-06	4.53097e-06
chr15	73860001	74060000	73960000	705	319	105	94	187	0.400648	1.25943e-28	5.94509e-28
chr15	74157001	74357000	74257000	602	207	110	95	190	0.31876	2.71032e-15	5.93839e-15
chr15	74400001	74600000	74500000	677	258	120	116	183	0.290569	1.29703e-14	2.73134e-14
chr15	74604001	74804000	74704000	543	202	127	107	107	0.108869	0.00569992	0.00578343
chr15	75018001	75218000	75118000	366	158	59	49	100	0.38547	2.56733e-14	5.28437e-14
chr15	75844001	76044000	75944000	406	152	60	64	130	0.386323	3.04371e-15	6.6449e-15
chr15	76530001	76730000	76630000	670	253	21	78	318	0.702303	1.06603e-85	2.24318e-83
chr15	77113001	77313000	77213000	688	310	214	27	137	0.310066	5.76196e-23	1.95314e-22
chr15	77263001	77463000	77363000	592	163	62	122	245	0.369464	6.8799e-21	2.08647e-20
chr15	77733001	77933000	77833000	575	246	61	64	204	0.559909	1.42335e-43	1.54201e-42
chr15	78300001	78500000	78400000	448	156	80	50	162	0.423948	5.45478e-20	1.57234e-19
chr15	78753001	78953000	78853000	642	123	82	178	259	0.167516	3.70028e-06	4.62028e-06
chr15	79155001	79355000	79255000	593	140	42	110	301	0.426789	1.19434e-30	6.27088e-30
chr15	80206001	80406000	80306000	812	333	192	91	196	0.289961	2.69303e-18	7.00599e-18
chr15	80828001	81028000	80928000	592	244	130	57	161	0.363792	1.38863e-20	4.13115e-20
chr15	81556001	81756000	81656000	847	156	93	191	407	0.254968	1.44642e-16	3.43016e-16
chr15	83690001	83890000	83790000	892	158	116	205	413	0.2085	6.59215e-12	1.17478e-11
chr15	84755001	84955000	84855000	555	300	112	30	113	0.396591	8.36548e-28	3.78871e-27
chr15	85160001	85360000	85260000	489	152	109	79	149	0.23481	1.31879e-07	1.79749e-07
chr15	85377001	85577000	85477000	550	135	100	131	184	0.15524	0.000158477	0.000174452
chr15	85786001	85986000	85886000	525	157	25	85	258	0.557003	6.32567e-44	6.97737e-43
chr15	86265001	86465000	86365000	627	171	19	70	367	0.625006	1.31839e-72	9.8807e-71
chr15	87078001	87278000	87178000	1054	362	168	160	364	0.377663	2.41146e-35	1.6512e-34
chr15	89054001	89254000	89154000	770	313	172	110	175	0.241896	2.16393e-12	3.9701e-12
chr15	89499001	89699000	89599000	666	354	108	48	156	0.451262	1.64338e-38	1.31064e-37
chr15	89674001	89874000	89774000	515	135	69	126	185	0.245542	8.3366e-09	1.22904e-08
chr15	90225001	90425000	90325000	470	195	85	76	114	0.285559	1.44535e-10	2.38177e-10
chr15	90595001	90795000	90695000	383	150	68	50	115	0.37767	4.58161e-14	9.25286e-14
chr15	90794001	90994000	90894000	478	113	60	127	178	0.218729	4.60184e-07	6.09752e-07
chr15	91315001	91515000	91415000	331	100	19	86	126	0.400361	3.0548e-15	6.66645e-15
chr15	91968001	92168000	92068000	867	232	171	199	265	0.146076	1.06489e-05	1.27875e-05
chr15	92317001	92517000	92417000	805	287	113	193	212	0.240947	2.01927e-12	3.71093e-12
chr15	92623001	92823000	92723000	903	224	273	106	300	0.187695	2.27218e-09	3.46947e-09
chr15	93281001	93481000	93381000	527	200	56	61	210	0.555707	3.75063e-39	3.11849e-38
chr15	94641001	94841000	94741000	915	399	95	119	302	0.52169	7.12106e-60	2.15245e-58
chr15	94959001	95159000	95059000	784	176	104	169	335	0.269315	1.78317e-15	3.94489e-15
chr15	96831001	97031000	96931000	980	239	190	193	358	0.203632	6.95635e-11	1.16743e-10
chr15	97737001	97937000	97837000	1048	473	338	88	149	0.148349	6.38497e-09	9.49761e-09
chr15	98126001	98326000	98226000	852	296	177	114	265	0.321045	1.49458e-21	4.68857e-21
chr15	98434001	98634000	98534000	843	318	66	130	329	0.540588	1.67374e-59	4.845e-58
chr15	99073001	99273000	99173000	851	359	47	180	265	0.478734	5.02489e-51	8.95478e-50
chr15	99433001	99633000	99533000	761	237	254	46	224	0.285978	1.22383e-18	3.25027e-18
chr15	99865001	100065000	99965000	811	338	150	51	272	0.512594	1.16687e-53	2.42736e-52
chr15	100205001	100405000	100305000	831	176	96	185	374	0.278406	5.25902e-18	1.35017e-17
chr15	100793001	100993000	100893000	893	210	261	143	279	0.106675	0.000681914	0.000718973
chr15	101139001	101339000	101239000	745	313	231	44	157	0.280903	9.04654e-19	2.41786e-18
chr15	101539001	101739000	101639000	548	206	146	48	148	0.31275	6.56325e-15	1.40374e-14
chr15	101699001	101899000	101799000	571	183	77	137	174	0.261231	1.69137e-10	2.77466e-10
chr15	101975001	102175000	102075000	703	177	112	96	318	0.36854	1.47384e-24	5.45192e-24
chr16	295001	495000	395000	256	80	55	39	82	0.26947	1.1671e-05	1.39781e-05
chr16	526001	726000	626000	172	55	26	38	53	0.260546	0.000483441	0.000515475
chr16	723001	923000	823000	343	51	43	75	174	0.192063	3.62726e-05	4.18753e-05
chr16	1276001	1476000	1376000	323	137	64	60	62	0.178436	0.000549731	0.000583429
chr16	1409001	1609000	1509000	271	54	40	53	124	0.249234	1.00187e-05	1.20546e-05
chr16	1949001	2149000	2049000	226	104	44	31	47	0.275981	8.62369e-06	1.04404e-05
chr16	2149001	2349000	2249000	218	51	19	41	107	0.393738	2.85133e-10	4.61663e-10
chr16	2956001	3156000	3056000	361	89	73	50	149	0.294995	5.78773e-09	8.63032e-09
chr16	3092001	3292000	3192000	555	60	32	150	313	0.181544	5.10368e-09	7.62902e-09
chr16	3496001	3696000	3596000	486	145	148	71	122	0.121628	0.00377427	0.003851
chr16	3663001	3863000	3763000	448	113	121	78	136	0.118184	0.00735411	0.0074508
chr16	3857001	4057000	3957000	664	200	102	142	220	0.267782	2.60976e-12	4.76251e-12
chr16	4305001	4505000	4405000	343	129	66	64	84	0.224804	1.77699e-05	2.09524e-05
chr16	4714001	4914000	4814000	340	95	76	46	123	0.283356	8.38461e-08	1.15693e-07
chr16	4906001	5106000	5006000	567	94	66	96	311	0.284899	4.39537e-15	9.50854e-15
chr16	5037001	5237000	5137000	704	64	24	282	334	0.117898	1.44126e-06	1.8462e-06
chr16	5927001	6127000	6027000	1071	278	259	221	313	0.103832	0.000407777	0.000436841
chr16	6182001	6382000	6282000	1071	266	219	251	335	0.119058	5.71449e-05	6.50385e-05
chr16	6598001	6798000	6698000	1161	315	243	270	333	0.11658	4.41293e-05	5.0551e-05
chr16	8865001	9065000	8965000	449	162	190	21	76	0.165118	7.46508e-06	9.08396e-06
chr16	8994001	9194000	9094000	548	175	40	93	240	0.509883	4.41954e-36	3.16897e-35
chr16	9327001	9527000	9427000	649	100	32	207	310	0.23149	1.01272e-13	1.99877e-13
chr16	9693001	9893000	9793000	854	176	123	247	308	0.130681	4.10325e-05	4.71516e-05
chr16	10302001	10502000	10402000	735	338	249	43	105	0.183501	3.29788e-10	5.31449e-10
chr16	10601001	10801000	10701000	503	196	81	32	194	0.56017	2.20556e-39	1.8564e-38
chr16	10858001	11058000	10958000	521	125	64	168	164	0.143648	0.000384719	0.000412949
chr16	11221001	11421000	11321000	483	156	110	47	170	0.36607	8.00749e-17	1.92736e-16
chr16	11815001	12015000	11915000	492	161	86	90	155	0.28447	1.90178e-10	3.1105e-10
chr16	11963001	12163000	12063000	459	96	20	164	179	0.263982	1.00057e-11	1.76584e-11
chr16	12601001	12801000	12701000	783	215	98	150	320	0.352967	2.07821e-24	7.65648e-24
chr16	12842001	13042000	12942000	848	186	129	197	336	0.206273	3.18511e-10	5.13881e-10
chr16	14011001	14211000	14111000	780	330	153	87	210	0.368107	8.39379e-27	3.57373e-26
chr16	14320001	14520000	14420000	622	205	180	72	165	0.215724	1.50761e-08	2.18725e-08
chr16	14698001	14898000	14798000	238	145	27	42	24	0.165666	0.000679782	0.000717002
chr16	14919001	15119000	15019000	454	106	86	30	232	0.427177	3.53161e-24	1.28296e-23
chr16	15576001	15776000	15676000	555	233	77	86	159	0.395098	1.1337e-21	3.57492e-21
chr16	15912001	16112000	16012000	570	229	41	88	212	0.553278	6.26004e-43	6.53601e-42
chr16	16987001	17187000	17087000	946	399	171	131	245	0.336809	7.71877e-27	3.30433e-26
chr16	17483001	17683000	17583000	834	243	141	89	361	0.43231	1.83751e-38	1.46119e-37
chr16	18854001	19054000	18954000	569	271	116	22	160	0.504174	5.01606e-41	4.62001e-40
chr16	19317001	19517000	19417000	578	233	26	122	197	0.511596	3.22792e-40	2.82108e-39
chr16	19805001	20005000	19905000	722	149	46	167	360	0.352652	1.92697e-27	8.55721e-27
chr16	20662001	20862000	20762000	673	334	155	70	114	0.240444	1.15859e-12	2.16041e-12
chr16	20851001	21051000	20951000	561	188	208	56	109	0.112404	0.00204428	0.00210705
chr16	21131001	21331000	21231000	580	206	92	62	220	0.471058	4.18215e-31	2.25202e-30
chr16	21438001	21638000	21538000	594	78	216	19	281	0.201952	8.61628e-12	1.52457e-11
chr16	21666001	21866000	21766000	492	244	125	61	62	0.123984	0.000851372	0.00089368
chr16	21797001	21997000	21897000	305	98	44	43	120	0.424316	5.04653e-14	1.01655e-13
chr16	22123001	22323000	22223000	539	181	47	144	167	0.322992	2.55988e-15	5.61551e-15
chr16	23083001	23283000	23183000	697	263	302	38	94	0.109063	0.000122953	0.000136584
chr16	23259001	23459000	23359000	624	287	62	103	172	0.441506	3.88321e-31	2.09931e-30
chr16	23647001	23847000	23747000	686	168	54	112	352	0.451241	2.46114e-38	1.94019e-37
chr16	24434001	24634000	24534000	847	411	253	32	151	0.300888	8.14037e-28	3.68981e-27
chr16	24601001	24801000	24701000	857	384	216	125	132	0.129011	2.05047e-05	2.40166e-05
chr16	24761001	24961000	24861000	620	220	180	77	143	0.183143	1.22815e-06	1.58173e-06
chr16	24955001	25155000	25055000	647	227	67	66	287	0.580274	7.70735e-53	1.51136e-51
chr16	25152001	25352000	25252000	729	98	20	194	417	0.278383	1.28207e-25	5.06074e-25
chr16	27213001	27413000	27313000	657	206	61	118	272	0.452534	2.34328e-33	1.41972e-32
chr16	27712001	27912000	27812000	712	202	254	47	209	0.238922	7.39549e-13	1.3928e-12
chr16	28297001	28497000	28397000	218	141	28	27	22	0.197458	7.65902e-05	8.63969e-05
chr16	28441001	28641000	28541000	352	76	65	54	157	0.271888	6.66045e-08	9.2556e-08
chr16	28859001	29059000	28959000	453	118	47	80	208	0.405128	9.11157e-20	2.5802e-19
chr16	29535001	29735000	29635000	377	115	146	35	81	0.118343	0.00715891	0.00725438
chr16	29698001	29898000	29798000	405	159	80	86	80	0.142417	0.00203328	0.00209651
chr16	30306001	30506000	30406000	398	120	101	61	116	0.195929	5.55675e-05	6.32694e-05
chr16	30768001	30968000	30868000	358	104	59	97	98	0.139478	0.00510209	0.00518357
chr16	31059001	31259000	31159000	470	65	49	99	257	0.214649	2.03797e-08	2.93106e-08
chr16	31393001	31593000	31493000	759	116	40	215	388	0.252798	2.47748e-18	6.46365e-18
chr16	31764001	31964000	31864000	1081	261	111	314	395	0.23359	2.24966e-16	5.25305e-16
chr16	32802001	33002000	32902000	923	319	174	229	201	0.113967	0.000263345	0.000285638
chr16	34945001	35145000	35045000	1194	376	271	221	326	0.175879	6.96441e-10	1.09995e-09
chr16	46809001	47009000	46909000	585	275	46	81	183	0.544659	8.65143e-44	9.48536e-43
chr16	47030001	47230000	47130000	628	79	28	227	294	0.171102	6.7966e-09	1.00825e-08
chr16	47660001	47860000	47760000	905	270	256	51	328	0.368751	4.20331e-34	2.67089e-33
chr16	48126001	48326000	48226000	744	342	210	42	150	0.306972	1.78889e-22	5.92075e-22
chr16	48343001	48543000	48443000	719	244	112	90	273	0.437418	7.19665e-33	4.26113e-32
chr16	48570001	48770000	48670000	811	131	32	207	441	0.311056	1.39105e-29	6.93119e-29
chr16	49811001	50011000	49911000	689	291	206	32	160	0.33677	1.62639e-24	6e-24
chr16	50043001	50243000	50143000	641	229	168	84	160	0.219314	7.06249e-09	1.04684e-08
chr16	50203001	50403000	50303000	486	128	73	125	160	0.192298	1.1515e-05	1.38033e-05
chr16	50636001	50836000	50736000	634	127	73	150	284	0.249958	7.58593e-12	1.34661e-11
chr16	52000001	52200000	52100000	979	445	297	74	163	0.210997	7.06521e-15	1.50756e-14
chr16	52519001	52719000	52619000	700	247	85	71	297	0.549584	8.58136e-51	1.49043e-49
chr16	52988001	53188000	53088000	706	284	33	133	256	0.548235	1.16751e-54	2.5448e-53
chr16	53299001	53499000	53399000	739	188	125	142	284	0.261056	3.66322e-13	7.01978e-13
chr16	53523001	53723000	53623000	758	179	26	252	301	0.329481	2.26717e-27	1.00516e-26
chr16	54082001	54282000	54182000	937	382	179	58	318	0.506141	2.52287e-60	7.93254e-59
chr16	54935001	55135000	55035000	938	279	242	181	236	0.100209	0.00124051	0.00129076
chr16	55423001	55623000	55523000	868	368	133	101	266	0.44838	3.37595e-42	3.36426e-41
chr16	56559001	56759000	56659000	705	301	126	103	175	0.319477	1.25968e-18	3.34388e-18
chr16	56861001	57061000	56961000	463	182	110	56	115	0.2756	5.53641e-10	8.78727e-10
chr16	57272001	57472000	57372000	494	167	97	106	124	0.170893	9.06494e-05	0.000101482
chr16	57566001	57766000	57666000	437	118	42	114	163	0.302583	2.431e-11	4.19823e-11
chr16	57768001	57968000	57868000	583	83	64	142	294	0.180224	2.84615e-07	3.80995e-07
chr16	58586001	58786000	58686000	559	244	44	52	219	0.654734	1.80108e-58	4.85405e-57
chr16	62111001	62311000	62211000	1624	476	387	332	429	0.114841	2.19104e-06	2.77546e-06
chr16	64341001	64541000	64441000	1258	359	253	290	356	0.137584	6.64737e-07	8.7192e-07
chr16	65045001	65245000	65145000	1076	376	233	176	291	0.236343	3.1737e-15	6.91766e-15
chr16	66291001	66491000	66391000	588	277	218	21	72	0.177773	1.63736e-09	2.52195e-09
chr16	66405001	66605000	66505000	517	226	131	76	84	0.135105	0.000550793	0.000584443
chr16	66646001	66846000	66746000	469	172	139	50	108	0.211419	8.17977e-07	1.06526e-06
chr16	66878001	67078000	66978000	422	94	85	70	173	0.231621	6.53881e-07	8.58298e-07
chr16	67144001	67344000	67244000	351	82	98	53	118	0.145518	0.003473	0.0035489
chr16	67762001	67962000	67862000	310	106	49	61	94	0.290323	2.23864e-07	3.01813e-07
chr16	67922001	68122000	68022000	350	72	60	81	137	0.163396	0.00108494	0.00113234
chr16	68194001	68394000	68294000	342	136	72	64	70	0.167983	0.000926477	0.000971212
chr16	68354001	68554000	68454000	487	107	109	57	214	0.281403	3.15045e-11	5.39809e-11
chr16	68650001	68850000	68750000	415	172	38	67	138	0.492147	4.14094e-25	1.58871e-24
chr16	69061001	69261000	69161000	417	120	111	74	112	0.120215	0.00865544	0.008766
chr16	69327001	69527000	69427000	472	173	111	32	156	0.420784	3.397e-22	1.10955e-21
chr16	69686001	69886000	69786000	404	111	59	75	159	0.324086	2.63156e-11	4.53315e-11
chr16	70013001	70213000	70113000	523	155	140	42	186	0.335613	3.34338e-16	7.7474e-16
chr16	70392001	70592000	70492000	270	87	37	50	96	0.356763	2.87581e-09	4.36558e-09
chr16	70612001	70812000	70712000	427	105	6	200	116	0.240883	5.10557e-12	9.17325e-12
chr16	71485001	71685000	71585000	740	321	202	79	138	0.207012	4.18603e-10	6.69643e-10
chr16	71778001	71978000	71878000	523	205	137	72	109	0.182518	8.15923e-06	9.89343e-06
chr16	71923001	72123000	72023000	611	149	72	168	222	0.224815	4.56109e-09	6.84039e-09
chr16	72210001	72410000	72310000	552	75	31	193	253	0.170552	2.45437e-07	3.30004e-07
chr16	72997001	73197000	73097000	807	283	237	32	255	0.396659	6.38139e-37	4.74356e-36
chr16	73152001	73352000	73252000	872	199	62	271	340	0.267539	9.87446e-19	2.62886e-18
chr16	73933001	74133000	74033000	967	378	262	128	199	0.178319	3.08791e-09	4.67846e-09
chr16	74316001	74516000	74416000	592	253	136	53	150	0.350872	7.99282e-20	2.27156e-19
chr16	74750001	74950000	74850000	491	145	100	89	157	0.230047	2.40447e-07	3.23374e-07
chr16	75172001	75372000	75272000	473	140	66	133	134	0.178466	5.05345e-05	5.76829e-05
chr16	75453001	75653000	75553000	527	134	42	142	209	0.317461	3.37595e-15	7.34971e-15
chr16	77132001	77332000	77232000	1015	419	291	91	214	0.245325	6.5273e-18	1.66717e-17
chr16	77282001	77482000	77382000	1165	314	212	255	384	0.196035	1.1501e-11	2.02713e-11
chr16	78026001	78226000	78126000	877	371	91	182	233	0.363429	1.44581e-29	7.19747e-29
chr16	79159001	79359000	79259000	1082	372	262	164	284	0.214158	5.31738e-13	1.01012e-12
chr16	79677001	79877000	79777000	1056	296	246	228	286	0.102474	0.000533473	0.000567054
chr16	80197001	80397000	80297000	958	278	174	207	299	0.205299	1.28549e-10	2.12474e-10
chr16	80490001	80690000	80590000	936	398	183	146	209	0.257798	1.50349e-16	3.55778e-16
chr16	80807001	81007000	80907000	815	362	206	77	170	0.275075	6.29536e-18	1.61019e-17
chr16	81188001	81388000	81288000	613	285	146	57	125	0.290636	1.73755e-15	3.85176e-15
chr16	81373001	81573000	81473000	523	200	15	107	201	0.564401	1.59994e-45	1.9759e-44
chr16	81673001	81873000	81773000	527	122	37	73	295	0.479446	2.1012e-35	1.44599e-34
chr16	81999001	82199000	82099000	805	169	61	271	304	0.215084	4.58196e-12	8.24874e-12
chr16	82558001	82758000	82658000	979	326	130	205	318	0.32143	1.48402e-24	5.48586e-24
chr16	83071001	83271000	83171000	928	270	172	213	273	0.1722	9.76085e-08	1.34108e-07
chr16	83881001	84081000	83981000	633	292	202	42	97	0.198059	1.14421e-09	1.78144e-09
chr16	84273001	84473000	84373000	510	266	74	60	110	0.381699	3.15536e-21	9.76412e-21
chr16	84604001	84804000	84704000	504	115	91	95	203	0.231481	6.73685e-08	9.3499e-08
chr16	84944001	85144000	85044000	550	177	124	91	158	0.220588	1.41104e-07	1.91939e-07
chr16	85303001	85503000	85403000	343	145	84	39	75	0.258362	2.87641e-07	3.84952e-07
chr16	85432001	85632000	85532000	309	85	43	83	98	0.199453	0.000255252	0.000277411
chr16	85659001	85859000	85759000	427	77	82	87	181	0.149247	0.000772722	0.000812992
chr16	85914001	86114000	86014000	537	104	32	138	263	0.318148	7.62451e-18	1.94107e-17
chr16	87427001	87627000	87527000	639	177	196	49	217	0.28218	9.57154e-15	2.02898e-14
chr16	87763001	87963000	87863000	481	162	90	82	147	0.284127	3.05041e-10	4.92877e-10
chr16	88608001	88808000	88708000	295	134	61	43	57	0.230508	1.82429e-05	2.14777e-05
chr16	88762001	88962000	88862000	239	52	24	37	126	0.396632	1.47965e-11	2.58963e-11
chr16	89544001	89744000	89644000	326	132	53	25	116	0.526441	7.0151e-23	2.36911e-22
chr16	89921001	90121000	90021000	320	82	36	79	123	0.282891	1.13118e-07	1.54717e-07
chr17	614001	814000	714000	595	156	215	63	161	0.130737	0.00040167	0.000430551
chr17	1044001	1244000	1144000	439	156	127	34	122	0.305395	5.37443e-12	9.63102e-12
chr17	1501001	1701000	1601000	311	76	50	65	120	0.24276	9.56823e-06	1.1538e-05
chr17	1848001	2048000	1948000	397	78	42	131	146	0.149382	0.000807647	0.000848921
chr17	2357001	2557000	2457000	578	183	103	87	205	0.341878	8.9993e-17	2.15849e-16
chr17	2611001	2811000	2711000	441	126	52	123	140	0.231262	3.90246e-07	5.1859e-07
chr17	3503001	3703000	3603000	395	140	154	22	79	0.196686	2.61141e-06	3.29497e-06
chr17	3746001	3946000	3846000	356	111	70	39	136	0.390292	4.17635e-14	8.46565e-14
chr17	4237001	4437000	4337000	420	166	83	75	96	0.220204	2.72606e-06	3.43488e-06
chr17	5088001	5288000	5188000	552	135	23	150	244	0.38713	1.60688e-25	6.30195e-25
chr17	6267001	6467000	6367000	486	255	120	59	52	0.104659	0.0031572	0.0032286
chr17	6403001	6603000	6503000	508	135	131	81	161	0.172422	5.72306e-05	6.51225e-05
chr17	6812001	7012000	6912000	685	279	228	65	113	0.142422	1.45535e-05	1.7313e-05
chr17	7091001	7291000	7191000	401	149	87	49	116	0.323903	2.71447e-11	4.66861e-11
chr17	7386001	7586000	7486000	401	89	62	93	157	0.204153	1.74893e-05	2.06527e-05
chr17	7969001	8169000	8069000	459	165	92	76	126	0.26197	1.1134e-08	1.62959e-08
chr17	9014001	9214000	9114000	662	223	38	164	237	0.425507	5.13868e-32	2.91636e-31
chr17	9400001	9600000	9500000	753	300	126	53	274	0.532775	1.61921e-52	3.08505e-51
chr17	10603001	10803000	10703000	594	244	60	46	244	0.643653	9.93665e-60	2.93856e-58
chr17	11416001	11616000	11516000	937	328	122	159	328	0.401773	8.59207e-36	6.03431e-35
chr17	11810001	12010000	11910000	834	338	57	141	298	0.533024	2.50039e-58	6.6406e-57
chr17	12562001	12762000	12662000	812	336	85	89	302	0.5697	9.07486e-63	3.37745e-61
chr17	12842001	13042000	12942000	704	96	97	159	352	0.148252	4.24052e-06	5.27031e-06
chr17	13230001	13430000	13330000	1108	267	218	234	389	0.1722	4.45833e-09	6.68811e-09
chr17	13762001	13962000	13862000	870	296	126	205	243	0.243615	2.08908e-13	4.0544e-13
chr17	14082001	14282000	14182000	891	321	104	92	374	0.556688	9.79524e-66	4.50334e-64
chr17	15069001	15269000	15169000	818	377	289	28	124	0.231084	2.05559e-18	5.39642e-18
chr17	15185001	15385000	15285000	690	279	110	126	175	0.293762	1.99923e-15	4.41219e-15
chr17	15688001	15888000	15788000	641	257	109	113	162	0.285406	1.10843e-13	2.18451e-13
chr17	16146001	16346000	16246000	478	161	136	34	147	0.33338	4.3297e-15	9.37017e-15
chr17	16287001	16487000	16387000	561	92	56	125	288	0.247788	1.17491e-11	2.06953e-11
chr17	16836001	17036000	16936000	476	255	38	45	138	0.59106	2.22418e-44	2.52458e-43
chr17	17481001	17681000	17581000	409	193	45	79	92	0.339572	1.57183e-13	3.06685e-13
chr17	17779001	17979000	17879000	415	127	68	85	135	0.263957	5.15945e-08	7.21005e-08
chr17	18024001	18224000	18124000	336	102	37	98	99	0.229308	9.33635e-06	1.12658e-05
chr17	18264001	18464000	18364000	514	116	94	116	188	0.16509	9.30224e-05	0.000104032
chr17	18795001	18995000	18895000	247	145	38	33	31	0.212493	3.52221e-05	4.06798e-05
chr17	19219001	19419000	19319000	539	99	97	100	243	0.197672	6.9629e-07	9.11777e-07
chr17	19531001	19731000	19631000	528	166	60	109	193	0.365846	6.92071e-18	1.76436e-17
chr17	19958001	20158000	20058000	791	228	31	245	287	0.369779	1.47058e-32	8.56951e-32
chr17	20277001	20477000	20377000	564	202	83	89	190	0.389731	7.31721e-21	2.21418e-20
chr17	20846001	21046000	20946000	752	277	168	86	221	0.330813	8.75655e-21	2.62648e-20
chr17	21202001	21402000	21302000	1046	220	150	238	438	0.221768	3.26983e-14	6.68007e-14
chr17	25472001	25672000	25572000	750	363	195	36	156	0.352768	9.13746e-30	4.59899e-29
chr17	26067001	26267000	26167000	581	199	99	52	231	0.483717	2.24345e-33	1.36074e-32
chr17	26485001	26685000	26585000	595	202	190	81	122	0.104558	0.00449934	0.00457885
chr17	26742001	26942000	26842000	475	243	85	64	83	0.261124	1.84188e-10	3.01615e-10
chr17	26948001	27148000	27048000	334	111	96	39	88	0.215999	3.06441e-05	3.5535e-05
chr17	27101001	27301000	27201000	412	129	36	86	161	0.416462	1.39206e-18	3.68456e-18
chr17	27607001	27807000	27707000	602	208	68	128	198	0.358495	2.0312e-19	5.62667e-19
chr17	27832001	28032000	27932000	411	89	35	112	175	0.275987	6.96655e-10	1.09997e-09
chr17	28186001	28386000	28286000	772	232	255	103	182	0.10711	0.00115765	0.00120615
chr17	28569001	28769000	28669000	651	216	85	120	230	0.372628	4.67604e-22	1.50841e-21
chr17	29302001	29502000	29402000	636	171	40	143	282	0.420296	9.08097e-31	4.80949e-30
chr17	29697001	29897000	29797000	537	229	56	99	153	0.409101	6.14503e-23	2.08041e-22
chr17	30133001	30333000	30233000	564	218	146	64	136	0.255319	1.49246e-10	2.45645e-10
chr17	30333001	30533000	30433000	562	176	89	102	195	0.319677	1.85921e-14	3.86318e-14
chr17	30656001	30856000	30756000	595	147	22	202	224	0.32183	1.74078e-20	5.13967e-20
chr17	31158001	31358000	31258000	638	246	71	67	254	0.56728	4.30652e-49	6.63689e-48
chr17	31862001	32062000	31962000	957	200	170	254	333	0.102288	0.000717575	0.000756135
chr17	32215001	32415000	32315000	1111	257	269	198	387	0.149708	2.51026e-07	3.37187e-07
chr17	32634001	32834000	32734000	1069	320	253	224	272	0.106297	0.000305873	0.000330261
chr17	33354001	33554000	33454000	752	220	257	52	223	0.25249	1.47184e-14	3.0864e-14
chr17	33792001	33992000	33892000	712	394	173	51	94	0.222612	5.9127e-14	1.18276e-13
chr17	33998001	34198000	34098000	515	208	83	51	173	0.478854	5.45664e-29	2.63256e-28
chr17	34334001	34534000	34434000	654	196	95	169	194	0.205454	6.72912e-08	9.34154e-08
chr17	34898001	35098000	34998000	696	178	151	111	256	0.23787	1.27321e-10	2.10636e-10
chr17	35325001	35525000	35425000	557	190	132	103	132	0.148062	0.000269657	0.000292253
chr17	35639001	35839000	35739000	432	180	110	45	97	0.268133	2.08502e-09	3.19082e-09
chr17	36014001	36214000	36114000	565	130	54	119	262	0.346264	5.92745e-19	1.59907e-18
chr17	36361001	36561000	36461000	778	329	115	208	126	0.115873	0.000286953	0.000310383
chr17	36703001	36903000	36803000	488	188	98	96	106	0.1767	4.37598e-05	5.01592e-05
chr17	36926001	37126000	37026000	466	150	39	87	190	0.462469	2.85097e-25	1.10153e-24
chr17	37266001	37466000	37366000	564	206	109	80	169	0.328127	2.35551e-15	5.17967e-15
chr17	37744001	37944000	37844000	374	123	60	37	154	0.478195	1.83523e-21	5.73745e-21
chr17	38109001	38309000	38209000	346	130	43	72	101	0.33526	1.66186e-10	2.72707e-10
chr17	38578001	38778000	38678000	491	124	37	65	265	0.505307	5.91716e-35	3.94309e-34
chr17	39001001	39201000	39101000	826	209	113	221	283	0.200353	2.19871e-09	3.35916e-09
chr17	39565001	39765000	39665000	540	262	147	24	107	0.336159	1.09924e-20	3.28453e-20
chr17	39819001	40019000	39919000	450	128	73	107	142	0.204741	8.73742e-06	1.05687e-05
chr17	40462001	40662000	40562000	423	151	84	53	135	0.356186	8.61379e-14	1.70685e-13
chr17	41040001	41240000	41140000	495	161	69	149	116	0.137047	0.00104737	0.0010948
chr17	41276001	41476000	41376000	530	138	104	41	247	0.424664	6.67831e-26	2.68063e-25
chr17	41538001	41738000	41638000	558	132	64	117	245	0.319266	1.39238e-15	3.10294e-15
chr17	42113001	42313000	42213000	391	129	78	54	130	0.328569	4.43481e-11	7.53505e-11
chr17	42329001	42529000	42429000	539	121	40	145	233	0.308315	2.04686e-15	4.51547e-15
chr17	42884001	43084000	42984000	545	231	145	51	118	0.267493	9.0075e-12	1.59225e-11
chr17	43150001	43350000	43250000	362	124	86	29	123	0.389426	8.17938e-15	1.73987e-14
chr17	43366001	43566000	43466000	415	141	34	132	108	0.249441	3.00855e-08	4.27749e-08
chr17	43600001	43800000	43700000	606	89	46	175	296	0.199262	2.57464e-09	3.916e-09
chr17	43976001	44176000	44076000	701	319	161	78	143	0.2691	9.02495e-15	1.91675e-14
chr17	44216001	44416000	44316000	684	347	145	59	133	0.321432	2.03554e-21	6.36004e-21
chr17	44332001	44532000	44432000	242	109	8	97	28	0.155454	0.000500282	0.000533018
chr17	44571001	44771000	44671000	147	53	15	40	39	0.271554	0.000502212	0.000534865
chr17	45482001	45682000	45582000	557	235	80	71	171	0.444868	4.22245e-27	1.83779e-26
chr17	45961001	46161000	46061000	389	91	80	79	139	0.1673	0.000576712	0.000611234
chr17	46483001	46683000	46583000	564	200	106	112	146	0.217896	1.28514e-07	1.75337e-07
chr17	46811001	47011000	46911000	510	154	47	155	154	0.252687	1.1127e-09	1.73534e-09
chr17	47363001	47563000	47463000	683	213	109	120	241	0.328008	4.43226e-18	1.1422e-17
chr17	47557001	47757000	47657000	649	197	142	137	173	0.138908	0.00026045	0.000282778
chr17	48069001	48269000	48169000	458	218	94	54	92	0.285654	2.64012e-11	4.54543e-11
chr17	48381001	48581000	48481000	431	170	111	50	100	0.246553	5.58233e-08	7.79105e-08
chr17	48890001	49090000	48990000	459	153	46	96	164	0.392556	4.78952e-18	1.23079e-17
chr17	49142001	49342000	49242000	490	116	11	140	223	0.405298	1.88643e-27	8.39761e-27
chr17	49799001	49999000	49899000	891	292	73	164	362	0.472272	7.5883e-49	1.15642e-47
chr17	50606001	50806000	50706000	1010	319	242	171	278	0.185472	1.93133e-09	2.96391e-09
chr17	50794001	50994000	50894000	1023	235	175	234	379	0.183903	1.21664e-09	1.89205e-09
chr17	53128001	53328000	53228000	754	304	329	26	95	0.143011	2.40952e-08	3.45272e-08
chr17	53423001	53623000	53523000	717	229	44	138	306	0.497984	1.27032e-45	1.57953e-44
chr17	53731001	53931000	53831000	810	131	58	271	350	0.183704	3.73719e-10	5.99243e-10
chr17	54102001	54302000	54202000	893	260	190	178	265	0.175961	9.68604e-08	1.3318e-07
chr17	54811001	55011000	54911000	621	315	212	31	63	0.137672	1.26205e-06	1.62348e-06
chr17	55016001	55216000	55116000	524	193	77	95	159	0.340481	2.59956e-15	5.69799e-15
chr17	55250001	55450000	55350000	619	158	34	246	181	0.211232	6.31445e-10	9.99606e-10
chr17	55704001	55904000	55804000	679	246	313	32	88	0.100919	0.00026301	0.000285331
chr17	55913001	56113000	56013000	475	112	72	67	224	0.359251	1.1143e-16	2.65867e-16
chr17	56383001	56583000	56483000	631	122	92	85	332	0.32835	4.57989e-20	1.32574e-19
chr17	57248001	57448000	57348000	667	251	192	54	170	0.290427	4.46689e-16	1.02855e-15
chr17	57839001	58039000	57939000	494	207	151	52	84	0.156305	7.23066e-05	8.16996e-05
chr17	57975001	58175000	58075000	474	166	98	90	120	0.197618	1.01842e-05	1.2243e-05
chr17	58136001	58336000	58236000	502	126	42	110	224	0.374661	1.84075e-19	5.11465e-19
chr17	58395001	58595000	58495000	667	210	138	115	204	0.242487	2.4238e-10	3.93723e-10
chr17	58584001	58784000	58684000	735	205	93	174	263	0.279387	6.22964e-15	1.33395e-14
chr17	59437001	59637000	59537000	752	224	179	112	237	0.233703	6.4991e-11	1.09136e-10
chr17	59629001	59829000	59729000	900	267	125	274	234	0.139398	1.03973e-05	1.24909e-05
chr17	59900001	60100000	60000000	518	211	178	32	97	0.220196	3.02364e-09	4.58617e-09
chr17	60107001	60307000	60207000	665	219	116	102	228	0.344621	2.68132e-19	7.35314e-19
chr17	60430001	60630000	60530000	703	270	94	134	205	0.34604	6.9324e-21	2.10123e-20
chr17	60916001	61116000	61016000	879	213	123	233	310	0.193471	2.32713e-09	3.5504e-09
chr17	61436001	61636000	61536000	564	267	118	23	156	0.489638	1.85321e-38	1.47154e-37
[truncated: 3,411 more rows]
