# Supplementary material for: Detection and characterization of constitutive replication origins defined by DNA polymerase epsilon
Source: BMC Biol. 2023 Feb 24;21:41. doi: 10.1186/s12915-023-01527-z (PMC9960419; doi:10.1186/s12915-023-01527-z)
Supplement: Supplementary file 3 — Additional file 3: Table SS. Comparison of replication origin positions based on MNVA algorithm. [file 12915_2023_1527_MOESM3_ESM.xlsx]

## Sheet: MSA
Supplementary Table SS: Comparison of replication origin positions based on MNVA algorithm. All genomic coordinates are for hg19.
ID	Chr	NumMethods	FracMethods	mutORI.Bulk	Nucleotide.comp.skew.Huvet	Repli.seq.Hansen.Bg02es	Repli.seq.Hansen.Bj.rep1	Repli.seq.Hansen.Bj.rep2	Repli.seq.Hansen.Gm06990	Repli.seq.Hansen.Gm12801	Repli.seq.Hansen.Gm12812	Repli.seq.Hansen.Gm12813	Repli.seq.Hansen.Gm12878	Repli.seq.Hansen.Helas3	Repli.seq.Hansen.Hepg2	Repli.seq.Hansen.Huvec	Repli.seq.Hansen.Imr90	Repli.seq.Hansen.K562	Repli.seq.Hansen.Mcf7	Repli.seq.Hansen.Nhek	Repli.seq.Hansen.Sknsh	OK.seq.Petryk.GM06990	OK.seq.Petryk.Hela	OK.seq.Wu.BL79	OK.seq.Wu.Hela	OK.seq.Wu.IARC385	OK.seq.Wu.IB118	OK.seq.Wu.IMR90	OK.seq.Wu.K562	OK.seq.Wu.Raji	OK.seq.Wu.TF1_BCRABL_1M	OK.seq.Wu.TF1_BCRABL_6M	OK.seq.Wu.TF1_GFP	OK.seq.Wu.TLSE19
chr1_1	chr1	17	0.548387			153999			143999	241999	136999	193999	227999	343999	161999	175999		303999		268999	137999		804000		263499				325499	266499		322499
chr1_2	chr1	20	0.645161			533999	614999	656999	621999	636999	629999	618999	620999	694999		669999	660999	625999	550999		494999		916500		718499		699499	687499	629499		603499
chr1_3	chr1	12	0.387097	895000											715999					652999	629999		950500		915499	853499	919499			793499	849499	855499	827499
chr1_4	chr1	20	0.645161			954999	1022999	1022999		998999	990999	974999	986999	959999	1013999	977999	986999	959999	983999	953999	977999		1001500	895499				912499	926499					904499
chr1_5	chr1	2	0.0645161																				1057000			1062499
chr1_6	chr1	5	0.16129														1154999		1220999	1208999	1198999		1214500
chr1_7	chr1	19	0.612903				1261999	1343999				1301999		1285999	1277999	1275999						1291000	1296500	1293499	1298499	1309499	1283499	1299499	1288499	1278499	1304499	1308499	1299499	1316499
chr1_8	chr1	11	0.354839			1395999	1524999		1374999	1426999		1479999			1524999		1368999	1457999		1500999	1519999		1375000
chr1_9	chr1	19	0.612903					1586999	1714999		1560999		1745999	1683999		1585999	1702999		1546999			1516500	1525500	1582499		1559499	1597499	1593499	1730499		1584499	1585499	1572499	1589499
chr1_10	chr1	25	0.806452	1844000		1801999	1763999	1840999		1817999	1824999		1912999		1877999	1817999		1785999	1929999	1816999	1924999	1832000	1838500	1832499	1833499	1862499	1822499	1828499		1832499	1833499	1832499	1829499	1829499
chr1_11	chr1	20	0.645161	2159000		2156999	2163999	2166999				2154999		2142999		2173999	2159999	2147999		2240999	2158999	2144500	2145000		2157499			2161499	2185499		2219499	2206499	2222499	2153499
chr1_12	chr1	21	0.677419						2453999	2471999	2415999	2450999	2461999	2449999	2394999				2412999	2457999	2420999		2263000	2488499		2478499	2231499	2478499	2506499	2500499	2518499	2509499	2527499	2462499
chr1_13	chr1	14	0.451613	2474000	2693841	3010999								2845999		2914999	2840999	2841999	2908999	2889999		2464000	2404500		2476499	3093499	2455499
chr1_14	chr1	21	0.677419	3247000	3567842	3529999	3485999	3459999						3467999	3254999	3489999	3501999		3487999	3521999	3447999	2507500	2466500		2691499			3468499	3391499		3423499	3381499	3390499	3459499
chr1_15	chr1	27	0.870968	3445000	3762842	3698999	3711999		3723999	3726999	3720999	3719999	3726999	3725999	3721999			3736999	3712999	3720999	3722999		3465500	3573499	3445499	3577499	3451499	3688499	3676499	3574499	3622499	3659499	3637499	3646499
chr1_16	chr1	24	0.774194	3724000		4068999	4078999	4073999	4084999	4090999	4089999	4084999	4083999	4078999	4088999	4080999	4081999	4093999	4086999	4073999	4096999	3693500	3718500	4122499	3739499	4135499	3656499			4098499
chr1_17	chr1	5	0.16129																	4342999			4880500		4695499		4648499							4424499
chr1_18	chr1	18	0.580645			4767999	4765999	4708999	4901999	4676999				4702999		4722999	4681999	4718999	4649999	4684999	4681999		5121000	4699499				4673499		4835499			4708499	4706499
chr1_19	chr1	10	0.322581	5566000		5111999										5085999	5138999	5166999		4866999	5576999		5720000			5304499								4917499
chr1_20	chr1	8	0.258065	6065000	6050733																		6068500		6059499				5833499		5823499	5830499	5834499
chr1_21	chr1	12	0.387097																				6176500	6223499	6184499	6175499	6188499	6138499	6193499	6117499	6194499	6215499	6201499	6184499
chr1_22	chr1	8	0.258065	6274000		6292999					6278999	6292999	6306999								6307999		6260000					6246499
chr1_23	chr1	7	0.225806					6335999	6369999	6348999				6384999						6377999		6307500	6305000
chr1_24	chr1	6	0.193548	6498000								6507999			6519999				6491999			6456500	6457000
chr1_25	chr1	14	0.451613				6577999	6546999			6533999		6581999			6564999	6567999	6573999			6540999		6566000		6559499		6567499	6577499					6579499	6558499
chr1_26	chr1	8	0.258065			6599999								6597999								6621500	6625500	6630499		6637499					6588499	6596499
chr1_27	chr1	12	0.387097	6679000																		6669500	6670000	6788499		6789499	6788499	6737499	6753499	6828499	6773499	6738499	6762499
chr1_28	chr1	5	0.16129																		7051999		7255500						6970499		6886499		6952499
chr1_29	chr1	12	0.387097	7345000			7318999	7341999						7377999			7349999		7433999	7382999	7438999		7348000		7359499			7327499						7346499
chr1_30	chr1	11	0.354839	7728000																7713999	7766999	7448500	7447000		7569499				7792499	7863499	7676499	7671499	7673499
chr1_31	chr1	12	0.387097															8042999				8011500	8050500	8010499	8060499	8042499			7977499	8009499	8009499	8006499	8006499	8010499
chr1_32	chr1	19	0.612903	8132000	8088733	8102999	8206999	8140999	8161999	8071999	8077999	8182999	8121999	8142999	8115999	8164999	8159999		8124999	8075999			8100500				8146499	8091499
chr1_33	chr1	10	0.322581	8363000		8370999			8446999						8387999				8419999	8282999	8362999		8392500		8321499									8312499
chr1_34	chr1	25	0.806452	8924000		8871999	8883999	8940999	8904999	8886999			8810999	8922999	8827999	8895999	8896999	8892999		8846999		8891500	8897000	8866499	8903499	8763499		8893499	8933499	8669499	8897499	8883499	8896499	8909499
chr1_35	chr1	8	0.258065								9027999	8988999			8985999				8988999	9050999	9027999		8957000				8915499
chr1_36	chr1	5	0.16129						9191999														9193000	9163499		9138499				9148499
chr1_37	chr1	16	0.516129	9263000	9292733	9254999	9288999	9294999		9242999	9284999		9242999	9251999	9272999					9272999		9272000	9249500		9255499			9276499						9257499
chr1_38	chr1	6	0.193548													9423999	9411999		9420999		9414999		9346000					9424499
chr1_39	chr1	9	0.290323		9588733					9585999		9483999	9476999							9478999			9456000			9615499				9569499				9463499
chr1_40	chr1	16	0.516129				9667999		9669999						9673999		9694999			9735999	9708999	9694000	9683500	9686499	9668499		9683499		9639499	9688499	9671499	9675499	9685499
chr1_41	chr1	8	0.258065	9910000				9842999			9794999	9815999	9880999						9870999			9894500	9897000
chr1_42	chr1	22	0.709677		10003733	9964999			9955999	9914999	9997999			9958999		9960999	9969999	9982999			9921999	9976500	9974000	9966499	9985499		9983499	9984499	9977499	9995499	9984499	9977499	9977499	9976499
chr1_43	chr1	7	0.225806				10136999	10053999				10146999			10157999					10072999			10073000			10021499
chr1_44	chr1	20	0.645161	10274000			10341999	10381999	10300999		10292999		10329999	10277999			10295999	10360999	10376999	10325999		10256500	10256500		10246499		10268499	10253499			10250499	10258499	10259499	10250499
chr1_45	chr1	16	0.516129			10499999	10602999			10452999						10454999		10536999			10488999		10486500	10485499	10493499	10466499	10485499	10477499	10495499	10482499	10491499			10490499
chr1_46	chr1	9	0.290323	10861000									10950999								10747999	11047000	11102500		10839499						10788499	10780499	10835499
chr1_47	chr1	30	0.967742	11076000		11109999	11072999	11095999	11053999	11006999	11050999	11023999	11143999	11110999	11005999	11094999	11093999	11094999	10996999	10970999	11038999	11102500	11161000	11086499	11096499	11060499	11061499	11099499	11113499	11101499	11095499	11096499	11096499	11023499
chr1_48	chr1	13	0.419355		11322733					11235999		11266999										11328000	11327500	11323499	11330499	11331499		11318499		11332499	11332499	11327499	11354499
chr1_49	chr1	23	0.741935	11766000		11772999				11965999	12018999	11971999	11945999		11906999	11990999			11918999	11793999	11752999		11787000	11840499	11762499	11802499	11829499	11827499	11757499	11855499	11784499	11777499	11793499	11755499
chr1_50	chr1	25	0.806452	11986000	11997733	12018999	12043999	12017999	12080999	12221999	12192999	12172999		11985999		12208999	12177999	12059999	12071999	12027999	12194999		11836500		11986499			12213499	11991499	11989499	11999499	12000499	12001499	12176499
chr1_51	chr1	25	0.806452	12224000			12600999	12646999					12391999	12162999	12665999	12625999	12633999	12525999	12526999	12627999	12537999	12098500	11973500	12253499	12226499	12262499	12195499	12660499	12194499	12260499	12212499	12206499	12214499	12635499
chr1_52	chr1	24	0.774194	12613000		12662999	13133999	13147999			13142999	13145999	13105999	12609999		13107999	13152999	13139999	12654999	13099999		12221000	12222500	12674499	12621499	12687499	12637499		12649499	12687499	12647499	12655499	12656499
chr1_53	chr1	25	0.806452			13487999	13432999	13457999	13452999	13432999	13439999	13464999	13454999		13436999	13455999	13417999	13437999	13124999	13487999	13436999	12278000	12602000		13474499		13449499	13458499	13428499		13470499	13434499	13488499	13474499
chr1_54	chr1	23	0.741935	14002000				13689999	13759999	13832999	13778999		13767999	13598999	13789999	13647999	13725999	13794999	13437999		13738999				13756499	13971499	13682499	13684499	13685499	14021499	13675499	13694499	13676499	13677499
chr1_55	chr1	31	1	14215000	14000693	13950999	14006999	14004999	14027999	13986999	14005999	14030999	14021999	14069999	14073999	14025999	13994999	14045999	14025999	14010999	13992999	14008000	14045000	14002499	14054499	14128499	13988499	14013499	14066499	14123499	14006499	14016499	14003499	13973499
chr1_56	chr1	11	0.354839	15401000		14483999										14485999		14242999		14827999		15572500	15662000		14668499	14231499	14217499		14745499
chr1_57	chr1	16	0.516129	15648000		14932999	14797999		14862999	15194999	14948999							14810999		15222999			15788000		15687499			15177499	15127499		15121499	15118499	15132499	15167499
chr1_58	chr1	15	0.483871			15417999								15738999		15685999		15225999			15427999	15936500	15926500			15676499	15640499	15602499		15752499	15512499	15509499	15525499	15476499
chr1_59	chr1	14	0.451613				15916999	16004999					15832999		15947999					15820999	15755999	16000500	16003000	15795499		15940499			15769499	15912499		15789499		15779499
chr1_60	chr1	22	0.709677	16110000		16048999			16061999	16114999	16036999	16068999	16077999	16060999		16082999	16085999		16047999	16027999	16062999		16074000	15911499	16084499		16073499	16078499			16069499	16073499	16075499	16094499
chr1_61	chr1	4	0.129032				16205999											16143999				16148500	16148500
chr1_62	chr1	6	0.193548								16295999		16268999		16319999					16283999		16318500	16348000
chr1_63	chr1	9	0.290323					16452999								16433999	16458999		16447999		16412999		16426000		16438499		16451499							16436499
chr1_64	chr1	6	0.193548	16515000						16508999		16486999		16477999									16501500					16496499
chr1_65	chr1	8	0.258065			16544999	16541999											16526999				16553000	16550000						16613499			16532499	16530499
chr1_66	chr1	9	0.290323	16710000										16706999		16706999				16656999		16681000	16683000		16673499			16670499		16705499
chr1_67	chr1	19	0.612903				16744999	16737999	16716999	16756999	16726999	16756999	16744999		16723999			16755999	16769999		16776999	16749500	16746000	16740499		16737499					16772499	16778499	16776499	16729499
chr1_68	chr1	10	0.322581									17035999			17010999				17059999	17053999	17024999		16976500		17028499	17119499				17084499				17092499
chr1_69	chr1	27	0.870968			17342999		17369999	17281999	17322999	17259999	17306999	17271999	17332999		17316999	17339999	17282999	17289999	17375999	17295999	17286500	17306000	17307499	17249499	17319499	17288499	17288499	17323499	17326499	17296499	17296499	17291499	17239499
chr1_70	chr1	9	0.290323				17463999							17500999						17721999	17658999		17540000		17538499		17543499	17516499						17536499
chr1_71	chr1	23	0.741935	17844000		17785999	17781999			17838999				17821999	17857999		17774999	17697999	17736999	17858999	17958999	17781500	17794000		17830499	17876499	17840499	17844499	17806499	17846499	17761499	17808499	17725499	17841499
chr1_72	chr1	9	0.290323									18393999				18372999			17934999		18239999		18197500	18300499	18210499			18209499						18202499
chr1_73	chr1	11	0.354839	18966000		18677999			18593999	18460999			18651999					18477999			18553999	18597500	18986500		18946499				18739499
chr1_74	chr1	7	0.225806			18968999															19010999	19288000	19286500		19289499		19296499							18920499
chr1_75	chr1	25	0.806452	19353000		19371999	19322999	19471999		19320999	19296999	19383999	19364999	19384999	19349999	19321999	19362999		19449999	19271999	19283999		19388500	19274499		19278499		19287499	19237499	19253499	19293499	19294499	19297499	19297499
chr1_76	chr1	16	0.516129			19623999				19646999	19660999			19647999		19651999				19431999	19680999	19604500	19604500	19602499	19601499	19602499	19602499	19606499	19604499	19601499
chr1_77	chr1	8	0.258065				19840999	19797999			19771999				19845999			19749999	19739999			19821500	19820000
chr1_78	chr1	20	0.645161	19918000					19923999	19931999		19880999	19926999			19930999	19884999	19863999					19915500	19920499	19896499	19911499	19886499	19917499	19931499	19921499	19895499	19889499	19892499	19877499
chr1_79	chr1	8	0.258065			19975999		19988999			20044999			19991999					19950999	19996999	20009999		19979500
chr1_80	chr1	10	0.322581	20172000			20145999																20134000			20138499	20149499	20184499			20208499	20209499	20203499	20190499
chr1_81	chr1	3	0.0967742																			20338000	20188500		20199499
chr1_82	chr1	6	0.193548	20572000																20488999	20667999	20446500	20519500						20511499
chr1_83	chr1	7	0.225806																				20909500	20720499	20898499		20804499	20799499		20742499				20720499
chr1_84	chr1	14	0.451613				20912999	20941999						20940999			20955999		20934999	20881999			20956000			20938499	20975499	20942499			20898499	20931499	20905499	20985499
chr1_85	chr1	16	0.516129	21030000		21077999			21011999	21009999	21065999	21057999	21018999		21026999	21029999		21082999			21024999	21022500	21033000	21037499					21053499	21039499
chr1_86	chr1	8	0.258065	21497000																	21320999	21517500	21517000		21505499		21524499				21511499		21511499
chr1_87	chr1	29	0.935484	21681000		21569999	21510999	21605999	21637999	21581999	21574999	21580999	21547999	21586999	21524999	21589999	21564999	21509999	21620999	21504999	21647999	21682500	21684500	21507499	21669499	21525499		21517499	21525499	21510499	21662499	21521499	21658499	21514499
chr1_88	chr1	6	0.193548							21870999								21701999			21929999		21797000	21786499						21796499
chr1_89	chr1	5	0.16129	21950000		21958999														22011999			21971000						22020499
chr1_90	chr1	15	0.483871				22210999					22178999	22234999		22148999	22189999			22184999	22172999	22222999	22120000	22122500		22047499	22156499			22124499		22140499		22137499
chr1_91	chr1	17	0.548387			22257999		22322999	22274999	22259999				22306999			22290999	22317999					22281000	22367499		22361499	22313499	22349499	22368499		22364499	22352499	22366499	22344499
chr1_92	chr1	14	0.451613	22325000			22390999				22393999	22457999	22471999		22391999	22423999			22443999	22463999	22505999	22359500	22374000		22355499					22371499
chr1_93	chr1	1	0.0322581																				22637000
chr1_94	chr1	6	0.193548			22798999				22890999				22809999						22806999	22904999		22751500
chr1_95	chr1	7	0.225806	23015000												23055999	23046999						22884500				23017499	23020499						23013499
chr1_96	chr1	16	0.516129	23305000			23152999	23172999											23244999		23152999	23327500	23324500	23131499	23295499	23326499			23326499	23239499	23322499	23338499	23304499	23327499
chr1_97	chr1	15	0.483871	23521000		23509999	23519999				23511999		23382999			23514999		23354999		23412999		23503000	23501500			23496499		23518499		23515499		23517499	23512499
chr1_98	chr1	8	0.258065					23644999						23543999			23554999				23533999		23581500		23598499		23559499							23572499
chr1_99	chr1	12	0.387097				23783999						23692999				23843999	23762999	23819999	23668999	23808999		23673500						23762499		23727499	23733499	23729499
chr1_100	chr1	20	0.645161	23902000		23995999		23936999	23907999	23857999	23895999	23886999	23875999	23890999	23865999	23827999			24065999		24142999		23819000	23897499		23905499	23907499	23860499		23902499				23897499
chr1_101	chr1	27	0.870968	24316000		24295999	24274999			24186999	24193999	24182999	24135999	24313999	24370999	24295999	24303999	24131999	24384999	24382999	24402999	23916500	23903000	24293499	23928499	24267499		24330499	24236499	24274499	24243499	24242499	24252499	24319499
chr1_102	chr1	15	0.483871	24651000		24673999					24731999		24423999	24631999					24727999	24758999	24858999	24314500	24348000	24911499	24316499	24896499	24607499							24627499
chr1_103	chr1	26	0.83871	25014000		25067999	25072999			24999999		24999999	24947999	25035999	25032999	25033999	25013999	25064999	25058999	25020999		25037500	25034000	25030499	24642499	25036499	25034499	25035499	25041499	25027499	25040499	25045499	25039499	25025499
chr1_104	chr1	15	0.483871	25208000				25174999	25299999	25214999	25273999	25265999	25225999								25284999	25321000	25596000	25332499	25050499	25338499				25351499				25342499
chr1_105	chr1	21	0.677419	25513000		25662999		25606999		25474999	25594999	25482999	25572999	25622999	25504999	25658999			25549999	25640999			25742000		25619499		25717499	25636499	25576499		25597499	25622499	25591499	25658499
chr1_106	chr1	15	0.483871				25673999		25809999					25850999			25728999	25745999	25858999				25860500	25707499		25858499	25821499		25746499	25663499	25812499		25821499	25864499
chr1_107	chr1	6	0.193548			25980999				25880999		25965999							25989999				25945500					25926499
chr1_108	chr1	29	0.935484	26219000		26224999	26269999	26246999	26144999	26231999	26285999	26228999	26262999	26234999	26247999	26225999	26254999	26258999		26257999	26125999	26204500	26205000	26208499	26215499	26227499	26232499	26260499	26212499	26213499	26242499	26255499	26248499	26230499
chr1_109	chr1	2	0.0645161																26329999				26333500
chr1_110	chr1	10	0.322581	26497000										26394999				26463999			26391999		26476000		26434499				26412499		26414499	26403499	26412499
chr1_111	chr1	13	0.419355			26681999		26654999				26679999		26684999					26657999	26680999	26618999	26634000	26637500	26603499		26687499				26638499				26691499
chr1_112	chr1	4	0.129032							26753999													26691000		26753499				26738499
chr1_113	chr1	5	0.16129	26851000			26844999								26815999				26845999				26831500
chr1_114	chr1	20	0.645161					26916999	26924999	26947999	26875999	26929999	26914999			26871999		26909999			26911999	26921000	26909000	26895499		26910499	26890499	26872499	26903499	26903499	26872499	26900499	26869499
chr1_115	chr1	3	0.0967742																	27024999		26998500	27014000
chr1_116	chr1	2	0.0645161									27101999											27139500
chr1_117	chr1	11	0.354839	27196000			27175999				27215999			27208999	27171999			27212999				27194000	27191500	27197499		27212499				27187499
chr1_118	chr1	15	0.483871					27271999		27246999			27253999			27225999	27258999		27252999				27240000		27236499		27243499	27259499	27232499		27243499	27242499	27248499	27247499
chr1_119	chr1	4	0.129032			27297999														27344999	27309999		27352500
chr1_120	chr1	1	0.0322581																				27499000
chr1_121	chr1	7	0.225806				27593999			27685999	27582999								27666999	27574999	27670999		27640500
chr1_122	chr1	10	0.322581			27782999	27760999	27787999					27721999		27756999		27734999						27706500			27746499	27756499	27787499
chr1_123	chr1	19	0.612903	27845000					27797999		27816999	27838999		27829999		27819999		27831999	27884999		27911999	27832000	27832500		27837499	27854499			27828499	27882499	27827499	27827499	27828499	27840499
chr1_124	chr1	6	0.193548										27986999		27956999					27982999		27967000	27982000	27917499
chr1_125	chr1	4	0.129032				28059999		28065999	28068999													28096000
chr1_126	chr1	19	0.612903	28211000		28203999		28173999					28190999	28204999		28174999	28221999		28187999	28217999		28192500	28195000		28202499			28195499	28186499	28201499	28184499	28190499	28182499	28207499
chr1_127	chr1	6	0.193548							28282999	28301999	28289999						28229999			28238999		28264500
chr1_128	chr1	11	0.354839				28362999		28451999				28452999									28440500	28418000	28484499		28472499				28492499	28486499	28486499	28490499
chr1_129	chr1	12	0.387097			28563999		28531999									28568999		28563999	28549999	28596999	28515500	28571000		28610499			28526499	28596499					28557499
chr1_130	chr1	10	0.322581	28654000			28666999			28649999	28693999	28623999		28654999		28626999		28678999					28683500				28665499
chr1_131	chr1	6	0.193548							28833999			28733999		28735999					28785999		28875000	28875500
chr1_132	chr1	10	0.322581	28908000		28931999		28867999						28877999		28905999	28856999				28887999	28917000	28915500				28915499
chr1_133	chr1	17	0.548387				29031999	29032999	28946999			29016999						29028999		29044999			28990500	28981499	28974499	28978499		28971499	28961499	28965499	28959499	28965499	28969499	28954499
chr1_134	chr1	8	0.258065							29120999	29107999		29068999		29082999				29064999		29158999		29052500											29154499
chr1_135	chr1	25	0.806452			29476999	29402999	29457999		29417999	29372999	29414999	29432999	29469999	29368999	29479999	29404999	29365999		29514999	29538999		29209000	29527499		29520499	29187499	29507499	29526499	29529499	29511499	29521499	29499499	29470499
chr1_136	chr1	10	0.322581	29474000						29729999	29731999								29541999	29752999	29767999	29455000	29457000		29531499		29502499
chr1_137	chr1	22	0.709677	30525000		30111999	30126999	30129999	30134999	30131999	30131999	30128999	30133999	30119999	30124999	30132999	30129999	30124999	30121999	30133999	30132999	30284000	29507500					30149499		30154499				30146499
chr1_138	chr1	11	0.354839	31259000		30461999		30541999						30592999		30482999					30329999	31197500	31278000		31260499				30636499				30618499
chr1_139	chr1	5	0.16129																	30513999	30538999	31244000	31392000				31255499
chr1_140	chr1	23	0.741935	31570000			31289999		31249999	31228999	31279999	31283999	31224999			31307999	31312999	31225999	31352999	31242999	31291999		31555500	31220499		31216499		31256499	31215499	31215499	31233499	31211499	31244499	31255499
chr1_141	chr1	22	0.709677			31689999	31720999	31580999						31606999	31686999	31646999		31527999	31592999	31687999	31654999		31634500	31618499	31603499	31588499	31609499	31572499	31621499	31603499	31619499	31616499	31618499	31617499
chr1_142	chr1	12	0.387097	31870000	31765906			31820999			31858999	31927999			31912999					32009999	31921999		31866000		31888499		31919499	31875499
chr1_143	chr1	16	0.516129			32178999	32039999			32178999			32223999	32156999	32141999	32123999	32217999		32197999	32222999	32197999		32158000		32177499		32182499	32181499						32141499
chr1_144	chr1	11	0.354839				32337999	32285999			32277999	32282999										32351000	32241000	32318499		32241499			32326499	32294499		32324499
chr1_145	chr1	11	0.354839							32360999								32385999	32397999			32439500	32436000		32453499			32447499	32440499		32432499	32440499	32426499
chr1_146	chr1	8	0.258065		32481906				32481999				32519999	32508999						32537999			32535500				32503499							32474499
chr1_147	chr1	2	0.0645161									32562999											32570500
chr1_148	chr1	6	0.193548			32640999	32660999			32639999	32632999								32646999				32669500
chr1_149	chr1	6	0.193548					32721999										32723999			32715999	32707500	32734000				32699499
chr1_150	chr1	17	0.548387	32758000											32750999	32744999	32738999			32769999		32814500	32808000	32766499	32772499	32772499		32761499	32758499	32774499	32775499	32777499	32784499	32775499
chr1_151	chr1	5	0.16129						32825999		32886999		32894999						32858999				32870000
chr1_152	chr1	4	0.129032							32977999										33105999	32958999		32997500
chr1_153	chr1	24	0.774194	33184000		33175999	33100999	33232999	33239999	33251999		33266999		33188999	33262999	33214999	33251999	33186999	33242999	33298999	33286999		33185500		33176499		33190499	33184499	33188499		33181499	33184499	33177499	33192499
chr1_154	chr1	11	0.354839	33473000			33468999		33406999	33465999	33365999			33457999		33448999						33443500	33440500	33472499			33459499
chr1_155	chr1	13	0.419355					33602999					33498999				33561999						33531000		33508499	33492499		33505499	33501499	33509499	33499499	33494499	33508499	33501499
chr1_156	chr1	3	0.0967742																		33634999		33703500		33683499
chr1_157	chr1	5	0.16129			33790999		33842999												33783999			33780000		33823499
chr1_158	chr1	17	0.548387	33938000			33915999									33868999					34038999	33927500	33912000	33847499	33937499	33940499	33939499	33922499	33898499	33927499	33924499	33928499	33933499	33926499
chr1_159	chr1	13	0.419355			34664999	34622999	34654999		34668999								34599999		34690999	34672999	34824000	35241000	34375499	34671499		34664499							34688499
chr1_160	chr1	17	0.548387	35214000									35334999	35284999						35261999	35334999	34984500	35289500	35302499	35223499	35287499		35300499	35252499	35287499	35298499	35291499	35303499	35247499
chr1_161	chr1	11	0.354839		35657906														35652999	35627999	35607999		35525500		35522499	35654499		35665499	35647499	35637499				35629499
chr1_162	chr1	20	0.645161	35701000		35709999	35685999	35668999	35676999	35763999		35712999	35743999	35676999	35722999	35628999	35723999					35698500	35671000	35673499	35655499		35638499				35688499	35688499	35683499
chr1_163	chr1	16	0.516129	36063000								36072999		36046999		36067999		36033999	35984999			36039500	36039000	36038499	36071499	36061499	36075499	36077499	36036499	36039499				36074499
chr1_164	chr1	11	0.354839						36103999	36154999			36149999		36159999		36110999			36127999	36104999		36118000								36107499	36096499	36117499
chr1_165	chr1	10	0.322581		36243906		36209999				36222999							36223999	36191999				36242000		36262499	36250499					36262499		36258499
chr1_166	chr1	9	0.290323					36402999						36315999							36301999	36338500	36338500	36280499					36295499	36276499		36266499
chr1_167	chr1	6	0.193548			36452999	36480999					36527999						36433999		36486999			36563000
chr1_168	chr1	19	0.612903	36627000									36586999	36624999	36619999	36628999	36586999				36583999		36618000	36632499	36631499	36622499	36621499	36618499	36641499	36640499	36639499	36629499	36642499	36600499
chr1_169	chr1	4	0.129032						36707999		36649999											36669500	36671000
chr1_170	chr1	15	0.483871			36808999	36798999	36734999		36763999		36779999		36836999	36862999	36826999	36795999	36750999	36793999	36847999	36834999	36800000	36799500
chr1_171	chr1	16	0.516129	36891000									36891999								36953999	36874000	36875000	36927499	36921499	36942499	36906499	36918499	36948499	36934499	36958499	36949499	36954499	36925499
chr1_172	chr1	2	0.0645161			37552999																	37372000
chr1_173	chr1	20	0.645161	37964000		37970999	38016999	38019999						37995999		37993999			38036999	38000999		37930500	37987000	37961499	37948499	37979499		37964499	37946499	37935499	37973499	37974499	37975499	37973499
chr1_174	chr1	7	0.225806										38127999		38045999		38045999				38164999	38023500	38023500				37998499
chr1_175	chr1	6	0.193548	38226000			38314999			38308999					38342999							38413500	38413000
chr1_176	chr1	28	0.903226	38447000	38471906	38430999		38471999	38414999		38452999	38459999	38420999	38433999		38464999	38419999	38412999	38449999	38454999	38466999	38476000	38472000	38588499	38456499	38508499	38449499	38472499	38465499	38596499	38476499	38471499	38492499	38552499
chr1_177	chr1	5	0.16129			38922999			38987999				38947999										38886000							38941499
chr1_178	chr1	8	0.258065																	39383999			39426500		39360499	39412499		39381499			39381499	39368499	39378499
chr1_179	chr1	11	0.354839		39456906	39495999								39471999	39456999				39488999				39483500	39424499			39488499		39452499	39435499				39420499
chr1_180	chr1	20	0.645161	39534000			39582999	39545999	39537999	39526999	39579999	39636999	39525999			39535999	39531999	39557999			39578999	39553500	39550000	39633499	39535499	39609499				39661499	39600499		39590499
chr1_181	chr1	28	0.903226	39967000		39973999	39955999	39971999		40010999	40038999	39979999	40040999	39942999	39983999	39992999	39972999	40020999	39863999	39997999	40055999	39967500	39969500	39975499	39976499	39995499	39997499	39986499	39975499		39983499	39983499	39985499	39982499
chr1_182	chr1	4	0.129032						40146999				40259999									40050000	40276500
chr1_183	chr1	27	0.870968	40422000	40365906	40345999	40343999	40392999	40344999	40366999	40400999	40270999		40328999			40403999	40324999		40301999	40381999	40357000	40360500	40377499	40354499	40361499	40399499	40449499	40357499	40366499	40378499	40369499	40379499	40400499
chr1_184	chr1	8	0.258065						40556999			40554999	40537999					40576999	40465999	40565999		40617500	40499000
chr1_185	chr1	17	0.548387			40730999	40671999	40724999						40716999	40679999	40740999			40766999			40715500	40717500		40734499		40750499	40759499	40753499		40749499	40755499	40766499	40739499
chr1_186	chr1	12	0.387097						40785999	40844999	40838999	40792999	40778999					40804999		40793999	40780999		40777000	40792499		40791499				40789499
chr1_187	chr1	13	0.419355	41119000		41247999			41249999	41288999	41274999	41143999	41285999							41278999		41144500	41143500	41219499		41224499				41140499
chr1_188	chr1	20	0.645161	41388000			41389999	41381999						41380999	41348999	41385999	41388999	41349999	41292999				41347000	41349499	41369499	41380499	41384499	41375499	41357499		41333499	41336499	41329499	41366499
chr1_189	chr1	5	0.16129																41474999	41477999	41426999	41432000	41436000
chr1_190	chr1	8	0.258065								41741999					41737999		41690999				41711500	41711500		41707499	41792499			41713499
chr1_191	chr1	12	0.387097			41847999				41989999				41950999					41814999	41911999	41872999		41869000				41922499				41855499	41824499	41855499	41832499
chr1_192	chr1	18	0.580645	41950000			42049999	42119999	42184999		42065999	42195999	42044999			42186999	42161999			42172999	42156999	42139000	41946000	42231499	41956499			42204499		42231499				42212499
chr1_193	chr1	13	0.419355			42322999	42410999			42332999	42250999		42512999	42326999		42494999		42366999				42534500	42535500		42392499		42542499							42558499
chr1_194	chr1	8	0.258065	42603000										42639999				42599999	42570999	42572999	42614999		42614500		42584499
chr1_195	chr1	17	0.548387	42860000		42868999				42805999		42835999		42857999							42856999	42821500	42820500	42814499	42842499	42828499		42813499	42794499	42819499	42798499	42800499	42810499
chr1_196	chr1	3	0.0967742						42890999							42893999							42911500
chr1_197	chr1	2	0.0645161																			43080500	43078000
chr1_198	chr1	25	0.806452	43202000		43198999	43265999		43248999	43262999	43257999	43257999	43288999	43332999		43225999		43340999		43369999	43200999	43200000	43200000	43207499	43185499	43185499		43190499	43183499	43204499	43199499	43193499	43207499	43189499
chr1_199	chr1	16	0.516129	43441000		43488999					43476999				43413999				43481999		43408999		43435500		43465499	43470499		43439499	43477499	43414499	43447499	43470499	43412499	43461499
chr1_200	chr1	3	0.0967742																	43644999		43645000	43510500
chr1_201	chr1	14	0.451613	43730000			43808999		43815999	43816999	43764999	43736999								43847999	43784999	43808000	43807000	43789499		43787499			43813499	43816499
chr1_202	chr1	11	0.354839														43970999	43952999				43934000	43937500		43951499		43969499	43952499			43889499	43975499	43886499	43964499
chr1_203	chr1	12	0.387097	44001000			43993999	44052999				44032999	44037999			43999999			44042999	44049999	44040999		43985500								44019499		44014499
chr1_204	chr1	7	0.225806			44134999				44067999	44070999			44053999	44070999								44110500			44075499
chr1_205	chr1	5	0.16129				44270999															44408000	44405000	44349499						44391499
chr1_206	chr1	27	0.870968	44481000		44427999	44493999	44493999	44457999	44456999	44473999	44449999	44455999	44450999	44484999	44424999	44466999	44452999	44427999	44471999	44435999		44504500		44531499	44458499	44468499	44510499	44443499		44478499	44478499	44482499	44513499
chr1_207	chr1	1	0.0322581																				44616000
chr1_208	chr1	2	0.0645161																		44746999		44661000
chr1_209	chr1	5	0.16129			44926999								44825999									44843000								44831499		44833499
chr1_210	chr1	9	0.290323					45085999		45109999			45049999							45130999	45057999	45168500	45153500					45137499	45121499
chr1_211	chr1	16	0.516129				45170999		45205999		45196999			45212999	45166999				45197999				45199500	45156499	45202499	45152499	45183499			45168499	45208499	45211499	45220499	45197499
chr1_212	chr1	10	0.322581	45244000		45256999				45352999		45242999	45349999			45243999	45227999	45229999			45239999		45274500
chr1_213	chr1	2	0.0645161																		45478999		45457500
chr1_214	chr1	14	0.451613	45720000							45845999		45755999	45739999	45856999			45634999			45738999	45781500	45781500	45791499	45754499	45780499				45840499			45748499
chr1_215	chr1	21	0.677419	46016000		46022999			45993999	45989999		45914999		46014999					45894999	46030999	46028999	46000000	46002500	45998499	46004499	45999499	46004499	45991499	46010499		46001499	45999499	46001499	46005499
chr1_216	chr1	7	0.225806				46076999						46076999		46056999	46037999		46058999	46072999				46048500
chr1_217	chr1	20	0.645161	46258000	46219979		46258999	46194999		46230999							46225999			46240999		46234000	46239500	46246499	46252499	46239499	46242499	46241499	46233499	46250499	46243499	46244499	46248499	46243499
chr1_218	chr1	9	0.290323	46637000						46535999	46510999	46517999	46488999						46548999			46627000	46620000		46646499
chr1_219	chr1	19	0.612903		46636979		46647999	46679999	46626999				46704999	46702999		46706999	46679999	46734999			46692999		46691500	46649499			46692499		46682499	46671499	46674499	46659499	46673499	46663499
chr1_220	chr1	8	0.258065			46787999					46772999	46783999			46822999								46796500			46783499		46755499		46797499
chr1_221	chr1	5	0.16129	46987000															46896999	46873999	46933999		46969500
chr1_222	chr1	13	0.419355				47031999							47024999									47085500	47130499	47115499	47124499	47060499	47129499	47063499		47062499	47046499	47047499	47036499
chr1_223	chr1	1	0.0322581																				47491000
chr1_224	chr1	22	0.709677			47782999	47759999	47765999	47763999	47789999	47738999		47776999	47767999	47797999	47702999	47783999	47722999	47716999	47772999	47695999	47705000	47653500			47752499	47746499				47771499	47788499		47809499
chr1_225	chr1	12	0.387097	47746000								47829999									47939999	47786000	47786000	47860499	47795499	47882499		47864499	47843499	47842499			47865499
chr1_226	chr1	8	0.258065	48173000										48231999	48313999						48153999		47871500		48203499	48175499				48168499
chr1_227	chr1	14	0.451613	48525000		48468999	48651999				48783999	48696999		48507999		48710999				48482999	48432999	48862500	48204000		48507499		48505499							48547499
chr1_228	chr1	18	0.580645	48709000		48953999	48952999	48992999		49073999	49102999		49032999			48971999	48971999		48975999		48730999	48936000	48504500		48921499		49021499	48964499			49034499			49029499
chr1_229	chr1	24	0.774194	48970000		49255999		49357999	49260999	49264999	49318999	49180999	49245999			49370999		49088999	49169999	49100999	49002999	49250500	49336500	49248499	49363499	49106499	49346499		49087499	49272499		49112499	49104499	49276499
chr1_230	chr1	14	0.451613			49710999	49427999							49369999	49750999	49659999	49619999	49665999	49647999	49638999	49225999	49569500	49569500									49787499	49784499
chr1_231	chr1	19	0.612903			49937999	50154999	49861999	49902999	49971999			49894999	49947999		49983999	49964999		49896999	49930999	50063999		50131000		49862499	49879499		49859499	49857499		49792499			49861499
chr1_232	chr1	10	0.322581	50504000		50192999							50205999						50258999		50275999	50839000	50841000	50545499	50493499		50536499
chr1_233	chr1	29	0.935484	50872000		50920999	50884999	50876999	50985999	50880999	50874999	50902999	50917999	50871999	50877999	50875999	50878999	50879999	50888999		50539999	50892000	50886000	50853499	50846499	50839499	50839499	50855499	50836499	50824499	50838499	50836499	50839499	50851499
chr1_234	chr1	7	0.225806	51417000																50875999	50856999	51439000	51427500		51418499		51460499
chr1_235	chr1	11	0.354839			51409999															51150999	51501000	51504500			51432499			51418499	51433499	51419499	51410499	51419499	51427499
chr1_236	chr1	14	0.451613				51562999	51528999			51559999	51529999	51456999	51476999	51545999	51457999		51486999		51475999	51398999		51565500	51436499				51440499
chr1_237	chr1	18	0.580645	51718000					51819999			51753999		51771999		51776999		51775999	51810999		51798999		51678000	51795499	51693499	51795499		51727499	51751499		51729499	51735499	51731499	51667499
chr1_238	chr1	9	0.290323			52012999	51923999			51861999	51932999	52025999	51868999							51855999		51800000	51787500
chr1_239	chr1	27	0.870968	52044000	52079978		52149999	52087999	52034999				52125999	52079999	52051999	52048999	52086999	52046999	52211999	52113999	52069999	52033500	52032500	52062499	52052499	52058499	52048499	52036499	52060499	52044499	52055499	52055499	52055499	52042499
chr1_240	chr1	16	0.516129			52430999	52479999	52292999	52342999				52401999			52463999	52411999	52322999		52429999	52436999		52477000	52475499		52438499		52433499		52448499				52473499
chr1_241	chr1	22	0.709677	52597000	52521978			52498999	52615999		52748999	52595999		52577999	52574999			52616999	52520999	52669999	52815999	52582500	52584000		52578499		52580499	52568499	52581499		52578499	52583499	52582499	52578499
chr1_242	chr1	6	0.193548									53018999	53075999									53022000	53023000	53058499	53071499
chr1_243	chr1	22	0.709677	53145000		53098999	53103999	53082999	53121999		53118999			53089999	53083999	53100999	53141999	53125999		53135999			53130500			53093499	53097499	53104499	53084499	53132499	53086499	53092499	53080499	53098499
chr1_244	chr1	6	0.193548		53176978														53152999		53153999	53178000	53183500						53244499
chr1_245	chr1	9	0.290323	53349000						53277999			53301999	53278999				53304999	53290999		53318999	53304000	53304500
chr1_246	chr1	2	0.0645161			53363999																	53394000
chr1_247	chr1	9	0.290323	53644000			53560999	53543999			53570999								53555999		53578999		53653500				53620499							53598499
chr1_248	chr1	12	0.387097							53637999				53705999	53621999	53644999	53613999	53650999	53722999	53666999		53692000	53692000		53687499			53625499
chr1_249	chr1	16	0.516129			53833999	53837999	53787999	53833999	53801999	53771999	53797999	53834999								53816999		53803000	53809499		53812499			53777499	53791499	53823499	53821499
chr1_250	chr1	6	0.193548	53826000																		53826000	53849000				53905499						53842499	53912499
chr1_251	chr1	2	0.0645161																		54094999		54039000
chr1_252	chr1	3	0.0967742							54199999													54194500											54242499
chr1_253	chr1	7	0.225806								54271999								54272999			54308500	54308000				54313499	54333499	54335499
chr1_254	chr1	19	0.612903	54337000		54357999		54401999		54423999		54402999	54350999	54386999		54366999		54414999			54421999	54357500	54360500	54344499	54341499	54359499				54346499	54357499	54358499	54366499
chr1_255	chr1	14	0.451613				54430999		54449999		54479999				54446999		54440999		54511999	54505999		54469000	54474500			54530499	54499499				54520499	54515499	54524499
chr1_256	chr1	9	0.290323	54612000												54627999		54604999			54743999		54619500		54593499			54578499	54600499					54609499
chr1_257	chr1	25	0.806452		54873978	54943999	54893999	54926999	54909999	54941999	54840999	54895999	54900999	54871999	54976999	54934999		54903999		54986999		54886500	54884500	54914499		54920499		54913499	54921499	54921499	54932499	54934499	54928499	54942499
chr1_258	chr1	5	0.16129	54938000																	55143999		54942000		54915499		54942499
chr1_259	chr1	22	0.709677			55461999	55442999	55428999	55314999	55267999		55230999	55221999	55467999	55379999	55375999	55412999	55314999	55333999	55312999	55470999	55232500	55279500		55402499	55267499	55452499	55369499						55426499
chr1_260	chr1	27	0.870968	55501000	55682978		55764999	55796999	55681999	55734999	55715999	55680999	55653999		55640999	55794999	55794999	55665999		55457999		55279000	55364500	55718499	55725499	55739499	55724499	55737499	55718499	55723499	55727499	55725499	55729499	55788499
chr1_261	chr1	13	0.419355	55737000				56162999						56205999				56547999		56493999			55500000		56003499			56191499	55979499		55924499	55965499	55933499	56255499
chr1_262	chr1	13	0.419355					56567999		56578999			56634999	56504999			56703999	56889999			56759999	55707000	55707000		56262499		56610499	56576499					56580499
chr1_263	chr1	25	0.806452		57045978	57020999			56975999	56989999	56972999	56954999	56995999		56938999	56931999		57092999	56891999	56930999	56986999	56615000	56814000	56992499	56582499	56997499	57091499	56785499	56977499	56908499	57016499	57043499	57051499
chr1_264	chr1	13	0.419355	56911000			57340999	57339999						57101999	57401999			57288999				56814000	57093000		57091499	57348499	57199499	57084499						57075499
chr1_265	chr1	19	0.612903	57266000	57896978		57919999	57926999			57597999		57870999	57917999			57953999	57722999	57639999	57586999					57313499		57311499	57375499	57689499		57689499	57689499	57692499	57919499
chr1_266	chr1	15	0.483871			58054999	58308999	58359999								58092999		58142999	58042999	58332999		59034500	59045500	58020499	57896499		57941499	57945499			58051499		58048499
chr1_267	chr1	13	0.419355	59002000		58485999																	59179000	58794499	59039499	58599499	58720499		59020499	58794499	59032499	59027499	59029499	59052499
chr1_268	chr1	30	0.967742	59329000	59173978	59172999	59274999	59233999	59122999	59185999	59269999	59375999	59122999	59307999	59242999	59295999	59245999	59328999	59144999	59278999	59223999		59391500	59164499	59270499	59051499	59011499	59227499	59343499	58937499	59308499	59303499	59316499	59266499
chr1_269	chr1	13	0.419355			59560999	59484999	59533999	59487999	59470999			59466999							59590999			59576000		59538499	59226499	59329499			59226499				59619499
chr1_270	chr1	19	0.612903		59754978					59725999	59761999	59791999			59818999			59768999			59708999	59741000	59746500	59759499	59747499		59667499	59639499	59771499	59756499	59747499	59755499	59744499	59852499
chr1_271	chr1	23	0.741935			60195999	60183999	60110999		60194999		60204999	60241999	60231999	60158999	60194999	60185999	60304999	60299999	60208999	60279999	60185000	60185000	60225499	60227499	60161499		60210499	60286499	60186499				60195499
chr1_272	chr1	6	0.193548																		60471999		60272000				60352499				60348499	60356499	60337499
chr1_273	chr1	7	0.225806	60393000			60561999	60614999												60732999	60765999		60401000	60507499
chr1_274	chr1	5	0.16129											60750999				60714999			61062999		60662500					60693499
chr1_275	chr1	6	0.193548	61294000												61003999					61273999	60968500	60970500							61469499
chr1_276	chr1	24	0.774194	61537000	61548978	61577999	61493999	61508999						61545999	61508999	61525999	61521999	61512999		61519999	61508999		61532000	61498499	61500499	61464499	61499499	61520499	61451499	61573499	61468499	61439499	61468499	61507499
chr1_277	chr1	11	0.354839	61936000					61840999			62081999		61963999		61969999					61879999		61968500		61955499						61983499	61982499	61989499
chr1_278	chr1	30	0.967742	62196000	62199978	62195999	62135999	62162999	62150999	62249999	62095999	62314999	62104999	62211999	62170999		62177999	62214999	62118999	62094999	62064999	62194500	62200500	62203499	62208499	62199499	62148499	62195499	62232499	62217499	62231499	62237499	62249499	62177499
chr1_279	chr1	8	0.258065	62652000		62604999				62602999	62550999							62602999			62386999		62675000		62675499
chr1_280	chr1	9	0.290323											62819999	62815999				62750999	62811999	62781999		62790500		62786499		62724499							62726499
chr1_281	chr1	15	0.483871	62886000				62908999	62981999	62905999	63083999	62872999	62982999					63056999				62888000	62888500	62874499		62889499		62864499	62888499	62887499
chr1_282	chr1	31	1	63223000	63242978	63268999	63261999	63216999	63213999	63174999	63317999	63241999	63242999	63195999	63243999	63212999	63258999	63243999	63219999	63245999	63380999	63210500	63199500	63211499	63215499	63231499	63209499	63234499	63215499	63208499	63217499	63213499	63221499	63204499
chr1_283	chr1	4	0.129032			63725999																	63757500		63755499									63580499
chr1_284	chr1	23	0.741935	63812000	63793978				63792999	63820999	63774999	63822999	63806999	63817999	63851999	63817999		63810999	63818999		63849999	63798500	63827000	63807499		63797499		63816499	63815499	63824499	63810499	63811499	63810499
chr1_285	chr1	22	0.709677	64176000		64171999	64189999	64192999				64206999		64147999	64117999	64166999	64190999		64100999	64223999	64132999		64159500		64185499	64186499	64174499	64170499	64067499		64083499	64081499	64100499	64170499
chr1_286	chr1	7	0.225806							64306999	64281999		64230999								64408999		64222500	64273499						64269499
chr1_287	chr1	20	0.645161	64725000		64662999	64684999	64689999	64685999	64708999	64635999		64552999	64693999			64667999			64663999	64679999		64663500	64707499			64709499	64699499	64738499	64720499	64772499	64770499
chr1_288	chr1	12	0.387097	64934000	64919978	64889999										64905999			64873999		64939999	64700000	64713000		64702499			64824499					64793499	64804499
chr1_289	chr1	11	0.354839	65181000		65240999	65213999														65259999		65195000	65150499		65178499	65188499				65195499	65191499	65189499
chr1_290	chr1	15	0.483871	65456000		65347999	65460999	65464999						65437999		65465999	65459999			65465999		65450500	65446000		65474499	65455499		65469499	65445499	65472499
chr1_291	chr1	19	0.612903		65534978	65577999	65598999		65499999	65501999	65615999	65486999	65560999		65541999				65534999		65603999	65603500	65546000	65485499			65542499				65515499	65492499	65508499	65597499
chr1_292	chr1	6	0.193548															65764999				65717000	65709000			65708499			65699499	65651499
chr1_293	chr1	2	0.0645161																				65909000					65880499
chr1_294	chr1	6	0.193548											65951999		66049999		65972999					65995500		66013499				66044499
chr1_295	chr1	7	0.225806	66124000																66112999			66147500				66131499				66153499	66143499	66175499
chr1_296	chr1	7	0.225806				66195999	66201999									66237999				66232999		66250500					66226499						66252499
chr1_297	chr1	2	0.0645161								66484999												66310000
chr1_298	chr1	18	0.580645	66757000						66776999	66736999	66770999	66698999	66727999		66754999				66747999	66639999	66755500	66741000	66571499	66751499					66781499	66774499	66774499	66781499	66758499
chr1_299	chr1	11	0.354839			66828999	66850999		66800999				66881999						66890999			66864000	66883000	66807499		66804499	66777499	66868499
chr1_300	chr1	8	0.258065					66936999			66969999					66943999	66947999			67029999	66936999		67009000		66988499
chr1_301	chr1	13	0.419355	67256000										67329999				67276999			67097999	67335000	67345500	67138499	67351499	67139499			67249499		67258499	67257499	67273499
chr1_302	chr1	17	0.548387	67568000			67619999			67581999				67580999	67578999		67560999					67527000	67527000	67598499		67546499		67559499	67598499	67571499	67587499	67606499	67604499	67548499
chr1_303	chr1	8	0.258065						67706999	67809999	67666999	67655999	67658999							67795999		67833500	67605500
chr1_304	chr1	14	0.451613	68027000		67877999						68030999	67857999	67932999					67901999			67910500	67909000		67913499	67913499	68073499		67904499		67955499	68000499
chr1_305	chr1	23	0.741935	68141000		68237999	68062999	68057999		68197999			68191999	68185999	68154999	68247999		68150999		68166999	68161999	68203000	68159000	68201499		68206499		68047499	68196499	68202499	68074499	68142499	68062499	68060499
chr1_306	chr1	11	0.354839	68344000				68265999									68253999						68302500		68379499			68319499	68326499		68384499	68384499	68390499	68396499
chr1_307	chr1	1	0.0322581																				68457000
chr1_308	chr1	1	0.0322581																				68532000
chr1_309	chr1	18	0.580645	68803000	68687978	68725999	68780999	68783999						68737999		68787999	68804999		68704999	68751999			68709500		68776499		68785499	68795499			68758499	68768499	68762499	68817499
chr1_310	chr1	5	0.16129																			68973000	69231000	68975499	69021499					68963499
chr1_311	chr1	2	0.0645161																				69309000										69271499
chr1_312	chr1	4	0.129032				69434999		69442999														69466500							69455499
chr1_313	chr1	11	0.354839			69610999				69506999	69521999		69524999		69545999			69521999	69516999	69545999		69510000	69518000		69518499
chr1_314	chr1	15	0.483871			69937999		69987999	69711999		69908999					69758999		69807999	69820999	69958999	69784999	69827500	69831000				69967499	69984499	69979499			69987499
chr1_315	chr1	6	0.193548	70188000			70015999											70109999					70127000								69997499		69998499
chr1_316	chr1	5	0.16129																				70254000	70297499	70291499	70304499				70273499
chr1_317	chr1	15	0.483871	70577000			70532999									70516999	70568999					70849000	70669000	70662499		70592499	70536499	70540499	70613499	70621499	70552499	70532499		70571499
chr1_318	chr1	31	1	70894000	70825978	70837999	70861999	70884999	70895999	70850999	70864999	70891999	70821999	70842999	70855999	70853999	70864999	70874999	70867999	70857999	70919999	70939500	70850500	70910499	70873499	70937499	70898499	70916499	70859499	70925499	70891499	70891499	70886499	70880499
chr1_319	chr1	6	0.193548																				71333000				71293499		71283499		71311499	71375499	71310499
chr1_320	chr1	16	0.516129		71547978	71525999		71527999						71501999	71441999	71589999				71490999	71444999	71509500	71509500	71535499		71517499		71545499	71435499	71541499				71533499
chr1_321	chr1	16	0.516129	71547000			71767999	71757999	71853999		71940999			71883999		71796999	71809999	71782999	71860999	71813999			71546000		71555499		71770499	71808499						71857499
chr1_322	chr1	18	0.580645	71961000		71948999			72069999	72134999	72124999	71970999		72130999					72120999	72091999			71603500	72094499	72028499	72004499		72038499		72045499	71934499		71967499	71977499
chr1_323	chr1	16	0.516129	72263000		72466999				72519999			72376999	72676999	72316999			72411999	72339999			72747500	72747500	72385499	72750499					72493499	72332499	72343499	72347499
chr1_324	chr1	22	0.709677	72476000	72744978		72791999		72816999	72827999		72736999	72821999		72864999	72842999	72863999	72815999	72740999	72850999	72809999		72830500			72759499	72777499	72779499	72749499	72795499			72637499	72769499
chr1_325	chr1	14	0.451613			72937999	72990999	72883999			73086999	73068999		72939999					72967999		72985999		72947000		73031499	73064499		73018499		73065499				72976499
chr1_326	chr1	5	0.16129						73087999														73545500		73461499		73160499		73098499
chr1_327	chr1	12	0.387097			73486999			73501999	73387999	73425999	73408999	73449999	73414999				73334999	73456999	73375999			73587500			73398499
chr1_328	chr1	9	0.290323				73623999								73608999			73623999	73612999				73634000							73577499	73623499	73621499	73640499
chr1_329	chr1	6	0.193548					73680999									73684999			73662999		73676500	73675500						73651499
chr1_330	chr1	4	0.129032																			73730000	73715000					73739499						73730499
chr1_331	chr1	9	0.290323							73810999	73752999	73871999	73880999									73783000	73783000	73773499	73773499	73861499
chr1_332	chr1	15	0.483871	74046000		74036999	73931999	74069999	73973999				74184999	74053999	73973999	74078999			73964999	74068999		73985000	73984000		74083499					74057499
chr1_333	chr1	18	0.580645	74272000		74399999	74300999	74309999		74252999	74272999	74470999			74245999			74310999				74583500	74583000	74344499	74367499	74354499	74354499				74354499	74364499	74361499
chr1_334	chr1	25	0.806452	74476000	74662978		74666999	74633999		74603999	74511999		74648999	74617999		74645999		74615999	74544999	74607999		74620000	74628500	74651499	74651499	74639499	74550499	74593499	74600499	74640499	74640499	74643499	74641499	74642499
chr1_335	chr1	12	0.387097			74970999				74990999	75095999	75087999					74862999	74894999	74979999		74838999		74703500				74928499	74842499					75080499
chr1_336	chr1	24	0.774194	75128000			75160999	75136999	75132999	75191999			75115999	75072999		75249999	75243999		75357999	75267999	75191999	75146000	75144500	75155499	75168499	75176499	75209499	75295499	75191499	75174499	75151499	75148499		75269499
chr1_337	chr1	13	0.419355			75546999		75612999											75576999	75611999	75518999	75518500	75518000	75775499	75579499		75582499	75580499		75728499				75590499
chr1_338	chr1	8	0.258065								75811999					76032999			75847999	76232999	76258999	75737000	75734000						75841499
chr1_339	chr1	29	0.935484	76242000	76177978	76233999	76253999	76254999	76399999	76332999	76315999	76181999	76333999	76234999	76221999		76271999	76174999	76209999		76508999	76178000	76178000	76210499	76213499	76178499	76212499	76211499	76240499	76190499	76231499	76276499	76268499	76213499
chr1_340	chr1	17	0.548387	76522000		76546999					76835999			76814999		76526999			76536999		76754999	76306000	77195000	76763499		76737499	76481499	76516499		76723499	76490499	76475499		76541499
chr1_341	chr1	18	0.580645	77058000		77106999				77360999		77092999				77151999		77058999	77078999	77424999	77206999	76430500	77420000		77408499		77286499	77378499			77304499	77114499	77328499	77358499
chr1_342	chr1	15	0.483871			77610999	77764999	77814999													77479999		78012000	77741499	77758499	77744499	77718499	77724499	77755499	77745499	77768499		77772499	77990499
chr1_343	chr1	16	0.516129								78094999			78031999						78021999	77759999	78240000	78234500	77990499	77972499	77972499		78228499	78047499	78012499	77945499	77934499	77930499	78242499
chr1_344	chr1	28	0.903226	78227000	78233978		78315999	78270999	78255999	78240999	78318999	78242999	78282999	78260999	78394999		78222999	78286999	78269999	78234999	78006999		78354000	78224499	78238499	78242499	78230499	78549499	78221499	78223499	78231499	78228499	78230499	78555499
chr1_345	chr1	22	0.709677	78512000		78445999	78543999	78435999						78503999		78511999	78516999			78479999	78306999	78383500	78386500	78542499	78522499	78473499	78539499	78791499	78526499	78523499	78548499	78554499	78546499	78783499
chr1_346	chr1	15	0.483871	78743000		79277999			79067999				79016999					79743999	79220999	79082999			78572500		78783499		78787499	79094499		78745499	79104499		79125499	79196499
chr1_347	chr1	22	0.709677	79115000		79799999	79592999			79860999			79868999	79117999	79867999		79555999	79993999	79729999	79762999		79132500	78684000	79137499	79119499	79128499	79127499	79607499	79991499	79117499	79895499			79579499
chr1_348	chr1	21	0.677419	79662000		80072999			79924999	80151999	80082999	80018999	80134999	79395999	80233999	79547999		80243999	79937999	80261999		79903500	79077000	80203499	79682499		79340499			80193499	80286499	80022499
chr1_349	chr1	20	0.645161	80334000			80332999	80313999				80185999		80207999	80643999	80294999	80338999	80519999	80632999	80517999		80612000	80613000				79823499	80348499	80441499		80561499	80292499	80297499	80517499
chr1_350	chr1	17	0.548387			80940999	80932999	80952999	80740999				80815999	80500999	80969999	80884999	80934999	80866999	80833999	80795999		80659500	80661000		80863499	80865499		80906499
chr1_351	chr1	18	0.580645							81045999	81144999	81128999	81160999	80851999	81230999	81361999		81141999	81086999				81177000	81104499		81011499			81474499	81115499	81362499	81425499	81343499	81386499
chr1_352	chr1	23	0.741935			81783999	81618999	81617999				81607999		81622999	81533999	81632999	81618999	81531999	81630999	81619999	81710999		81256000	81412499	81352499	81365499	81648499	81608499	81864499		81686499	81701499	81673499	81514499
chr1_353	chr1	29	0.935484	81898000	82264978	82033999	82169999	82175999	82046999	82022999	81974999	81927999	82044999	82158999	82219999	82169999	82168999	82172999	82112999	82182999		81888000	81335000	82043499	81642499	82044499	82191499		82168499	81999499	82164499	82134499	82161499	81769499
chr1_354	chr1	16	0.516129	82298000		82211999				82442999		82159999			82554999			82428999			82481999	82000000	81632000	82216499	82213499		82513499	82191499	82535499	82212499				82237499
chr1_355	chr1	21	0.677419	82612000			82928999	82780999	82685999	82673999	82640999	82590999	82831999		82807999			82682999	82597999	82831999		82771500	82771000	82716499		82874499			82777499	82815499	82556499	82587499	82572499
chr1_356	chr1	17	0.548387			83358999						83301999		83400999	83341999	83158999	83039999	83132999	83287999						83360499	83399499	83383499	83371499		83352499	83386499	83403499	83401499	83392499
chr1_357	chr1	23	0.741935			83704999	83589999	83595999	83916999		83915999			83718999	83756999		83392999	83385999	83525999	83552999		83950500	84520500	83667499	83684499	83658499	83678499		83664499	83665499	83711499	83686499	83694499	83663499
chr1_358	chr1	23	0.741935			84250999	83890999	83972999		84053999		83974999	83929999	84515999				83585999	83901999		84213999	84504000	84612500	84167499	84468499	84424499	84470499	84471499	84416499	83934499	84429499	84445499	84421499	84473499
chr1_359	chr1	23	0.741935	84726000	84463978	84682999					84776999	84477999		84850999	84477999	84805999	84822999		84521999	84497999	84471999	84930500	84930500	84724499		84735499	84799499	84784499		84716499	84740499	84727499	84733499	84816499
chr1_360	chr1	3	0.0967742				84868999	84851999															84985000
chr1_361	chr1	5	0.16129								85064999					85024999					85032999	85062500	85054500
chr1_362	chr1	10	0.322581						85086999	85094999		85096999	85077999	85110999			85131999	85132999					85090500			85132499			85112499
chr1_363	chr1	14	0.451613			85158999	85192999	85182999							85151999					85143999			85171500	85167499	85151499		85157499	85165499		85163499	85170499	85156499	85169499
chr1_364	chr1	12	0.387097	85599000					85576999	85585999	85611999	85362999	85511999						85583999			85526500	85677000	85560499			85463499			85489499
chr1_365	chr1	23	0.741935	85724000		85753999	85694999	85814999				85595999		85765999		85777999		85719999		85678999	85728999	85679000	85763500	85705499	85700499	85666499	85750499	85717499	85708499	85742499	85694499	85685499	85702499	85743499
chr1_366	chr1	9	0.290323	85981000			85886999			85944999							85846999		85829999	85912999			85947500								85966499		85965499
chr1_367	chr1	7	0.225806			86020999								86025999	85984999					86030999	85983999		86034000									85967499
chr1_368	chr1	9	0.290323				86095999	86132999								86099999	86122999						86070500		86063499		86081499	86087499						86097499
chr1_369	chr1	6	0.193548								86312999											86227500	86314000						86207499		86249499	86245499
chr1_370	chr1	9	0.290323						86487999	86412999		86475999	86445999									86464000	86552000							86468499	86597499		86579499
chr1_371	chr1	3	0.0967742																				86754500					86648499						86653499
chr1_372	chr1	14	0.451613	86877000			86961999							86945999						86905999		86877000	86878000	86926499	86867499	86884499			86901499	87080499	86902499	86898499	86906499
chr1_373	chr1	12	0.387097	87262000			87239999			87275999		87267999	87260999		87157999	87241999	87259999	87223999		87253999	87265999		87227500
chr1_374	chr1	21	0.677419		87381978	87315999		87280999	87285999		87279999			87296999	87399999				87290999			87307500	87306000	87297499	87320499	87296499	87276499	87295499	87304499	87307499	87286499	87283499	87290499	87291499
chr1_375	chr1	14	0.451613	87880000							87800999		87843999							87619999			87829500	87885499		87661499	87694499	87697499	87589499		87676499	87675499	87681499	87684499
chr1_376	chr1	9	0.290323	88155000		88173999									88227999			88095999		87866999			87894500		87876499			88270499		87901499
chr1_377	chr1	23	0.741935	88357000		88576999	88407999	88327999		88539999	88313999	88574999		88266999		88457999	88312999	88411999		88455999			88259500	88369499	88337499	88602499	88393499	88424499		88360499	88346499	88322499	88361499	88338499
chr1_378	chr1	4	0.129032	88648000																		89139000	89105000		89110499
chr1_379	chr1	21	0.677419	89103000	89153978		89209999	89149999		89120999					89267999	89187999	89133999					89366500	89364000	89113499	89401499	89123499	89090499	89102499	89100499	89106499	89103499	89097499	89095499	89108499
chr1_380	chr1	23	0.741935			89342999	89421999	89401999		89425999		89357999	89261999	89360999	89406999	89367999	89389999	89271999	89362999	89378999		89463000	89464000	89368499		89368499	89397499		89346499	89345499	89403499	89404499		89421499
chr1_381	chr1	9	0.290323	89512000					89433999		89455999	89591999	89506999									89493000	89492500					89447499					89434499
chr1_382	chr1	3	0.0967742								89793999							89600999					89690500
chr1_383	chr1	10	0.322581										90105999										89722000	90082499		89941499	89967499		89947499	90080499	89943499	89942499	89936499
chr1_384	chr1	30	0.967742	90243000	90285978	90326999	90360999	90433999	90280999	90243999	90202999	90249999	90342999	90427999	90353999	90256999	90385999	90388999	90283999	90283999	90259999	90268000	90274500	90199499	90220499	90216499	90329499	90329499	90281499		90243499	90248499	90240499	90422499
chr1_385	chr1	15	0.483871	90445000																90830999		90434000	90432000	90436499	90437499	90476499	90433499	90431499	90435499	90437499	90442499	90437499	90441499	90863499
chr1_386	chr1	22	0.709677			91199999	91263999	91255999						91346999	91334999	91262999	91271999	91256999	91324999	91276999		91333000	91333000	91256499	91219499	91316499	91181499	91231499	91262499		91228499	91247499	91230499	91235499
chr1_387	chr1	20	0.645161	91512000		91599999			91603999	91516999	91501999	91519999	91538999		91496999				91547999	91534999	91515999	91499500	91497000	91505499	91539499	91525499				91514499	91548499		91539499	91542499
chr1_388	chr1	30	0.967742	92088000		92060999	92174999	92088999	92108999	92050999	91990999	92232999	92195999	92072999	92070999	92060999	92063999	92125999	92051999	92046999	91960999	92133500	92119500	92000499	92016499	91937499	92047499	92040499	92086499	91931499	92029499	92018499	92012499	92035499
chr1_389	chr1	24	0.774194	92373000		92361999		92334999		92328999				92359999	92383999	92364999	92338999	92371999	92424999	92359999		92370500	92371500	92292499	92393499	92467499	92388499	92393499	92377499	92461499	92439499	92445499	92450499	92396499
chr1_390	chr1	3	0.0967742	92684000																			92888500		92890499
chr1_391	chr1	22	0.709677	92908000		92934999			92965999	92968999	92928999	92947999	93024999	92940999	92935999	92956999			92910999			92954000	92953500	92915499		92894499	92894499		92889499	92901499	92901499	92901499	92901499	92903499
chr1_392	chr1	22	0.709677	93269000			93280999	93298999					93302999	93272999	93298999	93271999	93301999	93303999	93202999	93271999			93271500		93274499	93298499	93267499	93281499	93270499	93304499	93277499	93289499	93282499	93287499
chr1_393	chr1	11	0.354839			93351999	93439999		93428999		93372999	93323999						93441999				93444500	93430000	93318499			93462499	93422499
chr1_394	chr1	15	0.483871	93495000		93729999				93549999		93571999	93631999								93617999		93536500	93493499		93494499			93531499	93491499	93506499	93494499	93501499	93468499
chr1_395	chr1	17	0.548387			93802999	93868999							93837999	93759999	93856999			93825999	93873999	93827999		93782000		93810499		93848499	93815499	93912499		93872499	93868499	93868499	93828499
chr1_396	chr1	8	0.258065	93876000			94150999	94255999		93931999								94024999	94121999				93903500						94028499
chr1_397	chr1	27	0.870968	94183000		94310999	94393999		94181999	94175999	94208999	94157999	94176999	94212999	94217999	94188999	94230999	94354999		94126999	94200999	94166000	94163000	94202499	94223499	94353499	94213499	94212499		94200499	94225499	94208499	94217499	94212499
chr1_398	chr1	15	0.483871	94808000			94605999	94644999								94527999			94494999	94571999	94503999	94872500	94734500		94753499		94782499	94750499	94374499	94319499				94752499
chr1_399	chr1	26	0.83871	95062000		95177999	94872999	94913999		94793999	94879999	94779999	94831999	95078999	94901999	94817999		94908999	94833999	94926999	94809999		95021500	94871499	95124499	95416499	95170499	95131499		94875499	94814499	94833499	94804499	95108499
chr1_400	chr1	24	0.774194			95399999	95150999	95295999	95348999	95191999	95327999	95335999	95366999		95131999	95388999	95181999		95351999	95359999	95295999	95411500	95408500	95418499		95538499	95316499		95562499	95416499	95198499	95173499	95240499
chr1_401	chr1	18	0.580645	95551000	95563978					95440999					95349999			95535999			95600999		95550000	95745499	95506499	95659499	95753499	95507499	95722499	95898499	95749499	95724499	95721499	95552499
chr1_402	chr1	7	0.225806				96222999		96137999		96112999									96189999	96311999		96275000		96250499
chr1_403	chr1	7	0.225806						96391999	96456999			96486999			96394999							96407500								96413499		96455499
chr1_404	chr1	5	0.16129						96643999									96582999	96529999			96668500	96551000
chr1_405	chr1	15	0.483871				96830999	96844999				96923999		96833999		96828999	96842999			96855999		96735500	96739500		96809499		96822499	96818499		96805499	96780499			96848499
chr1_406	chr1	3	0.0967742			97035999									97121999								97125500
chr1_407	chr1	20	0.645161	97157000	97185978	97188999			97218999	97188999	97156999	97160999						97164999	97130999			97173500	97172000	97153499	97171499	97134499			97182499	97173499	97162499	97165499	97143499	97171499
chr1_408	chr1	22	0.709677	97348000			97522999	97517999	97641999	97599999	97410999		97379999				97495999	97561999	97401999	97540999	97340999		97313500	97563499	97553499	97554499		97516499		97527499	97288499	97285499	97288499	97521499
chr1_409	chr1	14	0.451613	97564000					97906999	97929999	97754999	97906999		97526999		97512999		97938999			97570999	97499000	97521000		97752499		97466499						97837499
chr1_410	chr1	24	0.774194	98375000	98393978			98396999	98254999	98252999	98227999	98446999	98391999	98421999		98443999		98183999	98437999	98445999		98395500	98395000	98423499	98421499	98451499	98420499	98427499	98463499	98463499	98303499			98416499
chr1_411	chr1	10	0.322581			98552999	98493999		98500999	98463999	98512999				98481999		98531999	98486999			98668999		98706500
chr1_412	chr1	19	0.612903	98819000			98795999	98776999		98851999			98902999	98818999		98792999	98806999	98907999		98802999			98925500		98842499		98905499	98849499		98919499	98792499	98786499	98799499	98828499
chr1_413	chr1	8	0.258065	99101000		98968999			99074999						99109999						98947999		98987500	99228499			99015499
chr1_414	chr1	15	0.483871	99357000		99585999		99338999	99311999			99252999		99356999				99397999	99403999	99349999	99413999	99130000	99255000		99159499			99415499	99623499
chr1_415	chr1	11	0.354839					100034999													99773999	100244000	100066000	99982499	100046499		100035499	100031499	100003499				99987499	100036499
chr1_416	chr1	12	0.387097	100257000			100062999				100235999		100204999	100131999	100104999	100084999	100070999				100089999	100311000	100100500							100241499
chr1_417	chr1	23	0.741935	100423000	100315978			100397999	100265999	100267999		100276999		100409999			100378999	100305999	100346999	100402999		100425500	100306000	100269499	100364499	100258499	100344499	100350499	100293499		100278499	100268499	100280499	100345499
chr1_418	chr1	3	0.0967742								100495999											100635500	100424500
chr1_419	chr1	29	0.935484	100796000		100821999	100660999	100726999	100751999	100798999	100749999	100723999	100791999	100679999	100738999	100750999	100754999	100779999	100807999	100717999	100728999	100720000	100645000	100776499		100780499	100746499	100721499	100792499	100770499	100747499	100757499	100751499	100734499
chr1_420	chr1	10	0.322581	101319000				101071999								101054999	101131999					100793500	100718500		100766499		101196499	101123499						101112499
chr1_421	chr1	13	0.419355	101572000		101518999				101573999	101574999		101577999					101547999				101007000	101136000	101572499	101612499	101638499		101251499						101281499
chr1_422	chr1	29	0.935484	101735000	101610978		101635999	101663999	101800999	101777999	101790999	101588999	101766999	101682999	101584999	101724999	101633999		101629999	101632999	101675999	101822000	101727000	101849499	101723499	101746499	101701499	101689499	101732499	101679499	101680499	101739499	101676499	101759499
chr1_423	chr1	7	0.225806	102034000		102212999						101913999											102542500							101868499	102003499		102017499
chr1_424	chr1	12	0.387097	102550000		102574999	102568999							102793999	102605999	102651999		102428999	102526999	102520999			102918000		102995499									102623499
chr1_425	chr1	17	0.548387			102939999									102962999	102886999		102835999	102829999	102942999	102957999	103082000	103082000	102957499		102973499	103099499		102999499	102958499		102913499	102979499	102978499
chr1_426	chr1	22	0.709677			103316999	103367999	103331999	103177999	103167999	103414999	103394999		103388999	103180999	103376999	103335999	103117999	103303999	103398999	103263999		103340500		103340499			103304499			103245499	103267499	103287499	103328499
chr1_427	chr1	26	0.83871			103660999	103664999	103625999	103679999	103434999	103659999	103678999	103524999	103682999	103661999			103534999	103678999	103683999	103660999	103536000	103536500	103570499	103658499	103609499	103661499	103640499		103481499	103715499	103723499	103701499	103617499
chr1_428	chr1	17	0.548387			104015999				103699999			103664999	104088999			104034999	103698999				104042000	104029000	104041499	104027499	104041499		104006499	104028499	104039499	103829499	103828499	103915499
chr1_429	chr1	21	0.677419		104066978	104226999	104051999	104061999	104068999	104091999	104077999	104113999	104079999		104255999	104183999		104100999	104048999	104232999	104057999	104115500	104368000	104265499		104190499	104225499							104042499
chr1_430	chr1	18	0.580645			104513999	104395999		104368999	104504999	104363999	104422999	104296999	104422999		104490999		104438999	104307999		104401999		104441500		104414499			104392499	104391499	104335499				104465499
chr1_431	chr1	10	0.322581	104623000										104617999				104582999		104530999		104498500	104547000				104610499				104640499	104594499	104590499
chr1_432	chr1	8	0.258065			104709999	104782999	104713999	104730999				104777999		104713999				104767999				104753000
chr1_433	chr1	7	0.225806													104826999	104819999			104908999	104874999	104860000	104850000									104930499
chr1_434	chr1	5	0.16129				105042999								104948999			105043999				104939000	104938000
chr1_435	chr1	14	0.451613			105150999		105134999						105170999			105143999		105078999	105102999	105141999		105175500	105195499	105207499			105205499		105178499	105197499	105180499
chr1_436	chr1	8	0.258065								105279999	105279999	105238999			105246999		105352999					105246500						105213499					105210499
chr1_437	chr1	18	0.580645	105337000		105400999		105368999	105363999	105395999			105422999	105406999		105500999	105516999			105400999	105498999	105271000	105271000	105501499		105475499	105300499		105375499	105501499
chr1_438	chr1	16	0.516129			105644999	105557999	105705999						105640999	105670999	105732999		105572999	105763999	105563999			105595000					105552499	105680499		105655499	105645499	105652499	105711499
chr1_439	chr1	17	0.548387			105997999	106049999	106022999	105892999				106015999	105894999		105966999	105833999	105757999	106017999	105845999	105934999	105781500	105783500		105696499		105762499	105699499
chr1_440	chr1	18	0.580645				106289999	106329999	106331999	106270999	106273999	106255999		106276999	106198999	106223999		106139999	106249999	106091999		105919000	105924500			106328499	106164499					106212499	106291499
chr1_441	chr1	22	0.709677	106178000		106436999			106578999		106547999	106560999	106573999	106570999		106408999	106371999	106556999	106499999	106461999			106412000	106364499	106352499		106456499	106361499	106414499	106361499	106366499	106375499		106377499
chr1_442	chr1	17	0.548387				106622999	106777999		106693999	106836999	106815999		106770999		106787999	106766999		106832999			106467000	106469000		106775499			106735499		106585499	106711499	106742499	106698499
chr1_443	chr1	14	0.451613			107051999			107047999	106875999				107078999	107060999	107080999		106992999	107135999	107065999		107024000	107025500		107031499			107020499				107103499
chr1_444	chr1	4	0.129032																107361999	107338999		107108500	107108500
chr1_445	chr1	21	0.677419			107698999	107645999	107612999								107581999	107567999	107606999	107751999	107622999	107739999	107543000	107276500	107599499	107604499	107598499	107599499	107614499	107590499	107599499	107602499	107587499		107616499
chr1_446	chr1	24	0.774194	108068000		107925999	108109999	108067999	108027999	108116999	108000999	108011999	108006999	108219999	108188999		107910999		108188999	108103999	108048999	107994000	108095000	107921499	108115499	107927499	108096499				108035499	108044499	108047499
chr1_447	chr1	22	0.709677	108264000		108477999	108518999	108524999	108515999	108465999			108483999			108508999			108560999	108568999		108335000	108253000	108432499	108243499	108409499		108408499	108309499	108408499	108522499	108481499	108544499	108518499
chr1_448	chr1	10	0.322581	108778000							108691999											108497500	108747500		108734499	108757499	108762499	108738499	108711499					108739499
chr1_449	chr1	9	0.290323				108811999					108841999	108855999	108792999	108827999	108774999		108821999			108811999		108889000
chr1_450	chr1	14	0.451613	109062000							108991999		109147999	109127999				109115999	108999999			109074500	109051500	109064499	109068499				109070499		109100499	109114499	109096499
chr1_451	chr1	11	0.354839	109231000		109267999														109323999			109252000		109276499	109258499		109280499		109324499	109289499		109280499	109277499
chr1_452	chr1	9	0.290323				109373999	109405999								109380999	109370999		109333999		109350999		109362500	109356499			109323499
chr1_453	chr1	3	0.0967742	109388000																109511999			109412000
chr1_454	chr1	15	0.483871	109635000					109672999	109625999	109648999		109624999			109655999						109607000	109604500	109633499	109676499				109582499	109639499	109616499	109625499	109618499
chr1_455	chr1	11	0.354839			109769999		109761999				109700999			109720999			109760999		109756999			109750000			109715499	109766499	109758499						109706499
chr1_456	chr1	11	0.354839	109809000			109786999							109799999			109785999		109789999		109777999		109789000						109833499		109847499	109824499	109847499
chr1_457	chr1	17	0.548387				110031999	110089999	110162999	110169999	110104999	110171999				110138999				110068999	110107999	110064500	109987000	110146499	110080499	110141499	110063499		110159499	110150499
chr1_458	chr1	10	0.322581	110271000									110203999	110231999						110249999	110331999	110154500	110072000		110185499						110256499		110225499
chr1_459	chr1	15	0.483871	110491000			110386999	110373999			110421999			110460999	110504999		110391999		110527999	110514999		110436000	110518500				110404499		110499499			110380499		110493499
chr1_460	chr1	11	0.354839			110563999				110688999			110597999			110547999					110700999		110572500		110533499			110544499			110618499	110545499	110590499
chr1_461	chr1	18	0.580645	110846000		110906999						110784999		110923999				110951999			110996999		110871500	110863499	110982499	110862499	110946499	111008499	110969499	110873499	110996499	110997499	110994499	111004499
chr1_462	chr1	9	0.290323	111019000					111283999	111274999			111198999									111194000	110996500	111247499		111229499				111253499
chr1_463	chr1	6	0.193548															111410999				111418500	111418500	111368499		111390499				111389499
chr1_464	chr1	4	0.129032										111482999										111463000						111433499		111445499
chr1_465	chr1	3	0.0967742																			111582000	111582000		111592499
chr1_466	chr1	2	0.0645161											111649999									111641000
chr1_467	chr1	10	0.322581	111751000							111828999	111714999								111742999		111751500	111751000	111734499				111710499	111716499	111745499
chr1_468	chr1	21	0.677419	111983000			112081999	112073999	112102999	112054999			112019999		112073999					112051999	112106999	112055500	112058500	112092499	112064499	112063499	112094499	112076499	112076499		112069499	112076499	112072499	112075499
chr1_469	chr1	10	0.322581	112130000	112162957							112159999		112151999			112128999	112134999	112188999			112135000	112132500							112154499
chr1_470	chr1	18	0.580645	112290000		112253999				112302999	112320999		112251999			112293999				112228999	112360999		112288500	112275499	112282499	112292499		112257499	112259499	112280499	112262499	112248499		112231499
chr1_471	chr1	14	0.451613		112938957						112994999		113003999										112929000	112987499	112943499		112983499	112955499	112968499	112977499	112988499	112984499	112981499	112953499
chr1_472	chr1	13	0.419355	113033000			113065999	113027999	113070999	113010999		113069999		113030999	113052999	113029999	113053999		113057999			113041000	113041000
chr1_473	chr1	12	0.387097					113275999	113304999	113260999		113285999	113219999							113283999	113307999	113255500	113255500	113280499		113228499				113253499
chr1_474	chr1	15	0.483871	113385000			113378999				113339999			113366999		113374999		113402999					113431000		113369499		113364499	113371499	113396499		113344499	113327499	113347499	113412499
chr1_475	chr1	20	0.645161	113592000		113583999			113644999	113460999			113483999	113552999	113589999					113581999	113548999	113593000	113594000	113605499	113586499	113582499		113609499	113534499	113601499	113643499	113659499		113642499
chr1_476	chr1	3	0.0967742																				113728500								113854499	113850499
chr1_477	chr1	11	0.354839	113832000	113932957								114086999	113904999							114197999		113915500		113933499		113896499	113932499					113864499	113901499
chr1_478	chr1	22	0.709677				114339999	114382999				114454999	114366999	114385999	114428999	114423999	114405999		114396999	114456999	114378999		114360500	114424499		114443499	114422499	114405499	114378499	114389499	114426499	114435499	114440499	114406499
chr1_479	chr1	14	0.451613	114444000	114470957	114586999			114483999	114461999	114501999		114560999					114467999				114442500	114456000		114407499						114545499		114584499	114545499
chr1_480	chr1	1	0.0322581																				114893000
chr1_481	chr1	22	0.709677	115079000		115099999			115091999	115059999			115094999	115080999	115063999	115069999		114975999	115047999	115120999	115124999	115070000	115077500	115071499	115085499		115185499		114981499	115068499	115083499	115076499	115087499
chr1_482	chr1	18	0.580645	115292000	115301957		115211999	115193999			115306999					115269999						115314500	115309500	115334499	115317499	115312499		115287499	115324499	115327499	115327499	115324499	115332499	115199499
chr1_483	chr1	1	0.0322581																				115490500
chr1_484	chr1	6	0.193548	115622000		115628999																	115713500		115736499	115639499	115709499
chr1_485	chr1	14	0.451613				115755999	115728999						115727999			115757999		115780999	115714999			115762500	115848499				115740499		115847499	115790499	115778499	115777499	115740499
chr1_486	chr1	9	0.290323				115985999	115983999						116001999						116047999	115913999		116041000		116078499			116068499						116063499
chr1_487	chr1	6	0.193548																			116163000	116173000						116167499		116159499	116172499	116169499
chr1_488	chr1	7	0.225806	116239000		116212999			116227999				116251999					116279999	116248999				116251500
chr1_489	chr1	7	0.225806													116331999				116344999			116388000	116377499			116397499				116398499		116392499
chr1_490	chr1	2	0.0645161			116440999																	116525000
chr1_491	chr1	3	0.0967742																				116622000		116612499				116653499
chr1_492	chr1	6	0.193548	116708000			116661999	116671999						116656999						116739999			116662000
chr1_493	chr1	25	0.806452	116824000			116929999	116991999		117041999	117021999	117013999	117113999		116976999	116975999	116962999	117015999	117030999	117009999	117017999	116903000	116902500		116891499	116914499	116900499	116943499	116957499	116816499	116973499	116948499	116979499
chr1_494	chr1	21	0.677419	117022000		117295999			117303999	117248999	117349999	117314999	117289999	117111999				117301999	117293999	117300999	117355999	116974000	117238500	117128499	117240499				117230499	117132499	117225499	117221499	117322499
chr1_495	chr1	13	0.419355	117426000						117521999								117520999	117507999			117556500	117446000		117437499		117432499		117556499		117441499	117332499	117427499	117383499
chr1_496	chr1	11	0.354839	117708000		117604999	117717999	117703999						117643999		117621999	117725999				117654999		117673500			117669499		117675499
chr1_497	chr1	13	0.419355	117865000		117845999							117884999		117895999			117864999				117900500	117902500	117894499	117859499		117805499			117897499	117886499		117887499
chr1_498	chr1	18	0.580645	118135000					118179999	118166999		118131999	118177999					118182999	118097999		118133999	118199500	118100500	118182499	118162499	118164499			118189499	118197499	118188499	118190499	118186499
chr1_499	chr1	4	0.129032			118290999																118274000	118275500					118230499
chr1_500	chr1	15	0.483871	118343000			118388999	118354999						118375999	118350999	118347999	118361999			118364999			118360500		118381499	118308499	118338499	118380499	118357499					118354499
chr1_501	chr1	5	0.16129	118657000		118586999																	118650000		118689499		118663499
chr1_502	chr1	3	0.0967742																			118731000	118728500											118687499
chr1_503	chr1	4	0.129032																	118823999			118903000	118910499						118891499
chr1_504	chr1	3	0.0967742													119024999						119050500	119050500
chr1_505	chr1	5	0.16129			119099999												119107999	119141999			119148500	119123500
chr1_506	chr1	3	0.0967742	119359000																119268999			119315500
chr1_507	chr1	24	0.774194	119516000		119539999	119489999	119452999		119543999	119448999	119424999		119515999		119533999	119539999	119495999	119485999	119532999			119524000	119503499	119482499	119499499		119529499	119519499	119460499	119462499	119458499	119458499	119444499
chr1_508	chr1	11	0.354839	119834000		119878999					119713999			119870999	119860999					119860999			119828000	119800499	119822499	119817499				119797499
chr1_509	chr1	21	0.677419			120236999			120222999	120161999	120195999	120197999	120188999		120242999	120194999			120294999	120217999	120409999	119957000	119958500	120193499		120225499			120183499	120257499	120143499	120136499	120143499	120194499
chr1_510	chr1	8	0.258065	120160000															120603999	120609999		120206000	120207500		120197499		120223499	120297499
chr1_511	chr1	26	0.83871	120343000		120627999	120601999	120555999	120609999	120611999	120648999	120598999	120618999	120653999	120641999	120635999	120609999	120677999	120829999	120824999			120441000	120589499		120584499		120659499	120646499	120570499	120661499	120654499	120659499	120636499
chr1_512	chr1	27	0.870968			120848999	121190999	121197999	121189999	120822999	121189999	121192999	121188999	120829999	120810999			120835999	121194999	121200999	121162999	120646000	120618500	120884499	120628499	120893499	120644499	120884499	120861499	120897499	120889499	120885499	120923499	120890499
chr1_513	chr1	27	0.870968			121187999	121384999		121406999	121177999	121397999		121396999	121184999	121193999	121191999	121179999	121191999	121407999	121402999	121394999	121177000	121171500	121200499	120880499	121169499	120885499	121171499	121151499	121207499	121162499	121153499	121165499	121158499
chr1_514	chr1	20	0.645161	121370000		121776999	121768999	121770999	121775999	121774999	121771999	121772999	121775999	121773999	121768999	121775999	121775999	121769999	121775999	121772999	121774999		121257000		121189499		121133499
chr1_515	chr1	16	0.516129			122027999	122022999	122023999	122025999	122026999	122024999	122025999	122027999	122025999	122024999	122025999	122026999	122024999	122025999	122025999	122026999
chr1_516	chr1	16	0.516129			122154999	122151999	122151999	122152999	122152999	122151999	122151999	122154999	122151999	122152999	122152999	122152999	122151999	122151999	122152999	122152999
chr1_517	chr1	16	0.516129			122257999	122257999	122254999	122257999	122257999	122257999	122257999	122259999	122257999	122258999	122256999	122257999	122254999	122258999	122258999	122255999
chr1_518	chr1	16	0.516129			141780999	141781999	141780999	141781999	141781999	141781999	141781999	141780999	141780999	141781999	141781999	141780999	141781999	141781999	141781999	141781999
chr1_519	chr1	16	0.516129			141868999	141868999	141866999	141868999	141868999	141867999	141868999	141868999	141867999	141869999	141867999	141868999	141869999	141869999	141868999	141868999
chr1_520	chr1	16	0.516129			141992999	141993999	141991999	141992999	141993999	141993999	141993999	141992999	141992999	141994999	141992999	141992999	141994999	141993999	141993999	141993999
chr1_521	chr1	16	0.516129			142238999	142242999	142239999	142241999	142242999	142239999	142242999	142240999	142239999	142244999	142238999	142239999	142245999	142239999	142242999	142241999
chr1_522	chr1	24	0.774194			142562999	142590999	142575999	142591999	142585999	142581999	142590999	142592999	142580999	142592999	142571999	142575999	142685999	142582999	142590999	142598999		142612000		142665499			142679499	142664499		142695499	142719499	142690499	142676499
chr1_523	chr1	21	0.677419			142824999	142814999	142854999	142846999	142843999	142805999	142820999	142831999	142823999	142858999	142852999	142864999		142774999	142863999	142817999				142829499			142814499	142809499		142831499		142829499	142827499
chr1_524	chr1	16	0.516129			143306999		143230999	143312999			143214999	143239999		143232999	143227999	143236999	143221999			143266999		143279000	143360499					142914499		142935499	142950499	142957499
chr1_525	chr1	21	0.677419				143362999	143429999		143397999	143339999	143457999	143442999	143391999	143458999	143405999		143460999	143326999	143406999	143441999		143484500	143498499	143361499		143409499	143365499	143401499				143360499	143404499
chr1_526	chr1	19	0.612903			143731999	143699999	143708999	143706999	143705999	143713999	143710999	143719999	143713999	143715999	143692999	143700999	143700999	143708999	143696999	143711999										143482499	143483499	143513499
chr1_527	chr1	19	0.612903			143991999	143972999	143985999		143994999	143985999	143976999	143997999	143972999	143989999	143974999	143971999	143998999	143982999	143973999	143964999				143876499		143888499	143873499	143880499
chr1_528	chr1	14	0.451613			144330999	144262999	144138999	144162999	144234999	144242999		144365999				144175999	144376999		144258999	144196999		144525500	144322499									144312499
chr1_529	chr1	28	0.903226			144602999	144594999	144608999	144596999	144599999	144562999	144561999	144596999	144582999	144587999	144585999	144600999	144609999	144583999	144593999	144594999		144585500	144500499	144497499	144489499	144562499	144502499	144481499	144469499	144483499	144493499	144485499	144496499
chr1_530	chr1	17	0.548387			144940999	144947999	144940999	144969999	144962999	144951999	144944999	144954999	144945999	144942999	144940999	144950999	144945999	144939999	144931999	144928999		145080500
chr1_531	chr1	26	0.83871	145165000			145138999	145155999	145145999	145119999		145220999	145166999	145189999	145153999	145126999	145131999		145208999	145156999		145172500	145204000	145164499	145145499	145163499	145129499	145146499	145025499	145165499	145104499	145094499	145101499	145129499
chr1_532	chr1	30	0.967742	145450000		145478999	145498999	145479999	145493999	145562999	145524999	145503999	145490999	145481999	145498999	145494999	145486999	145473999	145483999	145504999	145488999	145451500	145451000	145485499	145473499	145502499	145511499	145511499	145500499	145484499	145488499	145491499	145491499	145510499
chr1_533	chr1	16	0.516129			145695999	145723999	145712999	145706999				145715999	145715999	145678999	145698999	145702999	145669999	145692999	145698999	145715999		145533500				145683499	145749499
chr1_534	chr1	15	0.483871			145973999	145964999	145986999			145898999			146085999	146005999				145935999	146016999		145738500	145727500	146063499			146068499		145939499	146029499				145949499
chr1_535	chr1	24	0.774194			146272999	146246999	146247999	146265999	146237999	146245999	146287999	146248999			146200999	146205999		146205999		146265999	146599000	146596500	146311499	146236499	146235499	146236499		146246499	146321499	146235499	146247499	146240499	146251499
chr1_536	chr1	28	0.903226	146701000		146652999	146543999	146489999	146605999	146569999	146544999	146507999	146536999	146440999	146577999	146472999	146473999	146577999	146582999	146551999	146506999		146656000	146656499	146590499	146597499		146622499	146579499	146567499	146576499	146591499	146575499	146590499
chr1_537	chr1	26	0.83871	146995000		147008999	146996999	147056999			147018999	147000999	147072999	147020999	146803999		146999999	147015999	147092999		147028999	146705000	146707000	147015499	146971499	147039499	146988499	146985499	146840499	147051499	146961499	147005499	146958499	147006499
chr1_538	chr1	14	0.451613	147181000		147333999	147255999			147302999			147336999	147338999		147290999		147332999		147402999		147161500	146994000								147258499	147252499	147259499
chr1_539	chr1	19	0.612903				147580999	147487999	147413999		147431999	147532999		147605999	147528999		147497999		147501999		147452999		147386500	147484499	147450499	147455499	147479499	147473499	147426499	147436499				147491499
chr1_540	chr1	13	0.419355			147753999	147757999	147786999		147629999		147776999								147753999				147721499	147768499			147824499	147765499		147818499	147819499	147802499
chr1_541	chr1	22	0.709677	147908000			147944999	147948999	147854999	147896999	147879999	147912999	147880999	147888999	147882999	147910999	147915999	147906999	147914999		147939999			147949499		147854499	147855499			147964499	147960499	147961499		147837499
chr1_542	chr1	22	0.709677			148266999	148268999	148264999	148275999	148255999	148272999	148248999	148264999	148264999	148262999	148271999	148269999	148255999	148272999	148267999	148265999					148177499	148626499		148247499	148261499	148197499		148250499
chr1_543	chr1	18	0.580645			148579999	148599999	148586999	148587999	148588999	148582999	148592999	148590999	148591999	148608999	148592999	148586999	148594999	148591999	148599999	148601999		148942500				148839499
chr1_544	chr1	23	0.741935	149233000		148777999	148795999	148794999	148802999	148929999	148823999	148851999	148773999	148793999	148733999	148814999	148809999	148866999	148810999		148850999	149211500	149215000	148774499	149204499	148814499	149272499			148809499
chr1_545	chr1	27	0.870968			149286999	149353999	149472999	149312999	149332999	149326999	149321999	149285999	149361999	149340999	149508999	149331999	149352999	149274999		149330999		149895500	149220499	149916499	149253499	149431499	149271499	149277499	149256499	149302499	149287499	149284499	149266499
chr1_546	chr1	23	0.741935			149573999	149675999		149558999		149698999	149693999	149628999	149668999	149700999		149560999	149692999	149599999	149576999	149596999		149990500	149458499		149544499		149446499	149428499	149447499	149638499	149647499	149643499	149424499
chr1_547	chr1	4	0.129032			149949999															149956999	150029000	150030000
chr1_548	chr1	21	0.677419	150244000						150193999		150229999		150248999		150253999			150209999	150244999	150220999	150241500	150236000	150218499	150236499	150217499	150219499	150163499	150244499	150149499	150226499	150223499	150217499	150212499
chr1_549	chr1	5	0.16129			150274999		150300999	150270999				150275999										150289500
chr1_550	chr1	3	0.0967742				150461999								150414999								150453000
chr1_551	chr1	27	0.870968	150502000		150557999		150593999	150583999	150495999		150476999	150535999	150538999	150603999	150508999	150537999	150521999	150483999	150595999	150527999		150504000	150534499	150538499	150519499	150493499	150526499	150538499	150547499	150542499	150546499	150542499	150529499
chr1_552	chr1	8	0.258065				150689999		150750999	150774999	150663999										150755999	150686000	150565500	150692499
chr1_553	chr1	2	0.0645161																			150856500	150870000
chr1_554	chr1	15	0.483871	150985000		150980999					151001999	150950999	150965999							150976999			150962500		150952499		150944499	150955499	150999499		150991499	150991499	150996499	150987499
chr1_555	chr1	13	0.419355						151037999	151033999				151014999	151075999	151037999	151024999	151114999	151078999		151012999		151024000	151031499		151072499				151022499
chr1_556	chr1	6	0.193548			151174999	151142999						151207999									151166000	151167000											151216499
chr1_557	chr1	6	0.193548									151241999		151248999		151255999	151223999						151247000					151233499
chr1_558	chr1	11	0.354839	151318000				151270999		151271999											151311999	151313000	151315500				151283499		151304499		151282499	151303499	151300499
chr1_559	chr1	6	0.193548						151328999						151331999					151366999			151361500		151352499	151347499
chr1_560	chr1	4	0.129032																			151454500	151457500	151465499						151420499
chr1_561	chr1	9	0.290323											151530999					151502999				151570500		151535499			151563499			151577499	151552499	151580499	151526499
chr1_562	chr1	8	0.258065	151696000					151831999	151782999					151664999			151731999		151722999	151805999		151831500
chr1_563	chr1	18	0.580645			151908999	151929999	151979999			151871999	151872999		151952999		151931999	151903999					151888000	151934500	151968499		151970499			151972499	151959499	151964499	151980499	151968499	151959499
chr1_564	chr1	6	0.193548	151961000	152022926																		152012000		151990499		151958499	151985499
chr1_565	chr1	2	0.0645161																				152269000											152394499
chr1_566	chr1	8	0.258065	152481000						152448999								152558999		152423999		152532500	152487000		152406499			152705499
chr1_567	chr1	12	0.387097			153112999	152866999		152869999				152874999					152867999		152904999		152868000	153345000		153209499				153028499	153178499		153003499
chr1_568	chr1	7	0.225806	153506000			153450999	153461999												153389999			153624500		153569499		153526499
chr1_569	chr1	18	0.580645			153662999	153665999				153627999		153612999	153656999		153606999	153574999				153608999		153687000	153625499		153589499		153500499	153530499	153625499	153516499	153527499	153521499	153551499
chr1_570	chr1	10	0.322581		153701926			153759999	153709999	153724999		153670999			153726999				153710999	153679999		153763500	153762000
chr1_571	chr1	20	0.645161	153923000		153933999					153820999	153947999		153874999		153871999		153852999				153896000	153896000	153890499	153911499	153913499	153904499	153932499	153904499	153911499	153906499	153891499	153902499	153906499
chr1_572	chr1	7	0.225806							154068999			154054999					154110999		154066999	153961999	153951500	153955000
chr1_573	chr1	22	0.709677	154168000	154195926	154182999					154236999	154281999		154179999	154145999	154161999		154312999	154264999	154308999		154163500	154164500	154165499	154162499	154165499	154152499	154162499	154261499	154166499			154242499	154161499
chr1_574	chr1	20	0.645161	154401000					154475999	154457999	154526999	154497999	154489999	154423999		154419999					154365999	154270500	154540000	154541499	154479499	154579499		154398499		154555499	154372499	154391499	154401499	154426499
chr1_575	chr1	26	0.83871	154978000	154943926		154991999	154997999	154945999		154917999	155007999	154840999	154996999	154996999				154997999	154951999	154983999	154838500	155004000	154899499	154938499	154923499	154976499	154945499	154928499	154894499	154933499	154943499	154925499	154986499
chr1_576	chr1	6	0.193548			155072999				154938999			155030999			155037999				155084999			155080500
chr1_577	chr1	2	0.0645161																		155170999		155152000
chr1_578	chr1	23	0.741935	155242000				155245999	155214999		155220999	155223999		155248999	155200999	155210999	155187999	155223999	155246999				155205000	155229499	155231499	155228499	155205499	155213499	155248499	155220499	155224499	155224499	155219499	155221499
chr1_579	chr1	7	0.225806			155272999	155369999			155260999			155460999							155392999		155271000	155268500
chr1_580	chr1	22	0.709677	155589000			155671999	155640999	155589999		155520999	155624999	155681999	155593999		155632999					155704999	155577500	155579500	155571499	155574499	155593499	155586499	155570499		155568499	155584499	155584499	155583499	155584499
chr1_581	chr1	6	0.193548	155864000		155861999				155840999					155874999					155820999			155840000
chr1_582	chr1	5	0.16129									155920999					155919999	155904999				155908000	155905000
chr1_583	chr1	6	0.193548				155927999	155935999						155933999								155959000	155957500							155947499
chr1_584	chr1	11	0.354839								155976999				155993999	155968999			155960999				155996000				155988499	156006499	155987499		156000499	155994499		156006499
chr1_585	chr1	7	0.225806						156044999												156043999		156034000	156050499	156030499	156007499							156030499
chr1_586	chr1	4	0.129032	156106000									156094999									156071000	156073500
chr1_587	chr1	10	0.322581				156312999	156264999	156247999		156246999	156263999			156311999	156192999		156259999	156225999				156264500
chr1_588	chr1	6	0.193548			156341999				156342999			156376999							156355999	156390999		156425500
chr1_589	chr1	4	0.129032																			156479500	156484000	156514499						156517499
chr1_590	chr1	6	0.193548				156562999		156571999				156609999								156592999		156551000		156570499
chr1_591	chr1	17	0.548387	156685000		156693999		156666999		156692999	156635999	156614999		156591999	156635999	156664999	156637999	156684999	156633999	156628999			156597500				156637499		156687499					156615499
chr1_592	chr1	17	0.548387				156816999	156844999				156859999								156832999	156838999	157021000	156656000	156742499	156798499	156784499	156783499	156792499	156827499	156743499	156775499	156782499	156775499
chr1_593	chr1	3	0.0967742																			157077000	156732500											156879499
chr1_594	chr1	15	0.483871	157126000	157019926	157060999				157119999		157156999	157081999							157092999	157100999	157118000	156883500		157125499		157094499	157026499			157041499			157121499
chr1_595	chr1	5	0.16129								157190999							157261999				157506500	157010500						157359499
chr1_596	chr1	14	0.451613	157453000					157520999	157513999	157478999	157529999	157467999									157764500	157114500	157497499		157499499				157555499	157433499	157434499	157429499
chr1_597	chr1	20	0.645161	157950000	157953926	158038999	158004999	157989999						157996999	158001999	158014999	157992999			158053999		157802500	157947500	157809499	157952499	157803499	158007499	158006499	158094499	157807499				158007499
chr1_598	chr1	11	0.354839	158103000						158129999									158167999			158157500	158081500	158221499		158159499				158277499	158175499	158140499	158221499
chr1_599	chr1	8	0.258065															158688999	158690999			158500000	158500000						158677499		158663499	158670499	158674499
chr1_600	chr1	4	0.129032										158844999									158574000	158939500		158970499
chr1_601	chr1	27	0.870968			159058999	159032999	159060999	159096999	159035999	159073999	159039999	159076999	159018999	159177999		159053999	159137999		159026999	159173999	158948000	159252500	159060499	159165499	159035499	159097499	159027499	159169499	158977499	159198499	159218499	159192499	159052499
chr1_602	chr1	3	0.0967742													159479999						159168500	159920000
chr1_603	chr1	19	0.612903	159910000			159880999	159859999						159874999		159814999			159979999	159971999		160165000	160167000	159799499	159883499		159816499	159806499	159810499	159815499	159886499	159848499	159890499	159817499
chr1_604	chr1	24	0.774194	160205000		160223999	160203999	160201999					160241999	160232999	160138999	160196999	160171999	160241999	160164999	160277999	160070999	160422500	160241000	160111499	160279499	160094499	160141499	160195499	160271499	160112499		160287499		160152499
chr1_605	chr1	12	0.387097		160348926					160345999	160384999	160397999									160315999	160491000	160343000	160415499		160489499				160440499	160365499		160358499
chr1_606	chr1	11	0.354839	160512000					160523999				160675999					160591999				160688500	160490000	160664499						160662499	160557499	160564499	160555499
chr1_607	chr1	7	0.225806							160878999	160701999	160744999								160726999		160748500	160995500											160742499
chr1_608	chr1	16	0.516129	161051000	161099926	161085999			161095999		161110999		160979999	161082999				161053999	161096999			161051500	161053500	161109499	161063499				161072499			161076499		161109499
chr1_609	chr1	17	0.548387				161219999	161192999		161235999		161116999			161132999	161145999	161145999			161200999	161145999	161161500	161171500			161125499	161141499	161130499		161125499	161145499		161146499
chr1_610	chr1	5	0.16129										161321999		161290999			161348999					161360500		161463499
chr1_611	chr1	21	0.677419				161667999		161549999	161565999	161590999	161680999	161692999				161611999	161572999		161676999	161621999	161693500	161704000	161681499		161685499		161669499	161608499	161678499	161630499	161623499	161614499	161603499
chr1_612	chr1	24	0.774194	162011000		162045999	161989999	161993999		161876999	161834999		161865999	162028999	161994999	162015999	161958999		161978999	161953999			162026500	162030499	162025499	162020499	161991499	161982499		162046499	162011499	162012499	162014499	161996499
chr1_613	chr1	2	0.0645161	162362000																			162364000
chr1_614	chr1	9	0.290323								162445999			162388999				162436999			162394999		162462000						162390499		162434499	162433499	162445499
chr1_615	chr1	20	0.645161	162530000		162492999	162593999	162534999	162524999	162502999		162521999	162529999		162488999	162550999	162554999			162484999			162515500	162511499	162517499	162510499	162500499	162480499		162521499				162508499
chr1_616	chr1	19	0.612903	162753000				162781999	162733999							162829999	162838999				162855999	162590500	162591500	162789499	162830499	162795499	162834499	162845499	162811499	162796499	162790499	162790499	162771499	162862499
chr1_617	chr1	12	0.387097	163370000			162990999	163074999						163150999		163071999					163198999		163345000	163191499	163260499	163128499	163116499	163211499
chr1_618	chr1	11	0.354839			163315999													163308999		163461999		163586000	163372499		163358499	163354499		163313499	163379499		163378499		163249499
chr1_619	chr1	8	0.258065				163822999	163782999		163772999	163788999								163771999	163819999		163666500	163666500
chr1_620	chr1	3	0.0967742									163868999										163992000	163993500
chr1_621	chr1	7	0.225806	164169000					164178999	164116999		164194999	164106999									164034000	164034500
chr1_622	chr1	27	0.870968	164513000		164539999	164533999	164526999	164548999	164486999	164413999		164478999	164573999	164685999	164497999	164516999		164512999	164677999	164492999		164519000	164516499	164501499	164511499	164489499	164492499	164677499	164511499	164500499	164595499	164485499	164491499
chr1_623	chr1	11	0.354839			164814999	164827999	164838999									164803999	164795999					164871000		164879499			164868499			164667499	164697499	164669499
chr1_624	chr1	9	0.290323	165282000																165152999		165586000	165583500	165347499	165587499		165336499			165333499				165346499
chr1_625	chr1	15	0.483871	165584000								165645999									165644999	165675500	165677500	165618499		165591499	165643499	165616499	165597499	165599499	165610499	165624499	165687499	165673499
chr1_626	chr1	24	0.774194	165800000	165738341	165715999	165750999	165727999	165701999	165712999	165704999		165767999	165749999	165765999	165769999	165737999	165719999	165699999	165707999	165810999	165787000	165788000		165784499	165741499			165787499		165765499	165766499
chr1_627	chr1	6	0.193548							166474999						166514999		166557999				166158500	166575000		166128499
chr1_628	chr1	14	0.451613	166830000			166844999									166852999		166791999					166851000	166815499	166820499	166793499		166804499	166646499	166825499	166618499	166625499	166608499
chr1_629	chr1	3	0.0967742								166989999												166961000											166970499
chr1_630	chr1	7	0.225806	167069000						167101999													167051000				167091499				167097499	167086499		167089499
chr1_631	chr1	18	0.580645		167190341	167149999	167124999					167154999		167196999	167167999	167175999				167127999	167179999	167184000	167177500	167149499	167117499	167195499		167135499	167128499	167266499			167107499
chr1_632	chr1	10	0.322581			167406999							167552999	167446999								167580000	167415500	167540499		167532499	167564499				167550499		167548499
chr1_633	chr1	12	0.387097						167571999	167584999	167697999	167581999						167679999			167606999	167684500	167685500		167629499				167575499	167638499		167606499
chr1_634	chr1	20	0.645161			167775999	167827999	167785999				167777999	167757999	167819999	167807999	167785999	167809999		167796999	167809999			167784000			167842499		167730499	167830499	167840499	167802499	167805499	167800499	167797499
chr1_635	chr1	8	0.258065	167830000							168032999										167867999	167862000	167862000	167859499	167840499		167825499
chr1_636	chr1	25	0.806452		168111341	168070999		168143999	168124999	168128999		168223999		168254999	168168999	168145999		168197999	168196999	168182999	168132999	168188000	168113000	168192499	168218499	168203499	168184499	168180499		168242499	168177499	168234499	168173499	168170499
chr1_637	chr1	6	0.193548						168448999		168456999											168466000	168188000						168314499		168439499
chr1_638	chr1	9	0.290323	168659000						168535999		168567999			168549999							168985500	168263500		168638499								168507499	168645499
chr1_639	chr1	28	0.903226	169050000			169035999	169044999	169029999	169002999	169064999	169102999		169042999	169089999	169032999	169030999	169069999	168966999	169051999	169040999	169012500	169054000	169048499	169053499	169047499	169048499	169046499	169066499	169057499	169031499	169037499	169015499	169065499
chr1_640	chr1	2	0.0645161																			169057000	169385000
chr1_641	chr1	28	0.903226	169501000	169455341	169436999	169462999	169471999		169437999	169539999	169479999		169470999	169410999		169528999	169448999	169490999	169472999	169412999	169384500	169483000	169599499	169473499	169438499	169462499	169446499	169452499	169592499	169472499	169477499	169511499	169463499
chr1_642	chr1	15	0.483871			169756999			169667999	169772999			169696999			169743999				169788999		169646000	169753500			169766499	169772499	169794499			169736499	169751499	169659499	169772499
chr1_643	chr1	11	0.354839	169883000			169855999	169851999			169814999	169804999					169816999					169871000	169869000	169876499					169810499	169876499
chr1_644	chr1	11	0.354839		170042341																170054999		170059000	170097499	170063499	170065499		170004499	170051499		170099499	170108499	170088499
chr1_645	chr1	3	0.0967742												170450999			170454999					170413000
chr1_646	chr1	12	0.387097	170494000		170523999	170527999	170558999						170527999									170499000					170564499	170520499		170521499	170532499	170497499	170569499
chr1_647	chr1	10	0.322581				170673999			170658999						170625999	170588999			170600999	170599999	170565500	170556000		170540499		170569499
chr1_648	chr1	7	0.225806	170869000					170839999											170914999		170820000	170956000		170899499			170828499
chr1_649	chr1	17	0.548387	171363000	171452341		171462999	171380999											171439999	171435999		171443000	171419000	171221499	171401499	171238499	171383499	171420499	171459499	171238499			171367499	171396499
chr1_650	chr1	9	0.290323	171603000							171612999	171608999			171594999				171601999			171583500	171580500	171508499						171505499
chr1_651	chr1	24	0.774194			171790999	171722999	171648999	171721999	171632999			171692999	171714999		171737999		171714999		171772999	171720999	171724000	171727000	171716499	171722499	171722499	171720499	171714499	171736499	171673499	171697499	171676499	171680499	171745499
chr1_652	chr1	6	0.193548	171904000							172222999												171976500		172065499			172101499						172187499
chr1_653	chr1	27	0.870968	172441000		172353999	172269999	172290999	172416999		172487999	172246999	172460999	172394999	172474999	172327999	172251999		172462999	172452999	172364999	172337000	172452500	172346499	172419499	172383499	172463499		172457499	172334499	172444499	172445499	172441499	172347499
chr1_654	chr1	7	0.225806				172645999		172625999	172607999								172561999					172631000						172629499					172640499
chr1_655	chr1	8	0.258065															172782999					172700500	172723499		172743499				172748499	172688499	172685499	172688499
chr1_656	chr1	13	0.419355	172960000			172912999	172938999		172891999				172875999		172884999	172895999			172940999			172840000		172908499		172928499	172894499						172915499
chr1_657	chr1	3	0.0967742	173149000					173138999														173099000
chr1_658	chr1	10	0.322581						173319999	173269999	173214999	173227999											173268500	173365499				173312499	173309499	173382499				173318499
chr1_659	chr1	10	0.322581			173470999				173482999	173446999	173434999	173427999	173465999								173436000	173458500		173468499				173470499
chr1_660	chr1	8	0.258065															173536999		173529999			173520500			173525499	173547499				173530499	173545499	173543499
chr1_661	chr1	1	0.0322581																				173607500
chr1_662	chr1	16	0.516129	173870000		173908999	173955999	173918999					173909999	173899999		173878999				173887999	173952999	173867000	173883500	173851499	173907499				173915499	173870499				173951499
chr1_663	chr1	18	0.580645						173967999	174060999	174009999	174088999			174009999		173978999	173993999	173971999				174006500	174117499		174092499		174011499	174106499	174103499	174100499	174103499	174099499	174097499
chr1_664	chr1	7	0.225806	174107000			174710999			174623999												174120000	174123500		174118499		174053499
chr1_665	chr1	29	0.935484	174977000		174743999	175058999	175071999	175115999	175079999	175110999	175090999	175157999	175020999	175032999	175145999	175026999	175038999	175030999	175196999	175123999		174999000	174918499	175015499	174789499	175060499	175032499	175061499	174933499	175069499	175123499	175157499	175025499
chr1_666	chr1	10	0.322581	175177000												175500999					175424999	175170500	175171500	175216499	175429499	175259499	175483499			175208499
chr1_667	chr1	22	0.709677	175824000		175875999	175822999	175802999						175836999	175832999		175804999	175914999	175811999	175779999	175705999	175833500	175855500	175873499	175830499		175801499	175815499	175874499		175791499	175784499	175791499	175834499
chr1_668	chr1	30	0.967742	176210000	176180342	176218999	176233999	176222999	176219999	176215999	176195999	176224999	176206999	176203999	176215999	176195999	176208999	176218999	176235999	176215999		176186500	176187000	176219499	176202499	176263499	176224499	176218499	176198499	176267499	176220499	176206499	176225499	176207499
chr1_669	chr1	18	0.580645			176785999	176595999		176985999		176818999					176801999		176788999	176854999	176632999	176729999		176515500	176887499	176482499				176833499	176855499	176846499	176832499	176859499	176864499
chr1_670	chr1	19	0.612903	176872000		177107999	176843999		177178999	176966999	177382999	176929999		177182999	176966999		177242999	176941999		177261999	177145999		177184500	177268499	177190499		177156499	177180499						177199499
chr1_671	chr1	10	0.322581	177839000			177182999	177212999	177452999	177358999	177703999							177347999	177522999				177418500							177805499
chr1_672	chr1	25	0.806452	178022000	178016342	178034999	177999999	177998999			178044999			178040999	178018999	178009999	178011999	177905999		178057999	178020999	178042000	178040000	177985499	178028499		177981499	177976499	177985499	178215499	178022499	178019499	178024499	177998499
chr1_673	chr1	19	0.612903	178485000		178435999	178507999							178494999	178504999	178562999			178530999	178478999	178536999		178482500		178486499	178506499	178503499	178525499	178469499	178527499	178472499	178470499	178475499
chr1_674	chr1	10	0.322581		178692342			178569999	178585999	178561999		178538999	178623999				178565999						178668500	178551499										178547499
chr1_675	chr1	3	0.0967742								178717999											178718000	178723000
chr1_676	chr1	23	0.741935	178954000		178952999	178987999	178986999		178852999				179003999	178952999		178940999	178934999	178894999	178993999		178989000	178984500	178965499	178959499	178980499	178968499	178967499	178958499		178950499	178945499	178942499	178970499
chr1_677	chr1	28	0.903226	179237000	179200342		179249999	179228999	179235999	179208999	179214999	179234999	179230999	179226999	179191999	179229999		179176999		179170999	179154999	179229000	179228500	179259499	179253499	179278499	179237499	179251499	179256499	179255499	179238499	179236499	179234499	179258499
chr1_678	chr1	2	0.0645161																		179480999		179479000
chr1_679	chr1	2	0.0645161																			179565000	179561000
chr1_680	chr1	26	0.83871	179879000	179852342		179993999	179912999	179905999	179879999	179850999	179912999	179899999	179893999				179891999	179868999		179813999	179909000	179911500	179876499	179860499	179876499	179891499	179857499	179855499	179878499	179855499	179857499	179878499	179856499
chr1_681	chr1	26	0.83871	180111000		180182999		180172999	180164999	180182999	180168999	180199999	180175999	180159999	180143999	180156999	180148999		180172999	180151999	180189999		180103500	180208499		180193499	180157499	180146499	180176499	180197499	180165499	180168499	180166499	180195499
chr1_682	chr1	26	0.83871	180560000	180602342			180450999			180612999	180535999		180485999	180527999	180456999	180502999	180564999	180519999	180537999	180595999	180223000	180185000	180533499	180161499	180553499	180534499	180529499	180553499	180522499	180554499	180553499	180553499	180522499
chr1_683	chr1	4	0.129032	180880000																		180994500	180483000		180528499
chr1_684	chr1	31	1	181088000	181075342	180945999	180926999	181033999	181039999	180910999	180913999	180970999	180944999	181080999	181022999	181079999	181056999	181054999	181058999	180948999	180947999	181092000	181089500	181046499	181072499	181083499	181076499	181047499	181103499	181039499	181082499	181100499	181086499	181051499
chr1_685	chr1	12	0.387097	181414000			181147999			181170999	181235999	181100999	181205999									181424500	182061000	181380499	181347499			181348499		181333499
chr1_686	chr1	17	0.548387	182145000		182068999	182227999	182231999						182194999	182256999				182152999	182128999		182390000	182458500	181985499	182077499				182229499		182187499	182178499	182274499	182124499
chr1_687	chr1	14	0.451613	182587000		182352999			182628999	182576999	182605999	182614999	182606999					182349999	182319999			182461000	182897000	182547499		182563499				182478499
chr1_688	chr1	21	0.677419	182835000	182765342	182901999								182915999	182927999			182861999	182676999		182899999	182595000	182962500	182876499	182888499	182891499	182903499	182902499	182860499	182594499	182890499	182897499	182911499	182878499
chr1_689	chr1	15	0.483871	183132000		183191999	183022999	183201999						183144999		183158999	183176999		182907999	182989999	183173999		183130500		183164499		183186499	183193499						183173499
chr1_690	chr1	6	0.193548				183246999			183421999									183522999	183292999			183420500						183529499
chr1_691	chr1	26	0.83871	183576000			183577999	183603999	183552999	183743999	183612999	183566999	183660999	183549999	183545999	183585999	183571999			183561999	183562999	183574500	183567000	183552499	183618499	183566499	183606499	183583499		183570499	183555499	183547499	183560499	183599499
chr1_692	chr1	17	0.548387			183958999	183969999	183938999								183908999	184001999	183990999		183947999	183973999		184009000	183903499			183972499	184010499	184008499		183986499	183983499	183972499	183979499
chr1_693	chr1	7	0.225806				184261999	184191999								184238999							184263000				184306499	184280499					184266499
chr1_694	chr1	11	0.354839	184341000		184335999			184391999	184419999									184321999	184323999			184345000	184437499	184318499					184342499		184301499
chr1_695	chr1	24	0.774194	184621000		184657999	184717999	184690999	184626999							184741999	184664999	184694999	184712999	184694999	184578999	184616500	184616500	184772499	184722499	184715499	184701499	184649499	184722499	184701499	184674499	184687499	184672499	184754499
chr1_696	chr1	22	0.709677			184959999	184955999	184965999	184951999	184927999	184875999	184991999	184957999		185000999		184956999	184984999		184980999		184952500	184952500	184933499	184980499		184986499	184989499		184955499	184989499	184983499	184988499
chr1_697	chr1	7	0.225806		185011342						185115999			185087999								185121500	185005500			185005499			185029499
chr1_698	chr1	13	0.419355						185310999	185321999		185327999	185281999	185303999	185331999	185336999				185343999			185298500	185336499						185333499	185353499	185345499
chr1_699	chr1	12	0.387097	185495000				185390999			185509999											185347000	185338000		185386499	185367499	185395499	185390499	185372499				185368499	185378499
chr1_700	chr1	12	0.387097	185862000			185620999	185710999								185733999				185648999		185594500	185609500	185642499	185614499		185664499	185699499		185637499
chr1_701	chr1	17	0.548387			185839999		186031999						186049999			186135999	186153999	186169999	186147999		186255000	186258000		186253499	186236499	186202499		186101499	186204499		186188499	186195499	186192499
chr1_702	chr1	15	0.483871		186347342			186298999			186318999			186390999	186246999	186437999					186239999	186404000	186404000	186329499		186405499		186198499	186288499	186341499	186221499
chr1_703	chr1	4	0.129032	186496000			186485999	186517999															186563500
chr1_704	chr1	11	0.354839						186755999				186690999	186691999						186677999		186668000	186668000					186760499			186720499	186731499	186716499	186748499
chr1_705	chr1	12	0.387097	186797000						186770999	186784999	186804999	186908999				186861999	186903999				186790000	186789000		186735499	186916499	186741499
chr1_706	chr1	15	0.483871	186970000		186963999												187330999	187000999		187015999		187007500	187017499	187041499		187018499	187000499	186966499	186971499	187031499	187032499	187042499
chr1_707	chr1	19	0.612903			187612999	187485999	187605999		187601999	187512999			187560999	187374999		187646999	187566999	187356999	187655999			187642000	187520499	187666499		187679499	187658499	187514499			187594499		187291499
chr1_708	chr1	20	0.645161				187782999	187958999	187961999	187985999	187957999		187939999	188066999	187630999	187993999					187693999	187942000	188022000	187930499	187990499	187678499			187972499	187709499	187682499		187709499	187658499
chr1_709	chr1	12	0.387097				188020999	188151999				188011999			188015999		188011999	188032999		188033999	188056999	188021500	188219500					188010499						187979499
chr1_710	chr1	11	0.354839			188295999				188244999					188271999					188360999	188273999		188442500			188392499		188403499			188348499	188363499	188352499
chr1_711	chr1	17	0.548387			188643999	188680999	188580999	188588999					188671999	188626999	188651999		188478999	188618999	188563999			188655000	188614499	188657499	188684499	188600499			188685499				188659499
chr1_712	chr1	15	0.483871			188819999					188773999	188781999	188881999		188924999					188855999		188865500	188865000		188872499		188895499	188872499		188870499	188846499	188846499	188798499
chr1_713	chr1	5	0.16129				189078999															189076000	189076500			189040499	189030499
chr1_714	chr1	18	0.580645			189107999			189141999	189145999		189108999			189154999			189143999		189124999		189119000	189118500	189116499	189153499	189163499		189168499	189108499	189164499	189218499	189172499		189107499
chr1_715	chr1	11	0.354839			189385999	189307999	189328999					189342999		189386999						189310999	189195000	189195000	189350499						189384499			189252499
chr1_716	chr1	24	0.774194	189478000		189623999			189685999	189663999	189716999	189696999		189570999		189568999	189613999	189571999	189709999	189588999	189556999	189326500	189611000	189720499	189622499	189607499		189631499	189728499		189671499	189708499	189641499	189639499
chr1_717	chr1	10	0.322581				189744999	189784999					189802999					189898999			189771999		189991000		189992499	189866499	189760499			189812499
chr1_718	chr1	6	0.193548			190045999			190024999	190056999				190026999	190022999								190017000
chr1_719	chr1	18	0.580645				190127999	190121999			190205999				190266999	190168999	190124999	190233999	190189999	190171999	190101999	190206500	190206500				190099499	190148499			190149499	190151499	190140499	190086499
chr1_720	chr1	23	0.741935	190563000		190535999	190400999	190485999	190373999	190431999		190497999	190416999			190460999		190466999			190410999		190659000	190428499	190462499	190382499	190335499	190528499	190554499	190420499	190554499	190554499	190588499	190425499
chr1_721	chr1	11	0.354839				190791999			190679999	190662999			190648999		190675999		190743999		190644999		190805000	190805500								190788499	190720499
chr1_722	chr1	12	0.387097			190884999		190896999	190931999				190829999		190879999		190890999			190873999	190859999	190933500	190933000				190929499	190895499
chr1_723	chr1	9	0.290323				191006999									190995999		191045999				191105500	191106500						191061499		191051499	191046499	191054499
chr1_724	chr1	18	0.580645			191183999		191286999	191162999	191243999	191144999	191143999	191140999						191107999	191184999	191265999	191134000	191207500	191148499	191168499	191137499		191207499		191134499				191185499
chr1_725	chr1	10	0.322581			191460999								191363999	191394999								191411500						191521499	191539499	191523499	191532499	191523499	191541499
chr1_726	chr1	11	0.354839			191762999	191585999											191746999		191624999		191546500	191607500		191541499			191594499	191802499			191745499	191760499
chr1_727	chr1	11	0.354839			192017999										192146999		191993999		192109999			191844500				191998499		192105499		192099499	192094499	192099499	192127499
chr1_728	chr1	21	0.677419	192454000		192473999		192526999	192542999		192453999	192505999				192512999	192507999	192217999	192435999				192433500	192513499	192448499	192461499	192473499	192486499		192460499	192495499	192503499	192489499	192497499
chr1_729	chr1	7	0.225806	192751000			192552999			192603999			192587999									192529500	192578500											192700499
chr1_730	chr1	14	0.451613	192897000			192824999			192948999					192896999		192957999			192863999	192891999		192786000		192792499		192765499		192853499		192824499	192832499	192830499
chr1_731	chr1	21	0.677419	193085000		193094999	193136999					192980999		193068999		193061999		193038999	193123999	193068999		193082500	193018500	193083499	193086499	193080499	193091499	193071499	193076499	193085499	193063499	193076499		193083499
chr1_732	chr1	11	0.354839	193299000									193200999		193263999		193277999					193281500	193083500					193313499			193350499	193356499	193354499	193325499
chr1_733	chr1	11	0.354839	193554000		193640999								193646999									193603000	193493499	193644499		193712499	193678499			193665499	193658499	193658499
chr1_734	chr1	12	0.387097				194105999			193953999	194149999	193996999				194013999		194024999	193910999	193976999			193930000		193978499			193980499			194011499
chr1_735	chr1	16	0.516129	194263000		194181999	194370999	194349999	194222999	194227999		194354999			194310999				194275999		194317999	194599000	194599000	194224499	194370499					194233499				194384499
chr1_736	chr1	15	0.483871			194520999	194638999		194532999						194556999	194621999		194493999	194536999		194618999	194797500	194637500					194399499	194571499		194419499	194421499	194413499
chr1_737	chr1	19	0.612903			194785999			194740999	194705999	194773999		194768999		194785999	194928999	194700999		194808999	194767999		194861500	194863000	194824499	194915499	194807499		194899499	194854499	194812499	194718499
chr1_738	chr1	15	0.483871	195198000		195011999	194990999	194925999		195007999			195135999		195077999	195112999		194892999	195054999	195078999	195023999		195089500								194891499			194915499
chr1_739	chr1	7	0.225806						195186999	195298999	195201999	195186999										195344000	195344000								195203499
chr1_740	chr1	4	0.129032													195410999			195388999			195423000	195423000
chr1_741	chr1	4	0.129032												195455999				195536999			195458000	195458000
chr1_742	chr1	15	0.483871				195574999	195607999		195586999							195584999			195596999		195501000	195501000	195677499		195680499	195607499	195591499		195718499	195629499	195603499		195623499
chr1_743	chr1	12	0.387097			195821999			195926999	195826999			195849999					195803999		195927999	195947999		195564500						195853499		195841499	195848499	195814499
chr1_744	chr1	23	0.741935	195730000		196212999	196154999	196156999		196089999	196261999		196244999			196195999		196042999	196075999	196122999	196140999		195718500	196222499	195671499	196157499	196151499	196153499		196205499	196153499	196152499	196148499	196149499
chr1_745	chr1	26	0.83871			196585999	196647999	196615999		196398999	196521999	196327999		196536999	196407999	196568999	196400999	196516999	196267999	196397999	196614999		197045000	196692499	196644499	196727499	196609499	196611499	196559499	196683499	196521499	196520499	196531499	196603499
chr1_746	chr1	17	0.548387	197013000			197081999	197023999		197026999			197071999		197039999	197060999	197027999	197141999		197087999		197186000	197198500		197159499	196898499	196978499		197137499	197118499
chr1_747	chr1	16	0.516129						197268999	197213999	197249999	197242999							197207999		197224999		197386000	197190499	197396499	197189499	197328499	197290499			197261499	197211499	197203499	197176499
chr1_748	chr1	9	0.290323				197356999	197432999						197393999		197443999			197488999				197471500								197405499	197404499	197409499
chr1_749	chr1	7	0.225806	197755000																197754999		197750500	197742000		197780499		197788499			197757499
chr1_750	chr1	17	0.548387			197858999	197807999		197802999						197810999			197800999	197795999		197883999	197838500	197843000	197769499		197805499		197776499	197760499		197776499	197778499	197785499	197770499
chr1_751	chr1	5	0.16129				198043999	198036999									198060999						198013000		198059499
chr1_752	chr1	12	0.387097	198112000										198085999		198099999					198087999	198116000	198096000					198093499	198113499		198083499	198091499	198091499	198107499
chr1_753	chr1	13	0.419355	198451000		198293999	198290999							198343999			198293999		198299999	198331999	198433999	198309000	198309000		198386499		198407499	198434499
chr1_754	chr1	18	0.580645				198531999	198474999	198583999	198553999								198469999		198621999		198539500	198639500	198513499	198661499	198523499	198662499		198595499	198504499	198552499	198543499	198550499	198539499
chr1_755	chr1	13	0.419355	198767000		198675999				198812999	198715999	198663999	198656999		198892999	198751999			198917999		198682999	198590500	198914000					198665499
chr1_756	chr1	21	0.677419			199084999	199230999	199219999			199077999	199129999	199008999	199253999		199232999				199216999	198946999	199173000	199170000	199109499	199226499	199025499		199188499		199111499	199044499	199045499	199042499	199223499
chr1_757	chr1	4	0.129032															199446999			199403999	199404500	199407500
chr1_758	chr1	22	0.709677	199956000		200018999	199743999						199740999	199739999		199737999	199782999	199646999		199741999	199610999	199475500	199726000	200060499	199717499	199926499	199703499	199718499		200098499	199756499	199795499	199764499	199718499
chr1_759	chr1	19	0.612903			200323999	200318999	200334999					200440999		200377999		200344999			200479999	200476999		200401500	200354499	200334499		200307499	200307499	200109499	200348499	200160499	200148499	200165499	200340499
chr1_760	chr1	23	0.741935	200623000			200621999	200626999	200613999			200583999	200664999	200630999		200622999	200626999	200667999	200653999			200598500	200595500		200648499	200646499	200635499	200669499	200613499	200631499	200650499	200648499	200654499	200640499
chr1_761	chr1	6	0.193548			200814999				200770999	200678999									200723999		200848500	200703500
chr1_762	chr1	13	0.419355	200924000					200883999		200962999	200904999	200958999									201005000	200995500	200965499		201032499				200957499	201001499	201022499	200983499
chr1_763	chr1	10	0.322581	201137000											201144999			201057999		201121999	201111999		201134500		201171499		201134499		201090499					201136499
chr1_764	chr1	3	0.0967742											201264999							201358999		201249000
chr1_765	chr1	25	0.806452	201430000		201453999	201382999	201388999	201434999	201379999	201382999	201416999	201419999	201419999	201433999	201461999	201431999		201384999			201429000	201427000	201432499			201451499	201434499	201499499	201441499	201475499	201480499	201468499	201456499
chr1_766	chr1	6	0.193548				201574999											201579999		201535999	201645999		201608000		201518499
chr1_767	chr1	3	0.0967742																	201822999		201864000	201864000
chr1_768	chr1	14	0.451613			201881999	201866999	201901999					201916999			201902999	201944999		201887999		201901999		201944500	201864499		201886499	201916499		201889499	201878499
chr1_769	chr1	12	0.387097	202038000			202019999		202017999	202005999		202028999		202025999	202006999			201980999					202001000		202020499			201974499						201960499
chr1_770	chr1	9	0.290323								202067999								202161999	202081999	202144999		202091500						202059499		202062499	202059499	202079499
chr1_771	chr1	10	0.322581			202275999										202245999				202279999			202261000	202165499		202211499	202280499		202308499	202228499				202223499
chr1_772	chr1	5	0.16129									202438999	202359999					202412999					202315500		202311499
chr1_773	chr1	18	0.580645	202788000			202639999	202663999	202569999	202626999	202627999		202624999	202567999		202647999	202616999				202650999	202807500	202789500	202589499		202573499		202581499					202598499	202585499
chr1_774	chr1	16	0.516129			202800999	202879999		202801999					202879999	202882999	202908999			202858999	202832999		202898500	202896000	202897499	202874499			202883499	202898499	202869499				202903499
chr1_775	chr1	8	0.258065									203088999						202913999			203089999		202970000			202914499					202905499	202907499	202907499
chr1_776	chr1	19	0.612903	203274000			203376999		203268999	203181999	203277999	203306999	203299999					203275999		203310999		203268000	203272500	203264499	203265499	203279499			203274499	203259499	203278499	203272499	203280499
chr1_777	chr1	10	0.322581							203352999				203539999			203578999			203563999	203473999		203498000		203516499		203522499	203507499						203521499
chr1_778	chr1	8	0.258065				203626999	203645999										203662999					203585500						203677499		203618499	203612499	203594499
chr1_779	chr1	11	0.354839	203745000		203735999			203723999				203738999			203750999						203742000	203748000	203736499		203732499		203729499		203747499
chr1_780	chr1	3	0.0967742											203830999						203837999			203868500
chr1_781	chr1	5	0.16129			204037999	204026999																204026000		203999499									203999499
chr1_782	chr1	3	0.0967742	204127000																	204088999		204116500
chr1_783	chr1	5	0.16129					204203999					204324999				204295999		204322999				204270000
chr1_784	chr1	24	0.774194	204452000		204404999			204454999	204384999	204386999	204351999		204438999	204350999	204405999		204463999		204344999		204468000	204472000	204410499	204474499	204441499	204406499	204372499	204413499	204407499	204404499	204396499	204385499	204409499
chr1_785	chr1	9	0.290323							204618999	204574999	204569999	204595999								204593999		204679500		204712499				204646499				204682499
chr1_786	chr1	4	0.129032			204957999															204981999		205101500			205101499
chr1_787	chr1	11	0.354839		205189342													205193999					205184500	205133499	205196499			205122499	205160499	205132499	205196499	205186499	205204499
chr1_788	chr1	12	0.387097	205250000		205247999	205221999	205250999	205262999					205249999		205250999	205257999					205259000	205252000				205233499							205220499
chr1_789	chr1	3	0.0967742																	205362999	205319999		205293000
chr1_790	chr1	4	0.129032	205503000																205534999	205436999		205464000
chr1_791	chr1	24	0.774194			205613999		205641999	205589999	205597999	205582999	205633999	205627999	205636999	205577999	205610999	205647999	205637999	205605999			205651000	205656000	205677499		205664499	205689499	205705499	205674499	205692499	205683499	205680499	205692499
chr1_792	chr1	19	0.612903		205786342		205799999	205806999	205809999	205817999	205807999	205809999	205806999	205804999	205803999	205795999	205797999	205802999	205800999	205814999	205810999		205733000		205696499									205761499
chr1_793	chr1	1	0.0322581																				205912500
chr1_794	chr1	29	0.935484			206202999	206215999	206199999	206211999	206208999	206205999	206204999	206195999	206193999	206209999	206198999	206200999	206207999	206212999	206213999	206206999	206303500	206331000	206222499	206149499	206226499	206200499	206163499	206148499	206237499	206212499	206201499	206213499	206130499
chr1_795	chr1	20	0.645161	206675000		206618999	206613999	206613999	206643999	206603999	206605999	206613999	206621999	206609999	206622999	206620999	206613999	206602999	206629999	206615999	206622999	206700500	206659000		206630499
chr1_796	chr1	14	0.451613								206751999				206736999		206798999		206762999				206795000	206723499	206735499			206749499	206764499	206765499	206766499	206772499	206759499	206740499
chr1_797	chr1	12	0.387097			206809999	206874999	206831999		206851999		206872999	206824999					206833999		206869999		206844500	206845000			206819499	206829499
chr1_798	chr1	8	0.258065						206950999		207009999	207023999										206947500	207063500	207067499			207015499			207025499
chr1_799	chr1	17	0.548387	207131000		207219999				207118999			207208999	207209999	207203999			207191999		207145999	207111999		207193500		207169499			207102499	207205499		207195499	207200499	207193499	207121499
chr1_800	chr1	2	0.0645161								207220999												207279500
chr1_801	chr1	1	0.0322581																				207401000
chr1_802	chr1	16	0.516129						207635999		207509999		207656999	207462999		207477999			207472999			207610500	207489000	207601499	207511499		207484499	207509499		207598499	207647499		207630499	207482499
chr1_803	chr1	22	0.709677	207900000	208042604	207838999			208027999		207775999	208020999		207914999	207957999			207860999	208029999	208118999	208021999	207774500	207569000			207811499		207922499	207810499	208115499	208121499	207717499	208118499	208138499
chr1_804	chr1	25	0.806452	208195000		208381999	208161999	208161999		208091999				208283999	208183999	208083999	208241999	208334999		208437999	208252999	208043000	207910000	208094499	207916499	208119499	208115499	208046499	208055499	208401499	208380499	208103499	208380499	208402499
chr1_805	chr1	13	0.419355	208433000					208723999			208768999								208664999	208690999		208427000		208438499			208391499	208403499		208610499	208397499	208660499	208596499
chr1_806	chr1	14	0.451613	208862000		208996999	209142999	209189999			208917999				209219999	209111999			209048999	209074999	209069999	209262000	209432000	208953499										209256499
chr1_807	chr1	17	0.548387	209185000		209567999	209564999	209612999	209263999	209280999			209301999	209543999			209562999	209408999		209482999	209516999		209562500		209518499		209519499	209540499						209561499
chr1_808	chr1	26	0.83871	209816000	209997604				209915999	209919999	209845999	209903999	209928999	209834999	209921999		209975999	209993999	209927999	209729999	209810999	209915000	209851000	209882499	209847499	209965499	209823499		209821499	209930499	209857499	209850499	209871499	209871499
chr1_809	chr1	13	0.419355	210001000		210049999	210043999	210049999								209986999				210045999		209981500	210057000		210067499		210052499	210022499	209984499					210064499
chr1_810	chr1	29	0.935484	210417000		210466999	210387999	210449999	210490999	210477999	210459999	210381999	210529999	210523999	210441999		210529999	210609999	210470999	210491999	210475999	210502000	210431500	210543499	210475499	210477499	210482499	210519499	210578499	210503499	210609499	210634499	210559499	210514499
chr1_811	chr1	12	0.387097						210857999		210799999		210844999		210916999			210829999	210709999	211027999	210853999	211118000	211496500		211361499		211360499
chr1_812	chr1	15	0.483871	211500000		211522999														211436999	211492999	211497000	211565000	211408499		211385499		211350499	211370499	211407499	211383499	211383499	211359499	211329499
chr1_813	chr1	17	0.548387	211817000						211776999			211732999	211779999		211791999	211784999		211774999		211786999		211799000		211774499		211778499	211781499	211783499		211766499	211766499	211754499	211792499
chr1_814	chr1	12	0.387097				211826999	211802999			211910999	211922999			211874999			211811999		211849999		211871500	211894000	211868499		211865499				211863499
chr1_815	chr1	8	0.258065						212036999	212057999			212082999									212016500	212009000								212086499	212094499	212060499
chr1_816	chr1	5	0.16129	212093000																	212110999	212090000	212095000		212089499
chr1_817	chr1	26	0.83871	212399000			212404999	212434999	212414999	212392999	212307999	212463999			212419999	212403999	212421999	212430999	212458999	212391999	212385999	212419500	212439000	212380499	212370499	212389499		212379499	212364499	212386499	212458499	212396499	212443499	212375499
chr1_818	chr1	14	0.451613	212628000		212559999	212601999				212582999		212514999							212582999		212608500	212594000	212586499					212593499	212592499	212599499	212593499	212595499
chr1_819	chr1	6	0.193548							212652999				212682999		212628999							212672500		212682499		212700499
chr1_820	chr1	3	0.0967742																		212746999		212739000											212705499
chr1_821	chr1	5	0.16129						212828999				212821999			212811999	212801999						212773000
chr1_822	chr1	6	0.193548				212871999			212860999												212860500	212881500			212879499		212860499
chr1_823	chr1	2	0.0645161									212941999											212950500
chr1_824	chr1	10	0.322581	213027000					213102999	213039999	213073999			213069999	213090999				213060999		213098999		213014500						213089499
chr1_825	chr1	17	0.548387	213208000		213137999							213160999					213187999		213124999		213103000	213148000	213188499		213182499	213171499	213189499	213218499	213148499	213216499	213218499	213211499	213187499
chr1_826	chr1	8	0.258065	213755000												213472999				213614999			213210500	213491499	213189499			213516499	213503499
chr1_827	chr1	20	0.645161	213868000		214482999			214461999	214467999			214429999		214273999			214340999	214443999		214395999		213866000	214462499	213521499	214429499		214391499	214442499	214428499	214405499	214413499	214409499	214401499
chr1_828	chr1	28	0.903226	214432000	214725604	214742999	214750999	214746999		214706999	214742999	214622999		214739999	214717999	214738999	214778999	214806999	214688999	214809999		214441000	214446000	214743499	214398499	214772499	214413499	214743499	214779499	214781499	214754499	214751499	214756499	214747499
chr1_829	chr1	12	0.387097	214748000		215352999	215051999	215106999	215148999								215118999					214774500	214751000		214749499		214747499	215181499						215172499
chr1_830	chr1	27	0.870968			215826999	215671999	215655999	215734999	215782999	215774999	215778999	215698999	215735999	215754999	215702999	215756999	215758999	215708999	215693999		214873000	215595000	215729499		215726499	215137499	215706499	215778499	215777499	215775499	215765499	215774499	215735499
chr1_831	chr1	15	0.483871	215741000		216301999			216225999	216119999	216182999	216170999				216180999		216437999		216224999		215708000	215717000	216120499	215719499		215700499	215951499
chr1_832	chr1	25	0.806452				216643999	216649999	216549999	216524999	216562999		216791999	216623999		216503999	216652999	216706999		216624999	216505999	216042000	216443500	216689499	216656499	216691499	216655499	216667499	216681499	216719499	216791499	216791499	216789499	216643499
chr1_833	chr1	14	0.451613			217018999			216706999	216862999		216915999	217134999		216844999	216752999		217122999		217108999			217038000				217347499	217024499	216992499	216851499
chr1_834	chr1	14	0.451613	217212000	217303604						217209999			217583999		217090999	217195999				217277999	217578500		217231499	217573499	217238499	217517499	217257499	217264499
chr1_835	chr1	27	0.870968	217579000		217565999	217595999	217561999	217607999	217556999	217582999	217554999	217577999	217869999	217583999	217600999	217576999	217504999	217604999	217584999		217815000	217577000	217557499	217840499	217553499		217552499		217560499	217571499	217562499	217564499	217573499
chr1_836	chr1	27	0.870968	218080000	217810604		217859999	217833999	217803999	217812999	217815999	217817999	217795999		217881999	217830999	217868999	217863999	217849999		218048999	218446500	218642000	217824499	218570499	217826499		217848499	217825499	217819499	217846499	217843499	217834499	217829499
chr1_837	chr1	30	0.967742	218644000	218459604	218457999	218650999	218627999	218641999	218517999	218633999	218601999	218533999	218644999	218563999	218642999	218662999	218451999	218627999	218692999	218595999	218528000	219204500	218534499		218535499	218407499	218421499	218540499	218612499	218421499	218411499	218420499	218498499
chr1_838	chr1	9	0.290323															218593999				219243000	219242000				218663499	218648499			218658499	218658499	218666499	218650499
chr1_839	chr1	10	0.322581				219279999	219270999			219189999	219268999						219226999				219330000	219329500		219327499			218895499						218793499
chr1_840	chr1	21	0.677419			219405999	219567999			219285999	219398999	219583999	219278999	219394999	219348999	219487999		219490999		219582999		219418000	219460000	219304499		219302499	219285499	219309499	219306499	219300499	219285499		219297499
chr1_841	chr1	10	0.322581						219647999	219639999			219633999						219762999		219722999	219607000	219559000				219710499	219549499						219640499
chr1_842	chr1	3	0.0967742																		220014999		220026000											219991499
chr1_843	chr1	13	0.419355	220051000				220093999		220056999			220121999		220108999		220088999		220095999	220113999			220075500			220079499			220069499		220101499		220130499
chr1_844	chr1	12	0.387097								220136999	220141999				220188999		220184999					220218500	220138499	220176499		220150499	220137499		220133499		220174499		220156499
chr1_845	chr1	5	0.16129			220333999								220226999								220263500	220267000						220224499
chr1_846	chr1	11	0.354839	220459000	220427604		220458999			220445999	220449999	220458999	220440999				220417999					220445500	220446000						220436499
chr1_847	chr1	14	0.451613					220503999	220476999										220470999		220496999		220485000	220481499	220528499	220502499	220494499	220466499		220477499	220485499		220493499	220481499
chr1_848	chr1	1	0.0322581																				220603000
chr1_849	chr1	3	0.0967742	220661000																220675999			220696500
chr1_850	chr1	13	0.419355	220907000		220868999			220904999			220882999		220920999	220895999	220912999			220904999		220926999	220888500	220880000		220911499	220934499
chr1_851	chr1	9	0.290323								221067999											221019500	221019500				220984499	220982499	220942499		221000499		221015499	220950499
chr1_852	chr1	14	0.451613				221163999	221206999		221204999		221268999				221279999	221214999						221079000	221309499				221202499	221184499	221271499	221221499	221203499	221240499
chr1_853	chr1	9	0.290323			221612999	221647999	221645999						221561999				221452999		221622999			221577000		221513499		221573499
chr1_854	chr1	9	0.290323															221751999	221855999		221789999	221826500	221775000						221864499		221867499	221857499	221896499
chr1_855	chr1	24	0.774194	221927000			221984999	222046999	221960999	221960999	221976999	221968999	222006999	222029999	221925999	221978999	222022999	222031999	222076999	221990999	222081999	221928000	222032000	221941499		221904499	222029499	222025499		221941499				221963499
chr1_856	chr1	8	0.258065			222166999														222405999		221981500	222152500	222105499	222111499				222143499	222112499
chr1_857	chr1	27	0.870968	222755000	222770604		222690999	222718999	222747999	222683999	222667999	222728999	222758999		222754999	222759999	222675999	222767999			222721999	222712000	222769000	222724499	222665499	222669499	222695499	222699499	222698499	222711499	222712499	222714499	222713499	222681499
chr1_858	chr1	18	0.580645	222953000				222833999	222917999	222889999	222952999			222968999						222937999		222769500	222972500	222934499	222964499	222932499	222916499	222967499		222943499	222904499	222870499		222972499
chr1_859	chr1	17	0.548387	223238000		223206999	223148999	223158999		223378999				223193999	223199999	223233999			223342999	223239999	223298999	222946500	223192000		223243499				223338499		223276499			223376499
chr1_860	chr1	19	0.612903			223923999			223645999	223816999				223976999		223951999		223633999	223818999	223827999		223893500	223892500	223881499	223868499	223739499		223956499	223882499	223833499	223989499	223839499	223829499
chr1_861	chr1	23	0.741935	224088000			224032999	224039999	224027999	224029999	224045999	224046999	224024999		224026999		224042999	223996999	224007999	224044999	224040999		224040000			223991499	224095499		224098499	223991499	224098499	224046499	224023499	224127499
chr1_862	chr1	25	0.806452			224371999	224380999	224383999	224376999	224390999	224384999		224388999	224383999	224378999	224383999	224372999	224394999	224372999		224383999	224359000	224359000	224389499		224399499	224386499	224386499		224398499	224391499	224403499	224395499	224357499
chr1_863	chr1	9	0.290323	224377000		224529999						224432999								224430999		224404500	224401500	224565499	224383499					224558499
chr1_864	chr1	17	0.548387	224700000	224623264		224702999	224700999													224572999	224529000	224519000	224792499	224639499	224663499	224612499	224741499	224663499		224676499	224687499	224676499	224762499
chr1_865	chr1	3	0.0967742			224972999															225062999		225176000
chr1_866	chr1	1	0.0322581																				225286500
chr1_867	chr1	1	0.0322581																				225476000
chr1_868	chr1	26	0.83871	225639000		225667999				225625999	225650999	225641999	225652999	225635999	225729999	225646999		225557999	225605999	225636999	225640999	225633000	225660000	225621499	225623499	225620499	225613499	225620499	225621499	225620499	225602499	225597499	225616499	225614499
chr1_869	chr1	2	0.0645161		225842264																		225847500
chr1_870	chr1	8	0.258065				225894999							225946999			225943999						225949500		225909499		225882499	225915499						225908499
chr1_871	chr1	7	0.225806			226047999		225970999							225993999	225971999				225981999			225991500						226021499
chr1_872	chr1	12	0.387097	226108000			226132999											226100999	226152999		226063999	226213500	226083500	226171499		226084499					226128499	226112499	226125499
chr1_873	chr1	9	0.290323	226222000						226228999		226249999								226222999	226264999	226305500	226293000		226304499				226258499
chr1_874	chr1	16	0.516129			226334999		226275999	226294999		226354999		226362999	226307999		226294999		226295999				226386000	226387500	226287499		226335499	226301499	226338499		226310499				226320499
chr1_875	chr1	17	0.548387	226551000	226597264							226536999							226427999		226766999	226522000	226518500	226527499	226528499	226522499		226502499	226536499	226523499	226528499	226532499	226527499	226509499
chr1_876	chr1	30	0.967742	227086000	226969264	227044999	226990999	227035999	226948999	226975999	226980999	226896999	226973999	227076999	227058999	227063999	226995999	227049999	227037999	226973999		226967000	226964000	227000499	226977499	227030499	227023499	227000499	227113499	227016499	227008499	226997499	227005499	226989499
chr1_877	chr1	23	0.741935	227549000	227507264	227532999	227537999	227562999		227560999				227523999	227526999	227565999	227545999	227539999	227560999	227530999	227597999		227521000		227546499		227557499	227550499	227547499		227548499	227548499	227546499	227555499
chr1_878	chr1	2	0.0645161																				227750500	227719499
chr1_879	chr1	6	0.193548								227892999											228005500	227990000		227992499			227999499						228003499
chr1_880	chr1	2	0.0645161					228053999															228080500
chr1_881	chr1	29	0.935484	228338000			228368999	228365999	228319999	228321999	228323999	228301999	228281999	228358999	228313999	228331999	228420999	228301999	228323999	228311999	228319999	228329000	228324000	228325499	228320499	228304499	228300499	228318499	228317499	228321499	228314499	228305499	228322499	228292499
chr1_882	chr1	16	0.516129	228584000		228634999	228628999						228586999	228582999			228583999	228634999	228581999		228565999		228569500					228610499	228646499		228627499	228615499	228626499	228627499
chr1_883	chr1	10	0.322581						228685999						228819999	228747999						228664000	228626500	228679499	228617499	228671499	228689499			228719499
chr1_884	chr1	15	0.483871	228965000			228930999	228916999		228950999	228881999	228902999		228930999							229107999		229200500		228955499			228966499			228947499	228968499	228944499	228986499
chr1_885	chr1	5	0.16129	229321000										229366999	229270999								229344500		229323499
chr1_886	chr1	11	0.354839																			229403500	229398500	229406499		229429499		229420499	229431499	229427499	229422499	229423499	229435499	229408499
chr1_887	chr1	5	0.16129									229480999			229541999				229549999			229483500	229480500
chr1_888	chr1	6	0.193548			229648999			229606999		229591999						229650999				229581999		229645000
chr1_889	chr1	24	0.774194	229695000	229763264		229696999	229689999		229684999			229663999	229674999		229678999		229656999	229664999	229675999		229710500	229712000	229695499	229707499	229705499	229702499	229697499	229707499	229801499	229689499	229693499	229694499	229695499
chr1_890	chr1	28	0.903226	230188000	230185264	230228999	230169999	230174999		230167999		230126999	230145999	230188999	230148999	230174999	230162999	230202999	230152999	230136999	230159999	230184500	230180000	230181499	230155499	230170499	230175499	230179499	230191499		230166499	230171499	230161499	230132499
chr1_891	chr1	15	0.483871	230430000		230457999			230395999							230414999				230436999	230438999	230433000	230437500	230431499	230494499	230436499					230443499	230444499	230449499	230444499
chr1_892	chr1	5	0.16129	230713000																230724999			230583500	230721499						230685499
chr1_893	chr1	7	0.225806	230891000						230849999					230893999				230901999			230771000	230848500				230909499
chr1_894	chr1	11	0.354839			230989999	231028999	231006999	230977999					230944999			230990999				230933999	231012000	231014000					230986499						230924499
chr1_895	chr1	10	0.322581	231185000														231140999		231234999			231157000			231216499			231176499		231228499	231237499	231232499	231217499
chr1_896	chr1	10	0.322581	231400000		231446999						231430999							231379999		231435999		231427500	231389499	231377499	231319499				231367499
chr1_897	chr1	7	0.225806						231589999	231552999						231486999				231573999			231598000			231431499	231601499
chr1_898	chr1	18	0.580645		231664264		231660999				231657999	231643999	231602999	231637999	231626999	231686999	231652999	231667999	231670999		231637999	231627000	231648000	231689499	231653499			231691499						231659499
chr1_899	chr1	10	0.322581	231746000				231706999															231735000			231699499			231723499	231716499	231741499	231723499	231729499	231940499
chr1_900	chr1	15	0.483871			232214999	232276999	232245999								232230999	232267999			232288999	232208999		231962500		231972499		232237499	232245499			232276499	232265499	232279499	232244499
chr1_901	chr1	11	0.354839	232480000			232607999									232468999	232504999		232462999		232512999		232516000	232517499	232504499		232426499	232508499
chr1_902	chr1	11	0.354839	232815000	232766264											232818999		232777999	232810999				232779500	232745499	232824499	232776499		232819499						232827499
chr1_903	chr1	23	0.741935	233070000		233079999	233045999	233039999	233069999	233044999	233069999	233025999	233057999		233112999	233071999	233042999			233040999	233076999	233064000	233081000	233080499		233044499	233007499	233055499	233074499	233054499				233004499
chr1_904	chr1	1	0.0322581																				233261000
chr1_905	chr1	17	0.548387	233448000	233465264	233416999								233443999		233397999			233451999	233455999		233449500	233445500	233475499	233472499	233454499	233468499	233483499	233447499		233463499	233441499
chr1_906	chr1	6	0.193548									233502999			233546999								233535000							233513499			233495499	233500499
chr1_907	chr1	12	0.387097						233745999	233730999	233783999	233760999	233726999								233667999	233736500	233737500						233786499		233740499	233751499	233730499
chr1_908	chr1	7	0.225806	233880000			233828999							233824999		233873999		233828999	233883999				233854500
chr1_909	chr1	4	0.129032																	233984999			234009000		234003499									234004499
chr1_910	chr1	2	0.0645161																		234128999		234171500
chr1_911	chr1	8	0.258065										234552999								234437999		234500000	234582499		234510499			234521499	234509499			234539499
chr1_912	chr1	27	0.870968	234635000		234653999	234728999	234718999	234777999	234720999	234788999	234677999	234804999	234673999	234714999		234747999	234715999	234740999	234621999	234679999	234624500	234633500		234643499	234626499	234641499	234642499	234628499		234631499	234640499	234641499	234681499
chr1_913	chr1	8	0.258065	234738000						235067999	235103999	235059999	235051999			234768999				234874999			234767000
chr1_914	chr1	24	0.774194				235234999	235108999	235171999		235278999		235262999	235168999	235074999	235107999	235115999		235166999	235087999	235098999		235256500	235118499	235159499	235137499	235155499	235142499	235253499	235126499	235128499	235127499	235117499	235150499
chr1_915	chr1	27	0.870968	235539000	235490958	235530999		235490999		235355999		235529999	235514999	235543999	235381999	235526999		235417999	235428999	235314999	235463999	235520000	235519000	235537499	235529499	235546499	235527499	235528499	235546499	235544499	235529499	235527499	235526499	235531499
chr1_916	chr1	8	0.258065				235613999								235589999				235627999		235736999	236073000	235679500			235663499			235649499
chr1_917	chr1	25	0.806452	236077000			236083999	236056999	236098999	236093999	236051999	236068999	236069999	236063999	236121999	236100999	236076999			236071999	236158999	236131000	236062500	236048499	236093499		236086499	236095499		236057499	236078499	236072499	236086499	236100499
chr1_918	chr1	13	0.419355			236298999						236333999	236388999						236252999			236290000	236161500	236423499				236204499	236550499	236380499	236564499	236555499		236668499
chr1_919	chr1	22	0.709677	236678000		236660999	237163999				236478999			236674999	236610999	236698999		236572999	236607999	236627999		236460000	236519000	236694499	236681499	236701499		236689499	236665499	236691499	236673499	236671499	236661499	236930499
chr1_920	chr1	19	0.612903			237191999	237447999		237459999					236901999					237719999	237423999		236678000	236680500	236948499	236901499	236931499	236703499	237198499	237100499	236962499	237185499	237185499	237184499	237208499
chr1_921	chr1	18	0.580645	236943000			237622999	237715999			237719999	237691999	237604999	237646999		237668999	237765999		238036999				236952500	237898499	237199499		237253499		237752499	237614499	237750499	237726499
chr1_922	chr1	25	0.806452	237957000		238275999	238140999	237929999	238170999	238109999	238232999	238160999	238148999	237988999		238026999	238153999	238213999	238150999	238067999	238004999		237915000		237910499	237952499		238079499		237766499	238069499	238069499	238068499	238038499
chr1_923	chr1	16	0.516129			238546999		238170999	238483999	238685999	238641999	238505999				238425999		238524999	238469999			238229500	238010500							238459499	238476499	238357499	238453499	238451499
chr1_924	chr1	21	0.677419				238728999	238767999	238806999	239199999	239037999		238631999	238784999	238667999	238656999	238797999	238732999	238764999	238642999	238723999	238746000	238746000		238842499		238742499	238814499	238983499					238809499
chr1_925	chr1	18	0.580645				238963999	239007999		239376999	239302999	239180999	238960999		238976999	239074999		239031999	239032999	239075999		238818500	238822500	238994499	239466499				239312499			238995499	238983499
chr1_926	chr1	19	0.612903			239282999	239429999		239319999		239662999	239520999	239433999	239438999	239248999	239324999		239326999	239400999	239454999	239535999		238858000	239283499	239621499		239486499		239449499					239519499
chr1_927	chr1	23	0.741935	239517000	239540958	240018999			239684999	239804999	239959999	239838999	239668999		239595999	239662999		239721999	239742999	239671999		239240000	239240500	239558499	239955499	239554499			239553499	239541499	239547499	239541499	239631499
chr1_928	chr1	29	0.935484	240107000	240229958	240248999	240226999	240198999		240170999	240180999	240210999	239977999	240033999	240218999	240225999	240243999	240252999	240278999	240343999	240189999		240567500	240200499	240251499	240219499	240193499	240190499	240189499	240182499	239999499	240001499	239995499	240144499
chr1_929	chr1	20	0.645161	240933000			240713999	240677999	240451999	240463999	240407999		240275999	240539999	240760999	240961999	240771999	240527999	240662999		240746999		240971500		240512499		240841499	240794499			240798499	240809499
chr1_930	chr1	12	0.387097	241369000		241213999			240750999	240759999	240691999							240921999		240962999		241708500	241707000		240955499								240852499	240904499
chr1_931	chr1	20	0.645161	241813000				241700999					241758999		241788999	241634999	241658999	241219999			242077999		241859000	241704499	241653499	241728499	241603499	241600499	241705499	241721499	241690499	241706499	241692499	241603499
chr1_932	chr1	28	0.903226		242011958		241953999	241980999	241762999	241874999	241852999	241819999	241946999	241992999	242062999		241972999	241948999	241840999	241737999	242350999	241994500	242006000	242141499	241943499	242135499	241958499	241997499	241950499	242133499	242132499	242099499	242136499	242148499
chr1_933	chr1	11	0.354839	242150000		242275999							242650999							242716999	242686999		242167000		242138499		242205499				242642499	242654499	242644499
chr1_934	chr1	13	0.419355	243037000		242696999		243005999		242968999	243003999								242920999		242937999	243269000	243002000	243005499	243274499				243168499	243017499
chr1_935	chr1	30	0.967742	243274000	243418958	243385999	243282999	243278999	243255999	243291999	243294999	243280999	243264999	243277999	243255999	243283999	243269999	243264999	243252999	243258999	243222999	243427000	243681500	243281499		243174499	243249499	243231499	243375499	243292499	243216499	243221499	243216499	243231499
chr1_936	chr1	12	0.387097	243688000										243713999	243734999				243700999			243764000	243761000	243784499	243760499	243726499					243771499	243758499	243768499
chr1_937	chr1	20	0.645161	244222000	244016958	244062999	244103999	244108999	244145999	244000999	244012999	244037999				244095999	244083999			244064999	244103999	244019500	244019500		244010499		244049499	244058499					244190499	244045499
chr1_938	chr1	20	0.645161	244501000			244476999	244461999	244488999	244453999				244501999		244479999	244489999	244495999				244479500	244479500		244472499	244488499	244476499	244502499	244486499		244492499	244484499	244496499	244484499
chr1_939	chr1	10	0.322581			244536999						244525999	244504999						244516999	244522999	244535999	244530500	244522500	244517499						244518499
chr1_940	chr1	7	0.225806			244976999															244932999		244899000	244881499	244896499	244830499				244926499
chr1_941	chr1	27	0.870968		245085958		245063999	245097999	245104999	245079999	245064999	245104999	245085999	245061999	245048999	245074999	245067999	245105999	245044999	245005999	245076999		245040000	245126499		245104499	245061499	245084499	245081499	245091499	245083499	245075499	245077499	245067499
chr1_942	chr1	7	0.225806	245102000																	245309999	245117500	245124000		245114499		245286499	245249499
chr1_943	chr1	28	0.903226	245432000		245956999	245905999	245840999	245795999	245805999	245724999	245788999	245793999	245843999	245812999	245838999	245842999	245857999	245771999	245741999		245784000	245785500	245822499		245835499	245790499	245813499	245802499	245828499	245710499	245722499	245715499	245739499
chr1_944	chr1	7	0.225806	245847000																			245902500		245871499				246336499		246357499	246277499	246362499
chr1_945	chr1	17	0.548387	246664000		246703999							246708999								246712999	246684000	246682000	246656499	246646499	246670499	246698499	246680499	246687499	246675499	246662499	246655499	246660499	246659499
chr1_946	chr1	12	0.387097		246728958			246730999	246714999	246736999		246724999		246727999	246750999			246739999	246780999			246728500	246730000						246965499
chr1_947	chr1	23	0.741935	246868000		246934999	246823999	246903999		246840999	246849999		246980999		246970999	246921999	246896999			246854999		246855500	246864500	246905499	246891499	246923499	246940499	246890499		246919499	246951499	246952499	246950499	246948499
chr1_948	chr1	12	0.387097	246983000	247094958	247096999								247259999							247024999	247103000	247097000						247527499		247324499	247315499	247323499	247325499
chr1_949	chr1	16	0.516129	247278000		247475999			247526999	247545999	247452999	247481999										247169000	247170500	247323499		247368499	247310499	247546499		247325499	247495499	247503499		247499499
chr1_950	chr1	18	0.580645	247601000			248111999	248079999								248082999			248101999	248097999		247575000	247367000	247640499	247510499	247631499	247618499		248007499	247645499	247643499	247644499	247639499	248016499
chr1_951	chr1	22	0.709677			248348999	248287999		248607999	248602999	248577999	248611999	248576999	248063999		248304999			248431999			248303500	247544500	248581499	248027499	248601499	247998499	248570499	248591499	248585499	247995499	248011499	248002499
chr1_952	chr1	23	0.741935	248614000		248833999	248821999	248827999	248810999	248808999	248802999	248808999	248811999	248829999	248820999	248826999	248823999	248816999	248822999	248825999	248812999	248595000	248611500		248568499						248589499	248582499	248589499
chr1_953	chr1	3	0.0967742										249160999									249126000	249144000
chr1_954	chr1	15	0.483871				249183999	249168999	249178999	249182999	249169999	249180999		249170999	249192999	249163999	249184999	249192999	249205999	249174999	249177999	249163500
chr2_1	chr2	3	0.0967742									79999										19000	19500
chr2_2	chr2	5	0.16129										213999		195999							194000	185000				210499
chr2_3	chr2	15	0.483871				281999	277999	313999	329999						276999	301999	312999				304000	252500			415499		285499	280499		286499		306499	329499
chr2_4	chr2	28	0.903226	674000			643999	680999	629999	689999	643999	698999	669999	590999		635999	668999	681999	693999	601999	618999	705000	568500	690499	602499	696499	660499	664499	718499	683499	678499	677499	667499	752499
chr2_5	chr2	11	0.354839		946999	939999	1047999		1197999		1147999		1090999					1087999				880000	619500	976499	937499
chr2_6	chr2	15	0.483871					1592999	1624999		1629999	1600999	1599999			1200999		1671999			1536999	1203000	1207000	1651499				1387499				1593499	1437499	1779499
chr2_7	chr2	28	0.903226	1627000	1752702	1723999	1684999	1719999	2163999	1597999	1922999	1924999	1908999	1774999	1638999	1650999	1737999	1873999	1752999	1643999	1790999		1605500	1855499		1913499		1790499	1837499	1618499	1820499	1807499	1825499	2270499
chr2_8	chr2	15	0.483871				2277999			2083999	2325999	2301999				2216999		2228999		2758999	2766999		1790500	3069499	1820499		1788499		2623499	2760499				2649499
chr2_9	chr2	18	0.580645		3382716	2820999					3150999			3564999		3572999				3100999	3276999		2227000	3505499	3082499	3088499		3097499	3071499	3067499	3031499	3043499	3043499	3100499
chr2_10	chr2	29	0.935484	3090000	3612630	3563999	3656999	3567999	3646999	3575999	3449999		3605999	4439999	3628999		3630999	3596999	3633999	3625999	3678999	3136500	3119000	3657499	3435499	3525499	3030499	3698499	3500499	3662499	3725499	3709499	3740499	3679499
chr2_11	chr2	19	0.612903			4415999	4386999	4451999		4718999	3637999	3614999		4705999		4453999	4458999	4409999	4727999	4533999		3616000	3616500		3632499	3675499	3736499		3647499	3908499
chr2_12	chr2	23	0.741935			4950999	4646999	4920999	4919999	4904999	4876999	4892999	4941999	4951999	4926999		4928999	4721999	4954999	4934999	4905999	4853000	4854000			4643499				4770499	4725499	4726499	4728499	4960499
chr2_13	chr2	22	0.709677			5251999	4912999	5246999	5247999	5246999	5222999	5235999	5255999	5249999	5236999	5251999	5236999	4933999	5256999	5247999	5252999	5011000	5235500					5292499			5129499	5180499	5489499
chr2_14	chr2	18	0.580645				5262999	5530999	5545999	5583999		5520999	5593999	5522999	5558999	5507999		5258999		5559999				5634499	5517499				5508499	5521499	5544499		5609499	5566499
chr2_15	chr2	21	0.677419		5832401	5818999	5785999	5796999	5806999	5781999	5788999	5797999		5782999	5818999	5787999	5822999	5715999	5763999	5806999							5721499	5860499	5637499		5655499		5769499	5776499
chr2_16	chr2	7	0.225806											6017999	6008999			5952999	5992999	6052999		6085000	6093000
chr2_17	chr2	11	0.354839	6324000										6253999		6334999			6254999	6308999	6238999			6365499	6308499	6402499		6524499		6448499
chr2_18	chr2	14	0.451613	6527000			6537999	6674999	6515999	6478999			6575999	6498999			6677999		6529999	6633999			6739000			6600499		6744499						6614499
chr2_19	chr2	29	0.935484	7032000	7052401	7011999	6991999	7034999	7027999	7142999	7057999	7066999	7027999	6932999	7031999	7085999		6992999	7076999	7020999	7019999	7050000	6873000	6983499	6936499		7024499	6952499	6953499	7205499	6969499	6951499	6952499	6968499
chr2_20	chr2	17	0.548387	7548000		7315999				7534999			7531999	7227999		7534999	7285999	7147999	7572999	7267999	7507999			7119499	7242499		7507499	7577499					7557499	7263499
chr2_21	chr2	17	0.548387	8257000		7991999	7895999	7890999	7802999	7868999	7719999		7812999	7435999		7901999		7987999		7902999		8670000	8749000		7876499			7935499						7897499
chr2_22	chr2	21	0.677419	8616000		8395999	8271999	8262999			8601999		8453999	7856999	8264999	8300999	8296999				8203999		8981500		8726499	8409499		8290499	8710499	8359499	8429499	8428499	8406499	8382499
chr2_23	chr2	21	0.677419	8768000	9159401				8646999	8632999		8626999	8738999		8795999			8880999		9179999			9316500	8633499	9304499	8679499	8738499	8763499	8984499	8689499	8732499	8705499	8723499	8737499
chr2_24	chr2	26	0.83871	9313000		9342999	9358999	9266999		9236999	9240999	9240999	9240999	9340999	9352999	9323999	9283999	9270999	9376999	9399999	9293999	9702500	9702000			8796499	9292499	9260499	9266499		9280499	9238499	9282499	9243499
chr2_25	chr2	20	0.645161			9697999	9792999				9783999		9796999	9783999	9733999	9749999		9756999			9529999	9790000	9801000	9742499	9775499	9756499	9809499	9797499	9698499	9616499	9788499	9787499
chr2_26	chr2	12	0.387097	9936000				9855999	9839999	9839999		9830999					9809999		9938999	9889999	9881999		9964000										9801499	9806499
chr2_27	chr2	15	0.483871			10185999	10041999		10210999	10168999		10208999	10077999	10027999				10152999	10209999	10201999	10219999		10087000		10030499				10133499	10208499
chr2_28	chr2	25	0.806452	10395000			10390999	10420999		10409999	10300999		10417999	10414999	10439999	10415999	10437999	10424999	10516999			10237000	10168000	10430499	10412499	10442499	10408499	10418499	10435499	10509499	10416499	10422499	10416499	10410499
chr2_29	chr2	15	0.483871	10631000		10587999	10693999													10505999	10561999		10423000		10664499	10580499	10677499	10660499	10630499		10669499	10590499	10649499	10666499
chr2_30	chr2	24	0.774194	10899000	10838401	10896999			10864999	10907999	10828999	10902999	10852999	10874999					10891999	10779999	10921999	10872000	10669000	10895499	10902499	10906499		11090499	10919499	10926499	10888499	10897499	10893499	10895499
chr2_31	chr2	6	0.193548															11491999		11543999	11271999	10955000	10870000		11271499
chr2_32	chr2	30	0.967742	11521000	11610401	11555999	11512999	11497999	11551999	11507999	11503999	11548999	11553999	11554999	11470999	11533999	11531999	11711999		11865999	11539999	11291500	11288500	11506499	11531499	11505499	11524499	11527499	11503499	11495499	11513499	11507499	11511499	11526499
chr2_33	chr2	28	0.903226	11899000			11834999	11816999	12062999	11881999	11909999	11834999	12056999	11839999	11699999		12188999	11965999	11781999	12183999	11771999	11505500	11527000	11890499	11878499	11861499	11853499	11861499	11863499	11902499	11864499	11861499	11858499	11868499
chr2_34	chr2	20	0.645161	12456000		12232999	12223999	12183999						12588999			12633999	12222999		12506999			11847000	12216499	12499499	12280499	12225499	12221499	12385499	12244499	12371499	12379499	12370499	12220499
chr2_35	chr2	22	0.709677	12856000		12890999	12659999		12656999	12660999			12720999	13106999		12966999	12934999	12366999		12848999	12913999			12812499		12897499	12796499	12611499	12793499	12835499	12792499	12788499	12771499	12493499
chr2_36	chr2	23	0.741935	13149000		13439999	12991999	12934999		13633999	13080999		13680999	13374999	13179999				13562999	13108999		13557500		13370499	13154499	13134499	13099499	13090499	13156499	13162499	13121499	13154499	13117499	13152499
chr2_37	chr2	18	0.580645	13691000		13894999	13987999		13671999	13818999	13699999	13677999		13699999	13613999	13803999	13720999	13842999	13801999	13779999		13625000	13541500		13648499									13748499
chr2_38	chr2	15	0.483871			14380999		14125999		14379999	14288999		14255999	14251999	13866999	14134999	14058999	14126999	14122999	14398999		14427000			14311499		14079499
chr2_39	chr2	20	0.645161	14713000			14644999	14665999	14519999	14584999		14472999	14761999				14669999		14696999	14684999	14476999	14769500	15279500		14617499		14656499	14655499			14815499	14819499	14800499	14651499
chr2_40	chr2	29	0.935484	15272000		15250999	15240999	15228999	15240999	15221999	15312999	15246999	15348999	15280999	15256999	15267999	15224999		15265999	15244999	15294999	15257000	15712000	15223499	15258499	15175499	15219499	15237499	15213499	15177499	15148499	15147499	15148499	15242499
chr2_41	chr2	31	1	15710000	15714401	15763999	15728999	15748999	15718999	15779999	15723999	15753999	15741999	15705999	15741999	15779999	15741999	15775999	15758999	15742999	16112999	15712500	16051000	15724499	15720499	15822499	15818499	15737499	15717499	15756499	15743499	15766499	15757499	15810499
chr2_42	chr2	14	0.451613	16641000		16122999	16284999							16562999					16123999	16237999	16411999	16846500	17440500		16133499			16186499			16561499	16573499	16562499
chr2_43	chr2	26	0.83871			16889999	16561999	16586999	16866999	16839999	16866999	16861999	16843999	16875999		16854999	16832999	16862999	16993999		16911999		17537500	16849499	16865499	16811499	16882499	16870499	16870499	16833499	16907499	16904499	16907499	16867499
chr2_44	chr2	12	0.387097	17682000			16822999	16801999													17291999		17639500	17343499			17696499		17311499	17345499	17337499	17329499	17365499
chr2_45	chr2	18	0.580645			17703999	17146999	17244999						17431999	17692999			17700999	17505999	17713999	17713999		17803500		17740499	17706499		17755499	17756499		17759499	17767499	17807499	17732499
chr2_46	chr2	28	0.903226	17992000	18041371		18053999		18009999	18016999	17969999	17986999	17958999	17972999		18000999	17809999	17962999	18010999	17963999	17948999	17990500	17982500	17994499	18015499	18003499	18002499	18026499	17978499	17990499	17994499	17985499	17992499	17993499
chr2_47	chr2	2	0.0645161																				18315000							18273499
chr2_48	chr2	6	0.193548													18466999		18413999		18459999			18591000				18639499	18565499
chr2_49	chr2	20	0.645161	18711000		18737999	18738999	18744999						18657999	18706999		18617999	18637999		18698999	18722999		18709500	18744499	18650499	18712499			18675499	18743499	18676499	18659499	18672499	18681499
chr2_50	chr2	2	0.0645161															18943999					18765000
chr2_51	chr2	8	0.258065										19036999									19085000	19162000		19133499	19166499	19126499	19149499						19207499
chr2_52	chr2	12	0.387097			19276999	19241999	19224999	19292999					19344999			19253999	19287999	19222999	19343999			19365000		19416499			19312499
chr2_53	chr2	11	0.354839	19738000		19547999										19547999				19766999		19564000	19563000	19557499		19557499	19586499		19544499	19554499
chr2_54	chr2	11	0.354839				20214999	20187999													20050999		20204500	20083499	20218499	20188499			20000499	20090499	20089499	20113499
chr2_55	chr2	18	0.580645			20239999							20278999	20278999	20291999	20245999	20261999	20257999	20254999	20242999			20272500	20312499			20297499	20263499	20114499		20218499	20216499	20231499	20283499
chr2_56	chr2	7	0.225806	20355000		20472999			20497999												20343999	20430500	20431000							20496499
chr2_57	chr2	15	0.483871	20633000	20553371		20574999			20507999	20573999	20569999	20521999							20501999		20563500	20693000	20532499		20562499			20555499			20657499	20677499
chr2_58	chr2	26	0.83871	20831000		20845999		20761999	20725999	20700999		20764999		20754999	20789999	20785999	20744999	20757999	20734999	20781999	20764999	20784500	20797000	20817499	20719499	20811499	20759499	20788499	20807499	20854499	20783499	20804499		20697499
chr2_59	chr2	10	0.322581		21022371										21233999						21087999		20924500	21106499	21075499	21183499		21062499		21191499				21212499
chr2_60	chr2	9	0.290323	21490000																21535999			21017000	21558499	21248499				21512499		21489499	21490499	21493499
chr2_61	chr2	10	0.322581			21664999	21680999									21819999	21752999			21864999		22042000	22043000		21683499		21723499	21672499
chr2_62	chr2	13	0.419355			22061999	21995999	21981999	22119999	21977999	22008999	22036999	22116999				22034999					22272500	22273000		22018499			22025499
chr2_63	chr2	18	0.580645			22310999	22466999	22477999		22372999	22311999	22336999	22330999	22352999		22447999				22300999	22302999	22330000	22360500	22481499			22272499				22396499		22435499	22376499
chr2_64	chr2	19	0.612903	23121000		22801999	22805999	22731999	22528999		22554999	22665999		22775999		22751999		22532999	22546999	22571999	22606999	22362500	22478000	22843499	22393499	22636499				22579499
chr2_65	chr2	5	0.16129	23421000		23187999		23016999											22952999				23485000
chr2_66	chr2	24	0.774194	23606000	23607347		23610999		23590999	23588999			23558999	23618999		23596999	23606999			23575999	23670999	23597500	23598000	23573499	23583499	23540499	23557499	23577499	23544499	23553499	23580499	23581499	23576499	23578499
chr2_67	chr2	5	0.16129																		23904999	24155500	24159000		24192499				23839499
chr2_68	chr2	19	0.612903	24237000	24148348	24253999	24163999	24256999					24206999	24236999				24250999				24256000	24235000	24165499		24178499		24206499	24248499	24160499	24198499	24234499	24200499	24249499
chr2_69	chr2	8	0.258065							24277999					24300999	24280999	24315999		24312999	24297999			24277500				24297499
chr2_70	chr2	7	0.225806				24365999		24351999		24340999	24365999	24454999								24422999		24337000
chr2_71	chr2	22	0.709677	24624000	24585348	24596999		24587999	24627999	24637999	24570999	24599999		24605999		24605999		24632999		24591999	24619999	24594000	24593500	24635499	24641499	24647499	24637499	24646499		24624499				24647499
chr2_72	chr2	6	0.193548										24720999										24701500						24673499		24657499	24657499	24653499
chr2_73	chr2	14	0.451613	24990000		24961999					25086999	25080999	25006999		25033999	25057999		24910999			25079999	25006000	25010000								25071499	25077499	25088499
chr2_74	chr2	18	0.580645	25170000			25126999	25159999		25130999				25106999			25131999	25122999	25096999	25162999		25152000	25149000	25131499		25116499	25137499	25145499	25120499	25126499				25152499
chr2_75	chr2	4	0.129032						25209999										25336999				25242500		25216499
chr2_76	chr2	30	0.967742	25593000		25516999	25593999	25591999	25623999	25473999	25539999	25486999	25418999	25625999	25552999	25547999	25570999	25416999	25491999	25536999	25512999	25625500	25576000	25607499	25581499	25602499	25574499	25591499	25454499	25598499	25524499	25534499	25534499	25582499
chr2_77	chr2	15	0.483871	25913000		25952999				25787999		25888999	25774999	25859999						25957999	25857999		25920500	25957499	25906499		25912499			25956499	25931499			25904499
chr2_78	chr2	2	0.0645161																			26102500	26106500
chr2_79	chr2	29	0.935484	26226000		26193999	26274999	26164999	26232999	26143999	26142999	26198999	26225999	26226999	26203999	26208999	26201999	26163999	26201999		26195999	26242000	26230500	26179499	26210499	26210499	26213499	26167499	26148499	26191499	26200499	26190499	26197499	26198499
chr2_80	chr2	8	0.258065							26444999	26462999							26461999		26366999	26335999	26391000	26395500			26518499
chr2_81	chr2	16	0.516129	26542000		26522999			26543999											26577999	26751999	26531500	26544500	26543499	26543499		26534499	26529499	26579499	26525499	26616499	26617499	26617499
chr2_82	chr2	17	0.548387			27030999	26956999	26942999			27057999			26965999		26999999			27026999	26984999	26985999		26954500		26955499			26982499	26986499		26974499	26971499	26987499	26971499
chr2_83	chr2	14	0.451613	27189000			27154999											27279999		27292999	27284999		27190000			27268499	27267499		27256499	27302499	27268499	27262499	27271499	27287499
chr2_84	chr2	19	0.612903	27346000			27430999	27409999	27344999	27341999	27364999	27400999	27354999		27409999		27446999		27374999			27303000	27299500	27321499	27285499		27388499	27288499		27417499				27395499
chr2_85	chr2	10	0.322581			27495999			27594999		27604999			27536999		27500999			27504999	27562999	27561999		27499000		27565499
chr2_86	chr2	15	0.483871	27665000								27624999			27744999	27705999		27717999				27638000	27638500	27701499		27757499	27702499	27679499	27741499		27711499	27704499	27711499
chr2_87	chr2	5	0.16129				27845999	27856999												27853999		27804500	27804500
chr2_88	chr2	5	0.16129	27958000		27914999								28005999							27974999		27958500
chr2_89	chr2	16	0.516129													28032999	28053999			28115999		28106500	28108500	28100499	28057499	28094499	28020499	28048499	28105499	28102499	28062499	28070499	28067499	28049499
chr2_90	chr2	10	0.322581	28577000		28570999							28562999	28594999		28593999		28551999			28375999	28582000	28585500		28577499
chr2_91	chr2	22	0.709677				28586999	28606999	28625999	28610999	28610999	28596999			28574999		28586999		28601999	28631999	28646999		28662500	28572499		28591499	28620499	28574499	28579499	28586499	28591499	28621499	28593499	28580499
chr2_92	chr2	22	0.709677	28891000	28974348		29026999		28938999	29048999	28957999	29052999		28830999	29033999	28850999	28871999				28822999	28950000	28959500	28892499	28910499	28983499	28966499	28906499	28985499	28932499				28899499
chr2_93	chr2	18	0.580645	29132000		29082999			29234999	29227999	29269999		29173999	29300999				29060999			29244999	29107500	29104000		29090499			29335499	29110499		29105499	29098499	29096499	29328499
chr2_94	chr2	10	0.322581				29680999			29448999										29274999	29492999	29325500	29334000	29401499	29348499		29342499			29410499
chr2_95	chr2	10	0.322581			29818999	29991999			29946999	30000999	29994999							29990999	29860999	30025999	29888500	29888000
chr2_96	chr2	27	0.870968	30452000			30390999	30364999	30536999	30501999	30474999	30493999	30497999	30480999			30540999	30440999	30429999	30376999	30437999	30441000	30484000	30435499	30415499	30386499	30366499	30455499	30401499	30395499	30412499	30408499	30417499	30345499
chr2_97	chr2	14	0.451613	30656000	30667348	30617999	30627999								30628999	30624999			30576999	30590999		30521500	30661500			30557499	30580499	30560499						30543499
chr2_98	chr2	21	0.677419	30897000		30867999	30891999	30899999				30876999		30886999	30843999				31023999	30930999	30936999	30897000	30885000		30902499	30900499	30952499	30921499	30907499		30891499	30894499	30884499	30894499
chr2_99	chr2	7	0.225806																	31075999		31455000	31600500		31601499		31495499			31088499			31154499
chr2_100	chr2	24	0.774194	31675000		31465999	31596999	31527999	31473999	31473999		31499999	31479999	31612999		31554999	31591999		31450999	31499999	31444999	31691000	31692000	31479499		31454499		31533499		31459499	31478499	31469499	31482499	31521499
chr2_101	chr2	1	0.0322581																				31730500
chr2_102	chr2	3	0.0967742																				31844500			31938499			31914499
chr2_103	chr2	3	0.0967742																			32028500	32033000		31940499
chr2_104	chr2	25	0.806452	32256000	32280348	32351999	32326999	32354999	32345999		32320999	32284999	32287999	32273999				32372999			32332999	32279500	32278000	32254499	32268499	32272499	32263499	32270499	32261499	32261499	32265499	32266499	32265499	32270499
chr2_105	chr2	22	0.709677	32527000		32519999			32512999	32491999		32501999		32510999	32471999	32507999	32488999		32424999	32491999		32486000	32486000	32546499		32543499	32504499	32529499		32547499	32536499	32539499	32544499	32539499
chr2_106	chr2	5	0.16129								32568999											32572000	32563500		32574499				32556499
chr2_107	chr2	4	0.129032								33072999							32879999					33070000						32855499
chr2_108	chr2	19	0.612903	33139000		33146999	33121999									33113999	33109999		33128999	33128999			33190000	33138499	33200499	33119499	33110499	33130499	33160499	33142499	33130499	33137499	33134499	33126499
chr2_109	chr2	2	0.0645161				33393999																33278000
chr2_110	chr2	14	0.451613				33548999	33571999	33661999	33671999		33643999				33486999	33662999		33643999	33460999			33433000		33560499		33678499					33673499		33650499
chr2_111	chr2	16	0.516129	33663000		33672999					33678999		33709999	33824999								33683000	33897500	33772499		33797499	33932499	33750499	33773499	33783499	33699499	33931499	33723499
chr2_112	chr2	4	0.129032																				34025000		34041499	34165499	34078499
chr2_113	chr2	9	0.290323	34476000		34354999			34515999						34526999					34348999		34753500	34752500							34224499				34404499
chr2_114	chr2	10	0.322581			34625999		34630999		34683999								34817999	34675999	34777999	34714999		34919500		34984499									34619499
chr2_115	chr2	22	0.709677			34945999	34929999	35028999		35026999	34870999	34877999	34893999		34957999	34933999	34963999	35036999	35000999	35006999	34968999	35097000	35097500	35015499				34987499	34992499		35003499	35002499	34984499
chr2_116	chr2	5	0.16129					35255999		35267999										35307999		35326000	35310500
chr2_117	chr2	12	0.387097						35334999					35341999	35341999			35354999					35349500	35355499	35342499			35355499	35363499		35362499		35340499	35381499
chr2_118	chr2	3	0.0967742										35418999									35478000	35478000
chr2_119	chr2	8	0.258065				35560999			35611999		35593999						35624999	35566999			35574000	35576000			35620499
chr2_120	chr2	12	0.387097			35681999			35662999							35716999				35727999			35782500	35676499	35692499				35690499	35649499	35704499		35747499	35692499
chr2_121	chr2	2	0.0645161	35857000																			35829500
chr2_122	chr2	5	0.16129				35881999		35938999				35910999									35887000	35886000
chr2_123	chr2	6	0.193548			36030999												35990999	36082999				36103000	36097499	36098499
chr2_124	chr2	15	0.483871	36564000		36570999					36490999	36441999											36567000	36596499	36542499	36576499	36541499	36543499	36670499		36462499	36519499	36455499	36541499
chr2_125	chr2	12	0.387097	36833000										36897999		36904999	36874999			36895999			36836000		36883499		36863499	36883499		36826499		36821499		36862499
chr2_126	chr2	13	0.419355	37037000			36953999	36977999				37057999							37101999			37048000	36889000			37049499			37070499	37070499	37056499	37066499	37042499
chr2_127	chr2	4	0.129032							37168999												37197000	37202000	37158499
chr2_128	chr2	23	0.741935	37399000		37387999	37394999				37347999	37347999		37394999	37380999	37375999		37354999	37409999	37333999		37400500	37402000	37444499	37422499	37400499	37421499	37395499	37420499		37419499	37416499	37402499	37433499
chr2_129	chr2	17	0.548387	37589000				37510999		37559999		37641999	37563999							37583999	37512999		37585000	37586499	37591499	37630499		37643499		37586499	37580499	37534499	37589499	37589499
chr2_130	chr2	13	0.419355				37809999	37813999	37787999	37829999	37857999	37804999	37817999			37808999	37807999			37801999	37800999	37817000	37909500
chr2_131	chr2	7	0.225806			37917999								38017999				38018999					38011000		38020499		37974499							37972499
chr2_132	chr2	17	0.548387	38124000			38131999	38127999	38145999			38151999	38192999			38095999	38129999			38125999	38150999	38142500	38143500	38133499				38048499			38050499	38050499	38058499
chr2_133	chr2	7	0.225806			38307999			38414999				38472999	38406999							38333999		38472000											38398499
chr2_134	chr2	13	0.419355	38659000																38571999		38672500	38672500	38611499	38621499	38617499	38647499		38609499	38618499		38619499	38719499	38641499
chr2_135	chr2	22	0.709677			38861999		38856999	38856999	38892999	38830999	38898999	38872999		38837999		38921999	38856999	38797999	38776999	38920999	38857000	38759500	38913499		38924499		38887499	38859499		38860499	38873499	38871499
chr2_136	chr2	13	0.419355	39020000			38975999					39078999		39013999	39022999	38991999			38967999	39061999			39005000		38978499		38975499			38954499				38984499
chr2_137	chr2	3	0.0967742			39245999					39159999												39263500
chr2_138	chr2	21	0.677419	39415000					39348999		39536999	39429999	39367999	39411999	39367999			39347999	39400999	39397999		39360000	39364000	39407499	39401499	39399499	39393499		39409499	39382499	39390499	39388499	39396499
chr2_139	chr2	15	0.483871			39477999	39705999	39750999	39693999				39709999	39696999	39548999	39729999		39725999			39662999	39468500	39469000	39726499					39726499	39736499
chr2_140	chr2	18	0.580645	39763000		39692999	39869999			39782999					39819999		39771999			39837999		39714000	39736000	39939499	39730499	39745499	39852499	39742499			39746499	39748499	39765499	39810499
chr2_141	chr2	16	0.516129	39977000			40191999	40186999									40241999					40292000	40015500		39993499	39994499	40271499	40275499	40000499	39986499	39988499	39990499	39989499	40266499
chr2_142	chr2	20	0.645161	40384000		40432999	40765999	40699999		40609999	40499999			40579999		40683999	40698999	40629999		40698999	40717999	40513000	40674500	40537499	40646499		40745499	40711499		40740499				40703499
chr2_143	chr2	12	0.387097			40951999			40935999	40905999	40938999		40987999		40948999			41140999	40926999				40929500					40979499			40779499			40946499
chr2_144	chr2	6	0.193548			41278999						41218999				41376999		41355999				41129000	41128500
chr2_145	chr2	4	0.129032			41645999	41526999													41579999			41493500
chr2_146	chr2	13	0.419355	42076000																	41934999		42081000	41936499	42135499	42054499		42086499	42062499	42056499	41977499	41954499	42075499	41933499
chr2_147	chr2	28	0.903226	42336000	42394348	42352999	42373999	42368999	42337999	42300999	42369999	42359999	42392999	42300999	42257999	42349999	42345999	42446999		42353999	42263999	42364000	42362000		42335499		42237499	42351499	42363499	42173499	42351499	42349499	42348499	42203499
chr2_148	chr2	14	0.451613	42613000		42674999						42714999			42514999			42706999	42706999	42601999	42614999		42596000	42326499		42327499			42712499	42309499				42344499
chr2_149	chr2	20	0.645161	43045000	42795348	42853999			42760999	42871999	42781999		42730999	42740999					42908999	43068999	42785999	42788500	42788000	42754499	42752499	42684499				42735499	42735499	42730499	42738499
chr2_150	chr2	18	0.580645	43192000			43283999	43173999				43068999	43080999		43039999	43158999	43248999			43200999		43036000	43020500	43040499			43176499		43072499	43028499	43103499	43108499	43096499
chr2_151	chr2	28	0.903226	43421000		43438999	43487999	43337999	43419999	43363999	43439999	43380999	43396999	43324999	43308999			43378999	43348999	43478999	43288999	43405000	43425500	43417499	43322499	43416499	43312499	43293499	43421499	43415499	43419499	43423499	43423499	43272499
chr2_152	chr2	19	0.612903		43822348	43883999	43816999						43780999			43792999			43802999	43844999		43826500	43826500	43835499	43848499	43521499	43837499	43839499	43852499	43829499	43853499	43875499	43853499
chr2_153	chr2	9	0.290323	44044000			44123999					44095999		44111999				44023999		44058999	44120999		44081000						44109499
chr2_154	chr2	5	0.16129										44257999									44235000	44235500			44274499				44278499
chr2_155	chr2	18	0.580645				44370999	44353999	44294999	44329999	44313999	44309999					44353999			44366999	44332999		44375000	44308499	44343499		44307499	44355499			44344499	44379499	44343499	44351499
chr2_156	chr2	19	0.612903	44506000		44442999							44526999	44431999		44501999					44550999	44507500	44507000	44490499	44494499	44510499	44511499	44502499	44514499	44511499	44512499	44510499	44512499	44493499
chr2_157	chr2	16	0.516129	45041000		45020999			45035999	45049999	45049999			44970999	45056999			44981999				44844000	45027000	45001499	44999499	45049499				45055499		45078499	45080499
chr2_158	chr2	14	0.451613									45167999	45113999					45113999	45171999	45171999	45202999	45042500	45094000		45198499		45166499	45178499	45108499		45087499			45231499
chr2_159	chr2	19	0.612903	45525000		45597999	45571999	45575999		45577999				45482999	45591999	45511999				45506999	45489999	45092500	45199500		45464499			45487499	45582499		45493499	45491499	45493499	45459499
chr2_160	chr2	29	0.935484	45860000			45882999	45910999	45909999	45927999	45901999	45946999	45881999	45874999	45888999	45889999	45893999	45872999	45910999	45882999	46076999	45858500	45858000	45866499	45859499	45864499	45853499	45860499	45850499	45947499	45864499	45870499	45868499	45859499
chr2_161	chr2	9	0.290323										46400999	46374999							46351999	46431000	46426000	46036499	46410499			46423499						46426499
chr2_162	chr2	16	0.516129	46456000			46470999	46494999		46467999	46538999					46485999		46498999	46482999	46441999		46462500	46462000				46441499		46478499		46464499	46482499	46463499
chr2_163	chr2	3	0.0967742																				46627500								46630499		46630499
chr2_164	chr2	6	0.193548				46692999							46672999	46684999						46669999		46659500					46681499
chr2_165	chr2	14	0.451613					46793999	46720999	46720999	46802999	46729999	46719999					46758999				46735000	46695000	46737499	46703499	46717499			46769499	46733499
chr2_166	chr2	7	0.225806	46897000		46906999	46944999	46962999									46956999					46926000	46922500
chr2_167	chr2	10	0.322581	47080000										47046999						47053999	47060999		47086000		47089499		47041499	47061499	47071499					47052499
chr2_168	chr2	18	0.580645	47335000			47282999	47263999	47448999	47365999			47414999		47397999	47292999	47296999			47363999	47254999	47326000	47325000	47319499					47430499	47371499	47335499		47333499
chr2_169	chr2	24	0.774194	47598000		47628999	47509999	47535999	47657999	47620999		47505999		47435999			47462999	47525999	47452999		47526999		47408500	47526499	47553499	47545499	47447499	47536499	47605499	47529499	47562499	47555499	47561499	47505499
chr2_170	chr2	17	0.548387	48006000					47920999	47956999	47912999	47934999	47867999	48007999						47992999	47768999	47964000	47997500	47893499	47999499	47880499	48005499			47924499				48010499
chr2_171	chr2	5	0.16129															48112999					48211500								48210499	48220499	48198499
chr2_172	chr2	13	0.419355				48481999		48514999	48400999	48496999		48419999					48419999					48332000					48451499	48449499		48499499	48426499	48485499	48499499
chr2_173	chr2	24	0.774194		48541348			48671999		48631999		48632999	48578999	48631999	48617999	48631999	48653999	48718999	48666999	48603999	48622999		48513000	48755499		48767499	48658499	48656499	48758499	48662499	48647499	48745499	48753499	48759499
chr2_174	chr2	16	0.516129	48646000		48672999	49434999	49426999			49170999					49533999		49596999			49138999	48643000	48642000		48635499	49100499	48886499	49084499	49093499	49036499
chr2_175	chr2	21	0.677419	49221000		49515999	49736999		49976999	49894999	49973999				49753999	49929999	49963999	50081999	49990999	49543999	49459999		48877500	49951499	48952499		49075499	49801499			49829499	49822499		49785499
chr2_176	chr2	20	0.645161	49504000		50189999	50071999	50011999			50238999		50230999	50244999	50089999	50153999		50297999	50409999	50138999	50112999		48923500		49799499	50185499		50013499			49948499		49988499	50040499
chr2_177	chr2	15	0.483871			50357999	50410999	50346999	50434999	50317999	50571999	50628999	50659999		50418999			50548999		50453999		49723500	49723500		50000499		50129499
chr2_178	chr2	26	0.83871	50349000		50606999	50600999	50660999	50697999	50621999	50765999		50933999	50796999	50717999	50874999	50825999	50790999	50949999	50853999			49771000		50320499	50684499	50766499	50773499	50695499	50678499	50716499	50699499	50699499	50718499
chr2_179	chr2	22	0.709677	50691000		51253999	50820999	51141999	51007999	51065999	51048999	50932999	51124999	51114999	51055999			51204999	51161999	51127999		51745000	51266000	51071499	50696499	51234499	51226499	51232499		51064499
chr2_180	chr2	22	0.709677		51259348		51107999	51598999	51420999	51287999	51337999	51318999	51417999		51553999			51518999	51607999	51575999	51294999	51918000	51748000		51267499				51332499	51234499	51369499	51329499	51336499	51268499
chr2_181	chr2	25	0.806452	51958000		51862999	51752999	51810999	51574999	51724999	51598999	51566999	51625999		51875999	51737999	51699999	51792999	51831999	51828999		52036000	51921500		51706499		51987499	51663499	51721499		51713499	51640499	51716499	51710499
chr2_182	chr2	25	0.806452				52047999	52127999	52004999	52110999	51851999	51880999	52026999	52040999	52185999		52037999	52047999	52084999	52179999		52316000	52580500	52256499	52199499	52216499	52207499	51982499	52198499		52073499	52011499	52203499	51984499
chr2_183	chr2	24	0.774194			52551999	52283999	52553999	52290999	52385999	52181999	52098999	52234999			52604999		52324999	52306999	52436999		53007000	53007000	52563499	52552499	52584499	52630499	52197499	52582499	52445499	52565499		52566499	52212499
chr2_184	chr2	18	0.580645				52787999	52886999	52568999		52547999	52634999	52700999	52669999	52624999	52869999	52662999	52649999	52609999	52711999			53066500		53035499		53064499	52641499						52563499
chr2_185	chr2	10	0.322581	53326000		53229999			52905999		52825999						53158999	52975999	52834999	53336999			53257500		53215499
chr2_186	chr2	8	0.258065				53338999	53336999								53286999		53234999	53128999				53436500					53277499						53293499
chr2_187	chr2	1	0.0322581																				53561500
chr2_188	chr2	13	0.419355											53729999						53657999			53721500	53747499	53749499	53742499	53705499		53803499	53641499	53764499	53763499	53749499	53639499
chr2_189	chr2	2	0.0645161																			53898500	53895500
chr2_190	chr2	10	0.322581		54197348	54090999												54147999				54070500	54214000	54071499		54144499		54133499	54080499	54072499
chr2_191	chr2	26	0.83871	54286000			54346999	54320999		54261999	54248999			54248999	54228999	54215999	54319999	54355999	54258999	54295999	54458999	54309000	54331000	54298499	54283499	54275499	54268499	54272499	54288499	54283499	54247499	54250499	54253499	54296499
chr2_192	chr2	19	0.612903	54756000	54683348		54556999	54583999				54694999			54390999	54643999	54584999			54630999	54652999	54667500	54667500		54653499		54602499	54621499			54621499	54632499	54623499	54613499
chr2_193	chr2	23	0.741935	54928000		54760999			54798999	54735999	54798999	54894999	54721999	54793999	54941999			54771999		54895999	54881999	54769000	54924500	54780499	54935499	54792499	54935499		54773499	54813499	54932499		54928499	54927499
chr2_194	chr2	6	0.193548				55044999						54954999								55174999	54931000	55293500					55202499
chr2_195	chr2	27	0.870968	55367000			55310999	55185999	55206999		55349999	55408999	55306999	55338999	55329999	55354999	55398999	55322999	55359999	55299999		55172000	55371000	55353499	55350499	55366499	55360499	55376499	55217499	55370499	55339499	55325499	55346499	55364499
chr2_196	chr2	11	0.354839			55490999	55502999	55476999	55458999	55469999	55601999		55570999							55669999	55442999	55652500	55652000
chr2_197	chr2	16	0.516129						55638999			55683999		55669999	55639999			55776999			55643999		55729000	55730499	55692499	55720499	55702499	55706499		55733499	55730499	55714499	55716499
chr2_198	chr2	4	0.129032	55932000	55920348																		55925000						55818499
chr2_199	chr2	3	0.0967742														55991999		56032999				56005000
chr2_200	chr2	11	0.354839				56109999	56053999						56098999		56051999				56094999			56070000			56045499		56163499				56052499	56045499	56156499
chr2_201	chr2	9	0.290323			56328999										56233999							56223000		56165499		56161499		56395499		56390499	56401499	56392499
chr2_202	chr2	8	0.258065	56683000		56577999													56683999				56924500	56621499	56981499		56447499			56577499
chr2_203	chr2	16	0.516129				56860999	56937999	57025999		57099999	56956999	57043999	56937999	56912999	56905999		56896999	57064999	56924999			57064500				56986499						56806499	56947499
chr2_204	chr2	16	0.516129			57096999	57355999							57327999	57252999	57390999	57368999	57304999	57342999		57270999	57209500	57209500					57176499	57175499		57180499	57169499	57190499
chr2_205	chr2	5	0.16129				57617999												57634999	57425999			57617000											57691499
chr2_206	chr2	5	0.16129			57972999												57756999					57998000	57844499						57820499
chr2_207	chr2	6	0.193548	58095000							58162999											58123000	58145500								58035499	58026499
chr2_208	chr2	29	0.935484	58263000	58266348	58196999	58202999	58211999	58219999	58275999		58266999	58256999	58235999	58240999	58228999	58226999	58200999	58211999	58215999		58245500	58258500	58214499	58201499	58183499	58195499	58199499	58227499	58219499	58206499	58218499	58212499	58189499
chr2_209	chr2	19	0.612903	58486000							58464999				58488999			58522999	58496999	58482999	58582999	58474500	58490500	58641499	58551499	58525499	58563499	58568499		58543499	58536499	58497499	58529499	58558499
chr2_210	chr2	19	0.612903	58668000		58752999	59142999	59157999	59064999					58853999		58861999	59141999	58927999		58861999	59131999	59029500	58846500		58873499			59156499	58924499		58933499	58929499	58924499
chr2_211	chr2	21	0.677419	59889000			59726999		59531999	59496999	59503999	59489999	59485999	59449999	59516999	59693999	59648999		59393999	59476999		59097500	59635000				59449499	59721499			59237499	59266499	59212499	59734499
chr2_212	chr2	14	0.451613	60294000		59720999	59914999							59762999		59981999	59964999	59812999	60017999	59689999			59710500	59880499	59719499	60297499				60311499
chr2_213	chr2	18	0.580645	60648000		60726999							60654999	60164999		60292999		60243999		60635999		60668000	61070500	60601499	60970499	60570499	60676499			60597499	60598499	60601499	60598499	60628499
chr2_214	chr2	19	0.612903	61072000					61081999	60988999	61020999	61072999	60961999							61093999		61066500	61240500	61051499		61060499	61009499	60987499	60927499	61052499	61024499	61000499	61045499	60990499
chr2_215	chr2	14	0.451613					61317999		61165999	61208999	61210999	61258999		61291999			61095999	61341999		61095999		61361500		61346499		61352499			61155499				61335499
chr2_216	chr2	19	0.612903	61395000		61338999	61395999					61527999		61314999		61351999	61378999	61484999		61318999		61402000	61402000	61365499		61365499		61349499	61362499	61345499	61364499	61364499	61365499
chr2_217	chr2	22	0.709677	61774000		61812999	61885999	61857999			61936999					61810999	61882999			61949999	61777999	61779500	61776500	61787499	61781499	61811499	61817499	61826499	61773499	61779499	61801499	61802499	61801499	61809499
chr2_218	chr2	26	0.83871	62106000		62161999			62053999	62062999	62141999	62198999	62060999	62084999	62115999	62091999		62137999	61942999		61987999	62127500	62126000	62095499	62117499	62090499	62095499	62103499	62103499	62099499	62105499	62094499	62120499	62109499
chr2_219	chr2	13	0.419355			62388999	62433999			62387999	62483999		62309999			62467999					62445999	62407000	62405000	62400499	62448499					62407499	62447499
chr2_220	chr2	17	0.548387	62512000					62548999	62630999		62529999	62625999					62498999	62524999			62559000	62501000	62598499		62507499	62543499		62502499	62634499		62495499	62490499	62568499
chr2_221	chr2	8	0.258065				62772999	62803999							62683999					62744999	62706999		62807000		62702499			62790499
chr2_222	chr2	15	0.483871	62925000										62884999	62913999		62827999						62922500	62921499	62887499	62922499	62891499		62931499	62929499	62878499	62897499	62881499	62883499
chr2_223	chr2	2	0.0645161																			63158500	63159000
chr2_224	chr2	25	0.806452	63303000		63264999		63293999		63310999	63329999	63290999	63291999	63353999		63287999	63284999	63251999	63304999			63314500	63306500	63299499	63283499	63301499	63311499	63297499	63308499	63304499	63306499	63314499	63309499	63314499
chr2_225	chr2	2	0.0645161																			63555000	63550500
chr2_226	chr2	2	0.0645161																				63690000						63840499
chr2_227	chr2	22	0.709677	63821000		63947999	63946999	64005999						63985999		63989999	63977999	63859999	63995999	63916999		63866000	63864000	63877499	63943499	63897499	63918499	63954499		63943499	63893499	63858499	63898499	63926499
chr2_228	chr2	3	0.0967742			64114999									64071999								64050000
chr2_229	chr2	16	0.516129	64275000						64278999						64298999		64328999	64291999		64299999	64274500	64254500		64289499		64283499	64253499	64287499		64307499	64295499	64311499	64254499
chr2_230	chr2	11	0.354839			64472999			64362999	64476999	64477999	64477999								64344999		64412500	64382000	64429499		64450499				64398499
chr2_231	chr2	8	0.258065										64510999							64531999	64590999	64544000	64837500		64616499		64726499						64669499
chr2_232	chr2	11	0.354839			64837999			64834999		64833999	64940999	64814999									64838500	64999000	64922499		64946499			64937499	64938499
chr2_233	chr2	21	0.677419				65032999	65064999	65083999	64987999			65040999	65029999		65011999	65041999			65033999	65086999		65088000	65085499	65051499	65083499	65051499	65006499		65068499	65041499	64970499	65056499	65049499
chr2_234	chr2	5	0.16129			65149999					65109999	65193999										65187500	65205000
chr2_235	chr2	13	0.419355	65401000						65340999			65340999	65380999	65329999	65354999	65419999	65408999		65342999	65302999		65374500				65424499			65418499
chr2_236	chr2	17	0.548387			65485999	65428999	65475999			65516999	65480999							65434999			65517500	65515500	65459499	65446499	65444499		65452499	65428499		65426499	65426499	65423499	65443499
chr2_237	chr2	8	0.258065		65661348		65620999			65622999						65714999					65558999	65665000	65674000						65762499
chr2_238	chr2	14	0.451613	65792000																65757999			65800000	65794499	65800499	65824499	65785499	65793499	66090499	65785499	65779499	65785499	65770499	65835499
chr2_239	chr2	15	0.483871	66676000	66660348	66683999	66612999							66662999	66576999			66698999	66572999	66604999			66646000		66579499		66585499	66592499	66679499					66589499
chr2_240	chr2	11	0.354839						66933999			66876999		66882999		66769999					66874999		66828000	66776499						66710499	66774499	66733499	66773499
chr2_241	chr2	13	0.419355	67258000			67130999	67114999	67261999		66965999						67072999	67190999		67100999			67091000		67069499		67080499	67075499						67089499
chr2_242	chr2	20	0.645161	67762000		67582999	67549999	67570999						67744999	67603999	67684999	67508999	67484999	67645999	67666999	67631999		68241500	67596499	67617499		67570499	67541499	67599499	67566499				67606499
chr2_243	chr2	18	0.580645	68130000			68144999	68097999						68287999						68178999	68303999		68313500	68168499	68166499	68274499	68165499	68096499	68301499	68294499	68279499	68299499	68256499	68105499
chr2_244	chr2	31	1	68495000	68480348	68468999	68514999	68534999	68647999	68634999	68552999	68614999	68656999	68492999	68492999	68495999	68538999	68404999	68498999	68539999	68592999	68653000	68500500	68618499	68556499	68586499	68574499	68544499	68557499	68599499	68597499	68587499	68595499	68556499
chr2_245	chr2	10	0.322581			68787999			68952999		69003999							69039999					69168500	69054499	69178499		69140499	69057499	68872499
chr2_246	chr2	11	0.354839											69255999		69104999				69158999			69217000			69086499			69089499	69080499	69126499	69110499	69121499	69174499
chr2_247	chr2	10	0.322581				69531999							69514999	69519999		69536999			69527999	69411999		69509000		69537499		69525499	69509499
chr2_248	chr2	11	0.354839					69541999				69553999				69574999							69615500	69630499					69620499	69622499	69600499	69626499	69630499	69550499
chr2_249	chr2	6	0.193548	69656000		69705999							69797999									69669000	69670500			69653499
chr2_250	chr2	20	0.645161				69894999	69871999		69878999	69851999	69897999		69919999		69942999	69924999		69879999	69769999			69889000		69912499		69919499	69917499	69951499	69946499	69936499	69929499	69936499	69921499
chr2_251	chr2	9	0.290323	69957000		69987999		70014999					69994999					69967999			69988999	69958500	69956000	69959499
chr2_252	chr2	7	0.225806				70094999					70117999							70200999	70193999	70226999		70117500			70103499
chr2_253	chr2	12	0.387097	70377000		70333999	70276999	70316999	70272999		70266999	70339999	70257999		70272999			70324999				70345500	70343000
chr2_254	chr2	14	0.451613							70406999				70403999		70371999	70374999			70418999			70420500		70431499	70418499	70408499	70434499			70434499	70434499	70427499	70431499
chr2_255	chr2	8	0.258065								70481999		70551999		70455999						70467999		70480000	70457499					70457499	70470499
chr2_256	chr2	5	0.16129																	70763999	70675999		70803500		70810499	70647499
chr2_257	chr2	11	0.354839	70851000		71027999	71119999	71236999										71108999					70867000						71003499		71088499	71080499	71098499	71154499
chr2_258	chr2	26	0.83871	71283000		71368999			71292999	71308999	71279999	71268999	71284999	71353999	71295999		71287999		71258999	71293999	71271999	71306000	71325500	71269499	71370499	71268499	71358499	71316499	71316499	71301499	71357499	71370499	71402499	71335499
chr2_259	chr2	5	0.16129		71495344													71598999					71502500			71438499				71427499
chr2_260	chr2	22	0.709677	71716000			71722999							71703999	71672999	71697999	71699999		71678999	71696999	71708999	71693500	71686500	71719499	71689499	71748499	71725499	71685499	71680499	71743499	71722499	71718499	71723499	71682499
chr2_261	chr2	8	0.258065				72041999	72028999									72088999		72055999				72168000		72201499			72016499						71983499
chr2_262	chr2	3	0.0967742							72233999												72279500	72278500
chr2_263	chr2	13	0.419355										72355999		72361999				72342999	72347999	72346999		72351000	72369499		72358499	72334499	72370499			72364499		72355499	72363499
chr2_264	chr2	11	0.354839	72385000		72414999			72417999					72398999		72382999	72386999	72448999					72388500		72402499					72377499		72376499
chr2_265	chr2	2	0.0645161																			72517000	72517500
chr2_266	chr2	23	0.741935	73116000	73056344	73120999	73109999		73117999					73057999	73114999		73126999	73044999		73125999		73059000	73074000	73040499	73051499	73072499	73075499	73080499	73109499	73033499	73066499	73067499	73064499	73073499
chr2_267	chr2	8	0.258065							73162999	73150999	73154999						73247999	73168999		73206999	73137500	73348500
chr2_268	chr2	20	0.645161	73397000			73398999	73380999						73404999	73394999	73372999	73355999	73381999	73438999	73405999			73424500		73413499	73409499	73390499	73400499	73393499		73399499	73398499	73397499	73400499
chr2_269	chr2	9	0.290323			73480999				73494999											73459999	73524000	73525000	73530499	73565499	73536499				73537499
chr2_270	chr2	7	0.225806	73590000					73617999		73572999	73580999	73644999									73607000	73608500
chr2_271	chr2	1	0.0322581																				73711500
chr2_272	chr2	2	0.0645161																			73800000	73799500
chr2_273	chr2	5	0.16129							73968999			74019999										73876000								73934499		73932499
chr2_274	chr2	22	0.709677	74120000			74115999	74160999	74154999							74212999	74146999		74072999	74079999	74048999	74130500	74196500	74095499	74110499	74119499	74095499	74094499	74142499	74141499	74093499	74094499	74093499	74125499
chr2_275	chr2	4	0.129032								74315999	74273999										74350500	74350000
chr2_276	chr2	17	0.548387	74413000		74421999				74411999				74392999				74388999		74379999		74410500	74411500	74422499	74426499	74410499	74397499		74404499	74416499	74404499	74408499	74408499
chr2_277	chr2	6	0.193548						74429999			74489999	74575999						74492999		74438999		74467500
chr2_278	chr2	29	0.935484	74698000		74673999	74731999	74829999	74799999	74704999	74621999	74723999		74721999	74668999	74711999	74745999	74760999	74702999	74645999	74697999	74800000	74796000	74760499	74742499	74765499	74738499	74749499	74780499	74762499	74770499	74771499	74773499	74738499
chr2_279	chr2	5	0.16129	74971000									74897999	74945999	74980999								74939000
chr2_280	chr2	15	0.483871	75191000															75100999		75048999		75046000	75165499	75061499	75121499	75118499	75085499	75133499	75091499	75091499	75100499	75087499	75130499
chr2_281	chr2	13	0.419355			75426999		75471999			75667999	75649999	75639999	75549999								75428500	75429500				75578499			75659499	75606499	75595499	75607499
chr2_282	chr2	25	0.806452	75827000		75884999	75736999	75810999	75686999	75680999				75844999	75806999	75811999	75832999	75860999		75826999		75675000	75841500	75929499	75837499	75950499	75851499	75834499	75898499	75970499	75902499	75901499	75890499	75830499
chr2_283	chr2	11	0.354839			76234999	76726999	76848999	76930999					76516999		76552999		76747999	76394999				76328500	76512499								76067499
chr2_284	chr2	20	0.645161	76900000		76793999	76939999	77069999	77152999	76795999	76794999	77097999				77138999		77070999	76628999	76824999	76815999		76791500		76815499				76750499	76825499	76813499	76819499	76831499
chr2_285	chr2	19	0.612903	77246000		77263999	77312999	77354999	77462999	77276999	77207999	77474999					77268999	77438999	77089999	77181999		76843500	76844500	77251499		77250499	77273499		77484499	77052499
chr2_286	chr2	21	0.677419	77765000		77826999	77616999	77775999	77654999	77766999	77401999		77753999	77754999			77706999		77642999	77758999		77854000	77855500		77532499		77726499	77516499		77620499	77701499		77662499	77500499
chr2_287	chr2	23	0.741935	78055000			77833999	78094999	77963999	78070999		77931999	77987999	78016999	77853999		77973999	77838999	78093999	78012999	77794999	78225500	78211500		77877499			77901499	77906499	77963499		77902499	77859499	78006499
chr2_288	chr2	18	0.580645				78091999	78296999		78396999	78173999	78245999	78275999	78302999		78205999	78309999	78240999	78240999	78203999		78269000	78268500		78230499	78221499		78232499		78240499
chr2_289	chr2	16	0.516129				78358999	78644999	78606999			78561999	78629999	78630999		78530999	78673999	78615999	78600999	78593999		78337000	78448000	78482499				78508499		78533499
chr2_290	chr2	21	0.677419				78676999	78944999		78735999	78974999			78887999	78789999		78930999	79012999	78841999	78893999	78751999	78448000	78609000			78970499		78913499	78782499	78869499	78805499	78802499	78805499	78805499
chr2_291	chr2	26	0.83871			78884999	78864999	79265999	79183999	79036999	79221999	79098999	79166999	79188999		79159999	79266999	79201999	79189999	79228999			78785500	79230499	78834499	79238499	78900499	79282499	79269499	79233499	79283499	79270499	79300499	79303499
chr2_292	chr2	16	0.516129	79354000			79123999	79415999	79712999	79617999	79458999	79753999		79496999				79486999	79428999	79521999	79687999	79366000	79370000		79272499		79232499
chr2_293	chr2	14	0.451613	80201000		80056999	79383999				79796999	80226999		79784999		79781999			79753999	79764999			79838500		79931499		79941499	79955499						79733499
chr2_294	chr2	25	0.806452	80537000			79565999	80236999	80203999		80114999	80373999		80243999	80099999	80148999	80278999	80239999	80073999	80158999		80970000	80970000	80166499	80333499	80222499	80242499	80319499	80355499	80170499	80404499	80131499		80057499
chr2_295	chr2	19	0.612903			80514999	80247999	80659999				80659999		80688999		80464999		80520999	80452999	80388999		81172000	81171000		80679499	80637499	80757499		80625499	80532499	80520499	80591499	80458499
chr2_296	chr2	16	0.516129				80610999		80721999	80810999	80771999	80817999	80784999			80660999			80748999	80686999	80870999	81218500	81245500	80673499	81105499					80669499				80682499
chr2_297	chr2	18	0.580645			81245999	81143999					81129999			81187999	80985999	81079999	81187999	81056999	81055999		81245500	81311500	81017499		81173499		81108499		81104499	81117499	81148499	81138499
chr2_298	chr2	9	0.290323	81512000				81430999		81290999		81466999				81220999	81319999					81311500	81509500	81330499
chr2_299	chr2	24	0.774194			81651999	81493999	81685999	81541999	81627999	81559999	81749999			81666999	81675999	81669999	81499999	81652999	81608999		81508500	81688000	81658499	81677499		81674499		81671499	81616499	81666499	81671499	81666499	81658499
chr2_300	chr2	16	0.516129	82072000			81951999						82001999	81901999				81951999	82002999	82145999	81898999	82134500	82100500	81924499	82081499	81867499	82153499	82034499		81889499
chr2_301	chr2	19	0.612903			82225999		82099999	82131999	82103999					82125999	82180999	82109999				82178999	82202500	82280500	82150499		82255499		82198499	82150499	82223499	82105499	82131499	82132499	82127499
chr2_302	chr2	13	0.419355	82365000					82409999	82441999			82425999				82387999	82388999	82406999	82401999		82284000	82432000	82444499						82402499			82443499
chr2_303	chr2	11	0.354839				82515999	82458999			82449999	82492999		82541999							82450999	82432000	82617000					82484499			82479499	82488499
chr2_304	chr2	8	0.258065	82720000									82689999		82637999		82680999	82622999			82665999	82575500	82692000
chr2_305	chr2	8	0.258065			82853999	82834999			82827999				82884999					82820999			82617000	83006000									82860499
chr2_306	chr2	13	0.419355								82972999					82976999		83114999				82691500	83220500	83122499		83054499			83054499	83066499	83052499	83055499	83059499	83041499
chr2_307	chr2	24	0.774194			83176999	83279999	83365999	83236999	83144999	83223999	83151999	83130999	83270999		83323999	83273999		83163999	83242999	83156999	83008500	83297000		83121499		83050499	83299499		83428499	83346499	83351499	83366499	83344499
chr2_308	chr2	15	0.483871	83295000		83489999			83518999	83513999	83415999	83481999	83574999		83467999			83622999	83560999		83510999	83221000	83491000		83428499	83449499
chr2_309	chr2	16	0.516129			83747999	83910999	83967999	83824999	83737999	83800999	83745999							83759999			83837000	83841500		83869499		83888499	83836499	83921499		83881499			83870499
chr2_310	chr2	13	0.419355			84004999	84109999							84165999		84160999		84180999	83956999	84064999		83927500	83926000						84215499		84227499	84210499	84192499
chr2_311	chr2	9	0.290323	84702000		84115999									84535999				84295999	84461999			84708000		84667499		84462499			84436499
chr2_312	chr2	13	0.419355	84912000	84685341													84665999					84999000	84649499		84653499	84652499	84668499	84675499	84667499		84647499	84669499	84686499
chr2_313	chr2	21	0.677419	85149000	85200341		85054999		85140999	85121999		85156999	85133999	85154999		85170999						85147500	85127500	85140499		85074499	85091499	85143499	85132499	85128499	85125499	85110499	85127499	85127499
chr2_314	chr2	8	0.258065			85349999	85292999	85242999			85310999						85216999			85111999			85174500		85158499
chr2_315	chr2	12	0.387097	85605000		85594999	85590999	85572999												85600999	85592999	85557000	85559500	85592499		85597499			85591499			85591499
chr2_316	chr2	16	0.516129							85672999	85640999		85678999	85633999		85631999	85625999		85687999			85641000	85646500		85683499		85679499	85680499		85650499	85643499		85651499	85652499
chr2_317	chr2	4	0.129032	85734000								85759999			85771999								85751500
chr2_318	chr2	13	0.419355				85797999	85843999	85780999		85836999			85804999				85808999				85818000	85796500	85814499		85807499			85799499	85815499			85857499
chr2_319	chr2	5	0.16129										85906999										85908500		85919499						85860499	85861499
chr2_320	chr2	11	0.354839	85997000				85976999		85960999						85955999	85948999		85945999		85975999		85971500				85966499	86016499						85975499
chr2_321	chr2	3	0.0967742				86072999													86005999			86031000
chr2_322	chr2	22	0.709677	86232000					86184999	86212999	86201999	86241999	86272999	86209999				86156999		86229999	86243999	86228500	86244000	86232499	86192499	86239499	86190499	86206499	86230499		86213499	86211499	86213499	86205499
chr2_323	chr2	7	0.225806	86488000		86433999			86475999													86462500	86422000						86442499	86486499
chr2_324	chr2	9	0.290323											86567999					86542999				86581000		86581499	86515499					86556499	86556499	86573499	86574499
chr2_325	chr2	2	0.0645161																		86718999		86663000
chr2_326	chr2	17	0.548387			86875999	86856999	86887999						86885999	86873999	86810999			86824999	86905999			86756500	86879499		86807499			86879499	86843499	86864499	86844499	86859499	86913499
chr2_327	chr2	19	0.612903			87274999	87123999	87495999	87466999	87312999			87260999	87171999	87482999		87494999			87479999	87040999	86811500	86811000			87038499	86864499	87164499	87591499		87472499		87431499
chr2_328	chr2	29	0.935484	86889000		87521999	87470999	87848999	87848999	87497999	87440999	87495999	87468999	87485999	87836999	87503999	87841999	87512999	87465999	87815999	87459999		86899000	87570499	86900499	87569499	87568499	87572499	87809499	87545499	87600499	87625499	87544499	87568499
chr2_329	chr2	25	0.806452	87938000		87897999	87839999	88043999	88257999	87834999	87817999	87847999	87823999	87830999	88030999	87814999		87864999	87986999	88010999	87836999		87750500	87828499	87440499	87817499	88291499		88126499		87723499		87719499	88181499
chr2_330	chr2	25	0.806452	88427000		88317999	88243999	88317999	88915999	88405999			88415999	88312999	88370999	88297999		88220999	88235999	88366999	88311999		88318500	88246499	88300499	88849499		88313499	88353499	88070499	88359499	88362499	88371499	88958499
chr2_331	chr2	30	0.967742	88960000		88770999	88928999	88947999	89177999	88949999	88996999	88929999	88932999	88939999	88926999	88967999	88926999	88957999	88918999	88935999	88877999	88945500	88957000	88941499	88969499	89227499	88956499	88963499	88961499	88937499	88956499	88956499	88955499	89092499
chr2_332	chr2	20	0.645161				89522999	89513999	89531999	89302999	89909999	89252999	89530999			89513999			89498999	89472999	89527999			89178499		89440499	89568499		89077499	89173499	89521499	89070499	89522499	89579499
chr2_333	chr2	27	0.870968	89952000		89891999	89879999	89883999	89958999	89896999	90170999	89891999	89906999	89916999	89908999	89893999	89875999	89904999	89889999	89899999	89900999		89839500	89519499		89972499	89963499		89953499	89510499	89970499	89555499	89994499	89957499
chr2_334	chr2	23	0.741935			90196999	90098999	90165999	90124999	90148999	90440999	90161999	90129999	90210999	90212999	90164999	90164999	90151999	90140999	90147999	90137999			90007499	90290499	90243499		89854499		90014499		89975499		90311499
chr2_335	chr2	24	0.774194			90460999	90423999	90446999	90431999	90423999	90770999	90453999	90433999	90479999	90405999	90451999	90455999	90454999	90457999	90446999	90444999			90504499			90501499	90312499	90466499		90439499	90459499	90419499	90512499
chr2_336	chr2	17	0.548387			90779999	90770999	90771999	90765999	90765999	91023999	90774999	90767999	90816999	90770999	90773999	90777999	90771999	90778999	90773999	90770999							90484499
chr2_337	chr2	16	0.516129			91042999	91034999	91031999	91042999	91039999	91077999	91028999	91037999	91070999	91035999	91030999	91028999	91043999	91031999	91026999	91028999
chr2_338	chr2	16	0.516129			91320999	91327999	91332999	91314999	91321999	91335999	91332999	91319999	91330999	91323999	91326999	91353999	91308999	91341999	91343999	91331999
chr2_339	chr2	27	0.870968	91986000		91716999	91748999	91774999	91741999	91817999	91751999	91784999	91766999	91762999	91766999	91745999	91765999	91827999	91760999	91763999	91779999	91980500		91624499	91729499		91662499	91668499	91662499		91677499	91676499	91684499	91683499
chr2_340	chr2	15	0.483871			91992999	91998999	92047999			92062999					92054999							91983000	91955499		91944499	91967499	91898499	92069499	91974499	92070499	92067499		91902499
chr2_341	chr2	3	0.0967742	95690000																		95715000	95340500
chr2_342	chr2	26	0.83871			92289999	92263999	92261999	92270999	92268999	92272999	92272999	92273999	92264999	92250999	92262999	92267999	92248999	92270999	92253999	92243999			92264499	92175499	92303499	92276499	92247499	92178499		92191499	92230499	92154499	92247499
chr2_343	chr2	16	0.516129			92613999	92609999	92609999	92610999	92611999	92611999	92612999	92612999	92607999	92609999	92611999	92612999	92611999	92610999	92610999	92611999
chr2_344	chr2	16	0.516129			92861999	92861999	92861999	92862999	92862999	92861999	92862999	92862999	92860999	92862999	92862999	92862999	92861999	92863999	92863999	92863999
chr2_345	chr2	16	0.516129			92991999	92989999	92990999	92990999	92991999	92990999	92990999	92992999	92991999	92991999	92990999	92990999	92990999	92991999	92991999	92992999
chr2_346	chr2	16	0.516129			93095999	93096999	93097999	93096999	93097999	93096999	93097999	93094999	93094999	93097999	93097999	93097999	93096999	93097999	93096999	93097999
chr2_347	chr2	12	0.387097				94573999		94572999	94571999	94572999	94573999	94573999	94571999	94571999	94570999		94570999	94572999		94570999
chr2_348	chr2	16	0.516129			94671999	94662999	94664999	94661999	94662999	94663999	94664999	94667999	94661999	94662999	94661999	94668999	94657999	94660999	94664999	94662999
chr2_349	chr2	16	0.516129			94801999	94786999	94791999	94786999	94788999	94791999	94791999	94795999	94789999	94788999	94786999	94797999	94780999	94787999	94791999	94788999
chr2_350	chr2	18	0.580645			95054999	95037999	95050999	95043999	95045999	95049999	95048999	95054999	95043999	95045999	95042999	95055999	95034999	95043999	95047999	95044999		95727000		95766499
chr2_351	chr2	12	0.387097	95969000					95446999		95441999		95440999	95400999	95442999	95405999			95419999		95428999		96008000		95991499		95964499
chr2_352	chr2	22	0.709677			95754999			95726999	95716999	95707999	95717999	95739999	95818999	95771999	95799999		95708999	95743999	95959999			96253500	95761499		95751499		95764499	95763499	95722499	95773499	95752499	95773499	95755499
chr2_353	chr2	20	0.645161				96122999	96045999		96118999	96146999		96123999	96024999		96097999	96120999	96019999	95980999	96333999			96428500		96400499			96052499	96067499	96446499	96034499	96066499	96010499	96044499
chr2_354	chr2	25	0.806452	96802000				96326999		96438999	96424999	96466999	96427999	96461999	96466999	96440999	96422999	96454999	96437999		96424999	96828000	96829500	96436499	96696499		96711499	96335499	96666499	96547499	96682499	96687499	96686499	96328499
chr2_355	chr2	27	0.870968			96942999	96905999	96840999	96825999	96766999	96819999	96785999	96791999	96951999	96978999	96963999	96976999	96981999	96813999	96969999	96778999	96987000	96989000		96907499	96725499	96971499		96909499	96693499	96909499	96907499	96910499	96721499
chr2_356	chr2	11	0.354839					97000999			97100999	96962999	96915999								97012999	97193000	97193000			96888499		96909499		96904499				96978499
chr2_357	chr2	10	0.322581				97237999		97214999	97201999		97192999	97303999								97242999		97233500	96900499							97309499		97291499
chr2_358	chr2	15	0.483871					97332999						97395999	97332999		97327999		97325999	97321999			97312500	97375499	97346499	97417499		97395499	97447499	97410499		97328499		97430499
chr2_359	chr2	11	0.354839	97407000		97521999												97588999	97588999	97526999	97547999	97420500	97415000				97395499		97588499					97561499
chr2_360	chr2	11	0.354839	97594000																		97547500	97549500	97714499	97673499		97741499		97715499	97721499	97606499	97593499	97612499
chr2_361	chr2	22	0.709677	98255000		97946999	98021999	97944999	97955999	98073999	97964999	97967999	97988999	97958999	98023999	98026999	98019999	97954999	97986999	98034999	97984999		98236000	98018499		98023499	98263499			98023499
chr2_362	chr2	26	0.83871			98303999	98274999	98290999	98318999	98334999	98357999	98362999	98321999	98264999	98299999	98276999	98246999	98300999	98294999	98299999	98283999	98303500	98303500		98277499	98226499		98269499	98291499		98281499	98270499	98288499	98293499
chr2_363	chr2	1	0.0322581																				98498500
chr2_364	chr2	29	0.935484	98644000			98623999	98633999	98660999	98638999	98654999	98642999	98616999	98613999	98630999	98644999	98637999	98638999	98657999	98695999	98622999	98625500	98624500	98655499	98640499	98664499	98659499	98643499	98632499	98647499	98638499	98634499	98642499	98653499
chr2_365	chr2	1	0.0322581																				98859000
chr2_366	chr2	29	0.935484	99041000		99071999	99020999	99038999	99057999	99035999	99042999	99055999	99048999	99066999	99061999	99061999	99029999	99044999		99054999	99051999	99041000	99041000	99042499	99036499	99042499	99021499	99035499	99048499	99038499	99038499	99036499	99035499	99032499
chr2_367	chr2	13	0.419355	99379000			99260999		99372999		99325999				99393999							99362000	99360000		99374499		99405499			99372499	99393499	99397499	99394499
chr2_368	chr2	6	0.193548							99405999						99415999			99454999	99486999			99482000											99405499
chr2_369	chr2	2	0.0645161																		99493999		99518000
chr2_370	chr2	2	0.0645161																			99576500	99576000
chr2_371	chr2	1	0.0322581																				99632500
chr2_372	chr2	9	0.290323															99678999				99678000	99676500	99737499						99716499	99724499	99743499	99721499	99737499
chr2_373	chr2	14	0.451613	99875000			99837999			99855999	99746999	99809999	99758999	99824999	99839999							99726500	99725500		99786499	99792499		99816499	99784499
chr2_374	chr2	24	0.774194	100115000		100078999	100141999	100179999					100001999			100108999	100167999	100109999	100171999	100122999	100215999	99952500	99867500	100144499	100163499	100139499	100129499	100143499	100188499	100139499	100124499	100121499	100130499	100137499
chr2_375	chr2	15	0.483871				100668999	100654999	100824999			100856999				100499999	100769999	100420999			100505999	100116000	100113500		100848499			100724499	100921499	100774499		100478499
chr2_376	chr2	22	0.709677			100976999			101053999	100960999	100847999	100987999	101083999	100949999				100906999	100931999		100918999	100862500	101395500	100795499	101148499	100862499	100743499		101163499	101194499	100891499	100908499	100800499	100928499
chr2_377	chr2	18	0.580645	101394000		101217999	101384999	101372999		101184999		101191999		101450999	101425999	101407999	101390999		101380999	101360999			101781500		101391499		101377499	101390499	101539499			101160499
chr2_378	chr2	22	0.709677	101794000					101864999	101797999		101891999	101852999	101833999	101824999			101866999	101881999		101849999	101935000	102031000	101835499	101791499	101823499	101819499		101844499	101850499	101808499	101811499	101808499	101780499
chr2_379	chr2	11	0.354839	101949000		101947999	101969999	102090999								101930999	102074999			101948999			102146500		102015499			102033499						102036499
chr2_380	chr2	21	0.677419	102288000						102308999	102332999		102297999		102271999			102278999		102265999	102270999	102273500	102273000	102279499	102287499	102275499	102198499	102255499	102303499	102288499	102286499	102296499	102279499	102274499
chr2_381	chr2	25	0.806452	102591000			102727999	102713999		102580999	102629999	102692999	102697999	102683999	102697999		102697999	102623999	102739999	102577999			102305000	102603499	102672499	102610499	102661499	102695499	102676499	102621499	102660499	102664499	102668499	102741499
chr2_382	chr2	20	0.645161	103216000		103204999			103012999	102797999	102812999		103036999	103219999		102931999		103117999	103156999			103032000	102675000		102965499		102944499	102911499	103016499	103044499	102980499	102997499	103001499
chr2_383	chr2	17	0.548387			103573999							103255999					103534999			103272999	104123500	103913500	103287499	103356499	103276499	103292499	103321499	103291499	103317499	103257499	103263499	103259499	103317499
chr2_384	chr2	15	0.483871			103958999	103875999	103868999									103885999	103873999		104104999	103843999	104439000	104120000	103651499	103868499	103697499		103868499			103983499			103852499
chr2_385	chr2	14	0.451613	104414000		104406999	104128999	104118999	104125999	104215999			104171999			104149999		104257999		104429999		104472500	104439500		104361499				104088499
chr2_386	chr2	16	0.516129					104421999	104464999		104301999	104481999	104549999	104427999	104377999	104449999	104312999					104516000	104516000		104469499			104367499			104367499		104368499	104468499
chr2_387	chr2	16	0.516129			104651999	104553999	104633999	104748999	104674999	104594999			104790999	104580999		104563999	104637999	104793999	104733999		104689000	104693000	104715499						104715499
chr2_388	chr2	16	0.516129				104992999	104950999	105080999	105039999	105048999					104915999				105012999		104889500	104890000	104997499	104984499	105004499	104984499	104966499					104925499	104969499
chr2_389	chr2	1	0.0322581																				105231000
chr2_390	chr2	12	0.387097			105485999																105637000	105948500	105586499	105513499	105558499		105535499	105571499	105544499		105562499	105558499	105529499
chr2_391	chr2	20	0.645161	106031000		105921999			105806999	105855999		106070999	105922999	105991999	106051999	106002999		105903999	105809999	106040999		105951500	106024500	105885499	106074499	105869499	106091499			105865499				106064499
chr2_392	chr2	25	0.806452	106342000	106360481	106292999	106055999	106054999		106136999	106052999	106337999	106353999		106291999		106052999	106171999	106041999		106103999	106343500	106137500	106338499		106333499		106073499	106059499	106355499	106101499	106096499	106101499	106330499
chr2_393	chr2	18	0.580645	106585000		106642999			106547999	106359999	106346999	106561999	106586999	106579999	106635999				106592999			106551000	106693500	106550499		106587499		106595499	106333499	106543499				106657499
chr2_394	chr2	17	0.548387		106818481	106781999								106820999	106821999			106801999	106864999			106810500	106822000	106856499	106856499	106853499		106864499	106835499	106852499	106843499	106840499	106848499
chr2_395	chr2	18	0.580645	107260000			107081999	107120999						107108999						107157999	107183999		107107500	107151499	107163499	107152499	107162499	107139499	107166499	107169499	107157499	107163499	107160499	107161499
chr2_396	chr2	21	0.677419	107607000		107475999	107587999	107603999	107774999	107539999	107728999	107497999	107540999	107526999	107727999	107740999	107522999	107708999		107741999	107559999		107662000	107471499	107595499			107586499						107589499
chr2_397	chr2	10	0.322581			108119999				107747999	107955999	107842999		107761999	107941999		107733999		107829999				108095000		108114499
chr2_398	chr2	9	0.290323				108265999	108224999		107959999				108024999						108242999		108243000	108245000					108204499						108204499
chr2_399	chr2	14	0.451613			108398999								108393999				108369999					108423500	108430499	108406499	108450499	108435499		108374499	108447499	108370499	108363499	108367499	108387499
chr2_400	chr2	6	0.193548	108927000		108753999														108979999			109020000		109028499		108932499
chr2_401	chr2	19	0.612903				109054999			109025999	109074999	108996999	109079999		109073999		109045999		109034999			109058500	109062000	109021499		109013499		109020499	109006499	108983499	109000499	108974499	108996499	109009499
chr2_402	chr2	3	0.0967742			109166999												109109999					109144500
chr2_403	chr2	28	0.903226	109331000		109302999	109310999	109305999	109235999	109325999	109356999		109318999	109322999	109303999	109304999	109294999		109307999	109373999	109292999	109331000	109330000	109330499	109323499	109323499	109315499	109340499	109350499	109335499	109328499	109326499	109329499	109340499
chr2_404	chr2	3	0.0967742															109414999					109449000							109490499
chr2_405	chr2	18	0.580645	109602000			109764999	109774999		109790999				109581999		109749999	109731999			109581999	109571999	109526500	109582000	109603499		109617499	109654499	109721499			109706499	109742499	109709499
chr2_406	chr2	19	0.612903			110017999	110002999	110003999	110011999	110005999	110000999	110002999	110006999	110004999	110013999	110006999	110006999	109986999	110011999	110006999	109999999		109738500		109687499									109975499
chr2_407	chr2	28	0.903226	110436000		110406999	110381999	110383999	110405999	110409999	110422999	110377999	110385999	110397999	110406999	110390999	110389999	110354999	110408999	110439999	110400999	110282500	110277500	110496499	110429499	110529499	110422499		110513499		110362499	110381499	110290499	110461499
chr2_408	chr2	28	0.903226	110811000		110818999	110844999	110833999	110815999	110796999	110820999	110830999	110793999	110824999	110811999	110786999	110798999	110868999	110831999	110836999	110821999	110398500	110408500		110796499	110846499	110755499	110664499	110888499		110754499	110773499	110745499	110812499
chr2_409	chr2	24	0.774194	111078000		111101999	111098999	111095999	111088999	111100999	111110999	111094999	111062999	111091999	111082999	111094999	111093999	111080999	111079999	111089999	111100999	110978500	111434500		111116499		111163499			111037499			111120499	111115499
chr2_410	chr2	30	0.967742		111431768	111458999	111437999	111438999	111457999	111451999	111456999	111462999	111457999	111437999	111448999	111437999	111443999	111472999	111452999	111451999	111462999	111473000	111493500	111464499	111474499	111437499	111360499	111321499	111455499	111479499	111457499	111453499	111454499	111420499
chr2_411	chr2	5	0.16129	111779000								111680999						111685999					111827000			111797499
chr2_412	chr2	20	0.645161					111925999	111863999		111928999	111946999	111922999		111948999	111926999	111938999	111951999		111900999		111855000	111865500	111876499				111887499	111906499	111839499	111857499	111885499	111857499	111889499
chr2_413	chr2	9	0.290323	111953000		112066999				111987999				112021999					111996999			111952500	111944500		111906499	112191499
chr2_414	chr2	23	0.741935			112307999	112345999	112363999	112283999	112287999				112382999		112287999	112321999	112311999	112379999	112249999	112416999		112279000	112198499	112278499		112292499	112290499	112259499	112354499	112290499	112309499	112299499	112285499
chr2_415	chr2	13	0.419355	112449000	112646768						112641999				112475999			112519999		112463999		112656000	112488500	112561499	112554499	112489499				112588499				112582499
chr2_416	chr2	18	0.580645	112782000		112670999	112773999		112762999	112680999			112713999		112755999	112743999			112784999	112669999	112882999	112897000	112893500				112723499		112740499		112727499	112740499	112730499
chr2_417	chr2	18	0.580645				113002999	112971999	112999999	112980999		112917999	113071999	113059999		112879999		112976999	113103999	112997999		113029500	113024000	113001499	113021499	112957499	113041499	113040499
chr2_418	chr2	8	0.258065					113298999		113307999	113187999				113182999					113293999	113186999	113102000	113298000
chr2_419	chr2	4	0.129032			113330999	113374999																113357000		113354499
chr2_420	chr2	17	0.548387	113396000							113444999	113447999	113397999	113431999		113415999	113429999	113431999	113399999		113391999	113396500	113394500			113442499		113433499			113449499		113440499	113417499
chr2_421	chr2	12	0.387097				113525999	113514999	113449999													113455500	113444500	113516499			113437499		113453499	113448499	113566499	113454499		113556499
chr2_422	chr2	9	0.290323	113657000						113616999									113925999	113720999			113635000		113596499		113591499					113613499	113657499
chr2_423	chr2	19	0.612903				114040999	114020999	114181999	113915999	114043999	114119999	114107999	114011999	113903999		114054999	114168999	114051999				113900000	114169499		114169499		113990499		114171499			114300499	114012499
chr2_424	chr2	19	0.612903	114040000		114310999				114186999		114454999		114391999	114204999	114305999		114408999		114030999	114358999		113980000		113990499		114020499	114290499	114309499	114576499	114295499	114301499	114590499
chr2_425	chr2	26	0.83871	114596000		114607999	114592999	114602999	114521999	114514999	114541999		114495999	114605999	114460999	114575999	114570999		114518999	114595999		114434000	114517500	114589499		114606499	114572499	114610499	114633499	114861499	114593499	114608499	114856499	114595499
chr2_426	chr2	15	0.483871	115284000								115655999		115375999		115428999		115518999			115338999	114617000	114599000		114590499	114845499	114908499	114888499		115306499		114749499	115292499
chr2_427	chr2	25	0.806452	115876000		115449999	115669999	115754999	116085999		116060999	115932999		115820999	115761999	115775999	115733999	115797999	115813999	115793999	115730999		115781500	115903499	115945499		115265499	115904499	115919499	115909499		115893499	115908499	115904499
chr2_428	chr2	23	0.741935			115876999	116135999	116133999	116391999	116134999	116328999	116186999	116039999	116206999	116189999	116208999	116068999	116082999	116103999	116165999	116117999	116607000	116606000		116271499		115887499	116265499			115858499			116275499
chr2_429	chr2	23	0.741935			116518999	116375999			116350999	116617999	116504999	116602999		116630999		116643999	116407999	116483999	116661999		116677000	116712500	116589499	116586499	116631499	116666499	116586499	116587499	116617499		116374499	116640499	116584499
chr2_430	chr2	19	0.612903			116940999	116717999	116915999	116823999	116984999	116815999	116824999	116888999	116745999	116841999	116717999		116708999	116705999			116711000	117125000			116776499		116778499			116675499	116782499
chr2_431	chr2	19	0.612903				117123999		117059999		117084999	117017999		117158999	117232999	117240999	117195999	117023999	117013999	117148999		117253000	117252500	117164499	117172499			117166499	117177499	117230499				117172499
chr2_432	chr2	11	0.354839	117544000			117391999	117289999		117414999			117310999					117182999		117445999		117322500	117617000		117526499		117511499
chr2_433	chr2	21	0.677419					117538999	117449999	117670999	117542999	117463999	117557999	117464999	117502999	117477999	117445999	117440999	117414999				117649000	117525499				117530499	117523499	117502499	117528499	117529499	117530499	117499499
chr2_434	chr2	11	0.354839	117875000			117854999			117935999						117929999		117830999		117858999		117976000	117976000		117844499			117836499						117836499
chr2_435	chr2	5	0.16129	118136000		118005999					118009999												118131000		118124499
chr2_436	chr2	3	0.0967742																118178999				118206500			118232499
chr2_437	chr2	2	0.0645161																				118345000	118497499
chr2_438	chr2	20	0.645161	118609000		118593999	118638999	118633999								118621999	118611999	118677999	118645999		118609999		118611500		118548499	118605499	118591499	118592499	118557499	118549499	118589499	118592499	118588499	118574499
chr2_439	chr2	12	0.387097	118862000								118784999	118823999		118818999							118806500	118834500		118864499		118818499	118716499			118741499	118762499	118770499
chr2_440	chr2	15	0.483871			118855999			118876999	118854999	118829999			118880999						118872999		118922500	118930000	118921499		118911499		118850499	118823499	118827499			118878499	118878499
chr2_441	chr2	3	0.0967742	119226000		119087999																	119190000
chr2_442	chr2	9	0.290323				119490999	119440999			119405999			119435999									119433500		119416499			119452499	119493499					119483499
chr2_443	chr2	9	0.290323	119649000		119583999										119624999							119687500		119677499					119652499	119655499	119632499	119656499
chr2_444	chr2	15	0.483871			119987999	120007999	120009999									119972999			119963999			119968000			120025499	119937499	119955499	120014499	120056499	120002499	120000499	120006499	119964499
chr2_445	chr2	18	0.580645	120163000					120150999	120138999	120154999	120153999	120142999	120165999	120168999			120103999	120212999			120141000	120153000	120095499	120168499	120164499					120152499	120147499	120158499
chr2_446	chr2	26	0.83871	120486000		120500999	120478999	120492999	120459999	120375999	120530999			120520999		120468999	120512999	120542999		120472999	120488999	120507500	120506500	120494499	120502499	120511499	120482499	120470499	120500499	120502499	120491499	120495499	120500499	120488499
chr2_447	chr2	15	0.483871	120748000		120749999				120827999					120766999				120655999		120726999	120764000	120761500	120750499				120761499	120763499	120759499	120762499	120764499	120761499
chr2_448	chr2	29	0.935484	120992000		121058999	120981999	120990999	120986999	121012999	120997999	121002999	121006999	121000999		121005999	120995999	120888999	121082999	121002999	121074999	120982500	120995500	121052499	120991499	121048499	121002499	120990499	121004499	121016499	121023499	121014499	121016499	120991499
chr2_449	chr2	12	0.387097		121491769	121480999	121399999	121489999							121256999		121455999				121340999		121474000		121473499		121462499	121466499						121407499
chr2_450	chr2	5	0.16129	121676000										121698999							121595999		121765000									121676499
chr2_451	chr2	13	0.419355	121944000		121789999	121750999												121758999				121827500		121810499	121929499	121806499	121813499		121848499	121932499		121876499	121826499
chr2_452	chr2	5	0.16129	122047000																121995999	122002999		122079000			122449499
chr2_453	chr2	31	1	122483000	122404769	122453999	122512999	122452999	122491999	122410999	122426999	122428999	122412999	122451999	122448999	122460999	122453999	122443999	122475999	122446999	122517999	122457500	122474500	122435499	122451499	122556499	122492499	122444499	122493499	122421499	122489499	122493499	122474499	122502499
chr2_454	chr2	6	0.193548	123171000																			123359000					122792499		122808499			122937499	123090499
chr2_455	chr2	8	0.258065			123410999	123257999					123205999								123348999		123487500	123484000				123529499			123221499
chr2_456	chr2	14	0.451613				123472999		123460999	123450999	123464999	123479999				123471999	123567999		123516999				123580000		123577499			123578499			123522499	123515499	123530499
chr2_457	chr2	6	0.193548			123757999	123726999							123649999						123745999			123774500	123720499
chr2_458	chr2	11	0.354839											123851999			123857999	123792999	123880999			123802500	123798000		123832499			123869499			123876499	123877499	123869499
chr2_459	chr2	4	0.129032				123905999				123896999											123949000	123948000
chr2_460	chr2	3	0.0967742					123987999								123984999							123983000
chr2_461	chr2	6	0.193548										124081999	124164999	124110999				124129999			124102000	124101500
chr2_462	chr2	16	0.516129			124177999	124293999	124280999			124187999					124222999	124285999	124203999		124217999	124191999		124152500		124187499	124219499		124186499	124185499	124187499				124187499
chr2_463	chr2	20	0.645161			124430999				124434999	124595999		124401999	124436999	124386999	124477999		124488999	124525999	124369999	124545999		124270500		124503499	124415499		124505499	124417499		124455499	124442499	124478499	124492499
chr2_464	chr2	25	0.806452			124858999	124639999		124747999			124741999	124697999	124658999	124733999	124719999	124738999	124823999	124719999	124753999	124745999		124305500	124718499	124745499	124700499	124773499	124883499	124838499	124785499	124722499	124725499	124722499	124742499
chr2_465	chr2	19	0.612903	125313000			125046999	125064999	125097999	124948999	125078999		124962999	125025999	124953999	124922999	124997999	124995999	124966999	125253999		124628500	124629000		124885499	124870499								125073499
chr2_466	chr2	18	0.580645	125559000					125425999		125343999	125364999		125292999	125307999	125321999			125268999	125482999		125719000	125719000	125314499	125316499	125270499	125369499	125422499	125291499	125299499
chr2_467	chr2	21	0.677419	125834000		125743999	125634999	125659999		125549999				125614999		125528999	125458999	125435999	125448999	125761999	125702999	125968000	125776000	125517499	125745499	125726499	125730499			125642499		125699499		125729499
chr2_468	chr2	12	0.387097			126075999								125828999	125768999	125838999			125843999	126148999		126102500	126104000	125698499					125731499		125744499		125733499
chr2_469	chr2	14	0.451613				126117999			126020999	126092999	126066999	126155999	126098999	126069999	126048999	126118999	126036999					126234500		126217499			126183499						126172499
chr2_470	chr2	10	0.322581			126334999			126221999			126290999			126323999	126302999		126342999	126314999				126283000								126370499	126354499
chr2_471	chr2	9	0.290323	126457000								126521999		126502999							126389999		126503500		126450499	126452499	126388499						126378499
chr2_472	chr2	9	0.290323			126636999	126571999	126551999			126560999					126627999		126635999	126604999				126578500											126644499
chr2_473	chr2	6	0.193548																	126668999			126725000	126795499	126723499				126654499	126794499
chr2_474	chr2	9	0.290323			126870999					126870999			126883999		126924999	126917999		126917999	126925999			126856000		127106499
chr2_475	chr2	13	0.419355			127168999			127330999									127361999				127401000	127115500	127387499	127405499	127379499		127382499	127104499		127382499	127389499	127379499
chr2_476	chr2	8	0.258065	127870000														127559999					127992000		127648499		127888499		127395499	127643499				127674499
chr2_477	chr2	13	0.419355					127943999												127928999	127862999	128172000	128171500	127839499	127907499	127832499		127871499			127891499	127881499	127884499	127887499
chr2_478	chr2	27	0.870968	128167000		128171999	128098999		128164999	128141999	128176999	128168999	128204999	128164999		128172999	128175999	128209999	128176999	128239999	128122999		128293000	128157499	128216499	128161499	128216499	128173499	128151499	128126499	128186499	128175499	128191499	128194499
chr2_479	chr2	3	0.0967742				128276999								128295999								128340500
chr2_480	chr2	6	0.193548					128393999		128470999			128452999			128398999					128399999		128440000
chr2_481	chr2	10	0.322581			128590999			128560999		128614999	128568999			128626999							128581500	128579500	128598499		128593499				128588499
chr2_482	chr2	14	0.451613	128640000										128644999				128658999	128633999		128674999		128674500			128750499	128663499	128648499	128638499		128642499	128641499	128645499	128676499
chr2_483	chr2	5	0.16129																			128840500	128837500		128758499				128758499	128847499
chr2_484	chr2	15	0.483871	128996000		129001999											129041999			129094999	129017999	128970500	129014500	128978499	129088499	129234499	129174499	129089499			129231499		129225499	129126499
chr2_485	chr2	13	0.419355								129437999											129509500	129440500	129521499		129384499	129418499	129385499	129382499	129526499	129385499	129249499	129385499	129384499
chr2_486	chr2	9	0.290323			129905999			129863999	129728999		129924999						129833999	129819999	129833999		129845000	129931500
chr2_487	chr2	8	0.258065	129939000			129996999			130022999			129967999		130018999	130034999						129932000	130036000
chr2_488	chr2	8	0.258065					130066999			130120999			130098999								130117500	130117000		130107499			130107499						130127499
chr2_489	chr2	4	0.129032									130143999										130160000	130160000							130181499
chr2_490	chr2	2	0.0645161																			130216000	130216000
chr2_491	chr2	3	0.0967742						130341999													130264000	130264500
chr2_492	chr2	14	0.451613																130694999		130658999	130382000	130299500	130698499	130744499	130749499		130744499	130687499	130717499	130634499	130617499	130637499	130661499
chr2_493	chr2	25	0.806452			131079999	130978999	130985999	131084999	131103999	131066999		131107999	130905999	130982999	130979999	130970999	131111999	130965999	131001999	130926999	130453000	130383000		130934499		131005499	130984499	130954499		130977499	130959499	130989499	130980499
chr2_494	chr2	18	0.580645	130972000		131359999	131227999					131143999				131270999		131367999			131111999	131115500	130697000	131140499	131288499	131179499	131279499			131142499	131254499	131285499	131248499	131298499
chr2_495	chr2	16	0.516129	131574000						131455999	131769999		131428999	131574999				131831999	131577999	131592999	131570999		131570000	131609499	131581499	131310499	131601499	131595499						131584499
chr2_496	chr2	28	0.903226	131850000		131867999	131814999	131826999	131904999	131835999	131961999	131913999	131858999	131853999	131773999	131853999	131823999	132253999	131919999			131852500	131857000	131857499	131867499	131844499	131868499	131859499	131854499	131859499	131846499	131844499	131787499	131864499
chr2_497	chr2	28	0.903226	132296000		132223999	132265999	132250999	132296999	132284999		132251999	132295999		132218999	132303999	132221999	132455999	132253999	132285999	132230999	132314000	132305500	132311499	132301499	132296499	132273499	132312499	132326499	132328499	132252499	132262499	132251499	132313499
chr2_498	chr2	20	0.645161	132565000		133039999					133019999	133038999	132937999	132965999	133010999	133030999		133030999		132964999		133041500	133154500	132567499	132752499	132553499		133103499	132554499	132542499			133046499	133135499
chr2_499	chr2	26	0.83871	133162000		133397999	133459999	133236999		133453999	133441999		133431999	133260999	133239999	133448999	133262999	133305999	133222999	133202999	133265999	133514000	133431000		133125499	133046499	133088499		133129499	133049499	133296499	133304499	133304499	133461499
chr2_500	chr2	16	0.516129	133442000		133692999		133413999	133607999	133814999	133679999	133484999	133692999					133614999	133455999			133586000	133587500	133478499	133469499				133431499	133467499
chr2_501	chr2	12	0.387097			134099999	134099999	134077999	133916999	134167999				134099999	133952999		134131999				133978999		134063500		134075499			134070499
chr2_502	chr2	9	0.290323	134233000		134352999					134193999	134255999						134377999	134340999				134186000	134188499										134438499
chr2_503	chr2	16	0.516129				134565999	134564999						134564999		134582999	134527999			134558999			134581500		134560499	134681499	134505499	134563499	134602499	134639499	134658499	134716499	134658499
chr2_504	chr2	25	0.806452	134874000	134874267	134866999			134805999	134854999	134804999	134864999	134860999	134857999	134853999	134862999		134836999	134838999	134842999	134871999	134868000	134869000	134863499	134874499		134849499	134873499	134854499	134868499		134835499		134865499
chr2_505	chr2	15	0.483871	135238000		135285999	135254999	135240999	135237999		135348999	135257999	135357999		135281999			135125999		135260999			135555000		135312499	135263499			135242499
chr2_506	chr2	10	0.322581		135477267									135618999		135495999						135721500	135662500	135466499	135611499						135480499	135470499	135478499
chr2_507	chr2	29	0.935484	135779000		135781999	135780999	135792999	135776999	135763999	135797999	135782999	135755999		135778999	135776999	135785999	135727999	135772999	135786999	135773999	135785500	135785500	135760499	135712499	135760499	135782499	135765499	135745499	135762499	135795499	135791499	135794499	135760499
chr2_508	chr2	2	0.0645161																			136041500	136042000
chr2_509	chr2	26	0.83871	136543000		136594999	136539999	136528999		136599999			136593999	136561999	136562999	136532999	136566999	136594999	136582999	136550999	136600999	136497500	136490500	136510499	136510499	136522499	136565499	136530499		136496499	136565499	136570499	136558499	136522499
chr2_510	chr2	12	0.387097	136819000	136742267				136793999	136839999	136797999	136704999										136772000	136566500	136851499		136843499			136713499	136862499
chr2_511	chr2	17	0.548387	137142000						137073999			136923999	136988999						137133999	137084999		137000000	137137499	137028499	137155499	137121499		137166499	137138499	137151499	137158499	137134499	137081499
chr2_512	chr2	8	0.258065			137533999											137498999	137528999					137450000	137499499		137503499		137540499		137488499
chr2_513	chr2	8	0.258065					137924999				137935999		137992999		137752999				137954999			137815500				137961499							137695499
chr2_514	chr2	10	0.322581	138252000		138028999	137966999			138155999			138119999			138035999		138085999				138145000	137866500		137966499
chr2_515	chr2	19	0.612903	138701000		138652999					138698999						138735999	138658999	138737999		138697999		138703000	138689499	138727499	138579499	138692499	138697499	138690499	138629499	138655499	138645499	138690499	138721499
chr2_516	chr2	15	0.483871				138805999	138815999	138763999	138781999		138749999	138766999	138760999	138752999	138767999		138949999		138774999		138788000	138813500							139281499				139004499
chr2_517	chr2	31	1	139390000	139262267	139412999	139407999	139365999	139389999	139370999	139374999	139405999	139379999	139384999	139363999	139383999	139399999	139339999	139394999	139375999	139391999	139160500	138932500	139380499	139382499	139524499	139398499	139422499	139395499	139491499	139516499	139521499	139470499	139377499
chr2_518	chr2	15	0.483871	139562000			139990999	140103999	140037999				140101999			140054999	139902999	140092999	139921999			139386000	139384000		139620499		139790499		139497499					139745499
chr2_519	chr2	18	0.580645			140152999	140136999	140413999	140406999	140364999			140409999				140097999	140419999	140179999	140372999		140349000	140266000	140190499	140137499	140416499		140141499	140127499		140420499
chr2_520	chr2	24	0.774194	140434000		140520999	140442999	140730999	140724999		140457999	140440999		140637999	140920999	140723999	140390999	140821999	140446999	140721999	140506999	140508000	140507000	140426499				140416499	140692499	140472499	140696499	140668499	140648499
chr2_521	chr2	17	0.548387			141099999	140825999		141039999		140818999		140824999	141007999	141199999			141190999	141006999	141225999	141211999			140893499	141016499	140887499	140920499	141222499		140834499
chr2_522	chr2	20	0.645161	141418000				141274999	141581999	141403999	141521999	141327999	141537999	141413999	141448999	141425999		141485999	141273999		141529999		141418500	141379499	141398499	141452499			141442499	141404499	141404499
chr2_523	chr2	17	0.548387			141796999	141766999	141774999				141557999			141665999	141776999	141746999	141717999		141809999				141655499	141666499		141683499	141680499			141886499	141882499	141907499	141779499
chr2_524	chr2	15	0.483871	142240000			142078999	142190999			142192999				141871999			142081999	142145999	142106999		142280000	142899000	142022499	142064499	141973499		142153499	141940499
chr2_525	chr2	17	0.548387			142354999			142277999	142332999	142489999	142249999	142280999	142359999	142299999	142328999		142327999	142377999		142274999		143000500			142397499			142421499	142256499			142402499
chr2_526	chr2	19	0.612903	143101000		142905999	142692999	142921999										142604999	142655999	142691999	142953999	143462000	143434500	142951499	142796499		142920499	142939499		142952499	142918499	142904499	142918499	142937499
chr2_527	chr2	18	0.580645	143208000		143415999	142964999				143642999			142887999		142946999		143030999	142938999	142995999			143525500	143553499	143586499				143443499	143566499	143401499	143418499	143411499	143569499
chr2_528	chr2	29	0.935484	143627000		143686999	143596999	143655999	143870999	143808999	143906999	143861999	143861999	143503999	143601999	143638999	143614999	143373999	143532999	143644999		143835000	143594000	143879499	143849499	143810499	143564499	143594499	143857499	143875499	143867499	143862499	143863499	143861499
chr2_529	chr2	13	0.419355			144030999	144218999	144230999			144190999			144213999		144227999	144257999	143597999				143877500	143831500		144219499		143888499	144201499
chr2_530	chr2	29	0.935484	144678000		144624999	144724999	144879999	144583999	144624999	144611999	144571999	144562999	144480999	144638999	144691999	144753999		144588999	144677999	144493999	144544500	144631500	144590499	144639499	144604499	144628499	144641499	144575499	144601499	144588499	144585499	144593499	144593499
chr2_531	chr2	28	0.903226	145102000		145200999	145097999	145133999	145108999	145172999	145170999	145120999	145112999	145116999	145138999	145103999	145099999		145129999	145104999	145094999	145114500	145115000	145042499	145081499		145108499	145106499	145101499	145066499	145104499	145099499	145104499	145108499
chr2_532	chr2	14	0.451613															145260999		145423999			145298000	145436499	145339499	145244499	145357499	145353499	145352499	145247499	145361499	145368499	145361499	145358499
chr2_533	chr2	14	0.451613	145708000			145776999	145792999						145714999		145731999	145753999	145827999	145918999	145786999		146413000	146229000		145659499		145749499	145730499
chr2_534	chr2	17	0.548387	146114000		145947999				146285999				146031999				146116999	146145999			146499000	146454000	146167499	145856499	146179499	146013499	145832499		146175499	145975499		145971499	145855499
chr2_535	chr2	25	0.806452				146397999	146358999	146425999	146500999	146437999	146463999	146396999	146471999	146564999	146486999	146385999	146478999	146432999	146445999			146690500	146450499	146189499		146433499	146404499	146489499	146477499	146467499	146465499	146468499	146446499
chr2_536	chr2	10	0.322581			146619999	146850999	146773999		146874999									146782999	146732999	146719999	146993000	146759000		146429499
chr2_537	chr2	17	0.548387	146958000			147063999	147017999	146991999				147103999			147031999	146978999	147183999	147099999		147072999	147198500	147357500	147048499	146658499			146993499		147045499	146980499
chr2_538	chr2	25	0.806452	147408000		147327999	147360999	147359999		147246999	147436999	147451999		147355999		147333999	147333999	147461999	147421999	147607999	147362999	147866000	147408500		147371499	147291499		147368499	147414499	147351499	147418499	147408499	147350499	147344499
chr2_539	chr2	12	0.387097	147773000			147769999							147891999		147627999			147792999	148039999		147951500	147952000		147828499	147836499	147762499							147697499
chr2_540	chr2	18	0.580645	148190000		148222999	148069999		147976999	147993999	148039999	148022999	148033999			147964999		148248999		148355999	147890999	148390000	148591000	147999499	148563499					147989499				148029499
chr2_541	chr2	28	0.903226	148393000		148737999	148556999	148546999	148375999	148439999	148435999	148401999	148382999	148605999	148578999	148588999	148568999	148595999	148583999	148552999		148585000	148774000	148661499		148551499	148526499	148566499	148548499	148690499	148546499	148541499	148540499	148571499
chr2_542	chr2	7	0.225806	148602000						148808999		148654999								149350999		148790500	148971500										149020499
chr2_543	chr2	29	0.935484	149271000		149339999	149321999	149325999	149340999	149308999	149339999	149295999	149313999	149320999	149305999	149306999	149313999		149348999	149556999	149355999	149270500	149024500	149308499	149026499	149293499	149314499	149306499	149291499	149344499	149320499	149324499	149334499	149312499
chr2_544	chr2	27	0.870968	149567000		149566999	149571999	149572999	149553999	149560999	149540999	149576999	149570999	149556999	149547999	149541999	149559999	149442999	149570999	149914999	149573999	149379000	149276500	149641499	149345499	149649499		149612499	149657499		149690499	149688499		149626499
chr2_545	chr2	29	0.935484	149891000		149918999	149916999	149912999	149911999	149911999	149903999	149920999	149919999	149919999	149887999	149892999	149892999	149894999	149929999	150110999	149915999	149591000	149379500	149891499	149600499	149885499	149646499		149808499	149905499	149811499	149806499	149818499	149987499
chr2_546	chr2	12	0.387097	150141000		150136999								150348999	150361999			150358999	150125999	150538999	150173999	149889000	149573000		149873499		149836499
chr2_547	chr2	19	0.612903	150402000			150536999	150567999								150577999	150567999			150737999		150100500	150338000	150432499	150218499	150408499	150131499	150510499	150432499	150441499	150427499	150425499	150459499	150580499
chr2_548	chr2	19	0.612903	151038000		150904999		151001999						150998999		150990999		151012999	151039999	150978999	150962999	150781000	150636000		150512499		151015499	150987499	151010499		151014499	151011499	151015499	151001499
chr2_549	chr2	18	0.580645	151315000		151291999	151418999	151417999	151430999					151321999	151311999	151287999	151412999	151286999	151358999	151362999		151345500	150781000		151014499		151476499	151441499						151488499
chr2_550	chr2	7	0.225806	151836000		151637999												151469999		151890999		152221500	152227000		151427499
chr2_551	chr2	27	0.870968	152131000	152250491	152318999	152207999	152185999		152225999	152245999	152309999		152197999		152167999	152180999	152289999	152182999	152167999	152332999		152420000	152134499	152165499	152137499	152191499	152213499	152135499	152141499	152144499	152140499	152131499	152199499
chr2_552	chr2	19	0.612903	152442000		152606999			152786999	152757999	152667999	152615999	152699999			152420999		152676999		152471999	152560999		152699500	152674499		152688499			152651499	152659499	152722499	152698499	152741499
chr2_553	chr2	18	0.580645	153019000		152982999			153018999	153029999	153013999	152930999	152933999		152895999				153054999		152965999	152955500	153045500	152958499	153110499	152944499		152977499		152961499			152968499
chr2_554	chr2	21	0.677419	153201000	153190491		153177999	153158999				153049999	153129999	153224999	153123999	153138999	153150999			153160999	153222999	153030000	153176000		153296499		153140499	153167499			153195499	153185499	153182499	153145499
chr2_555	chr2	6	0.193548															153417999					153631500					153303499	153555499	153556499			153314499
chr2_556	chr2	13	0.419355	153654000														153672999	153660999				153660000	153654499	153677499	153654499	153651499	153691499			153691499	153705499	153700499	153677499
chr2_557	chr2	1	0.0322581																				153761000
chr2_558	chr2	5	0.16129	153954000														153948999		153911999			153925000				153921499
chr2_559	chr2	3	0.0967742								154017999								154086999				154034500
chr2_560	chr2	4	0.129032				154189999							154258999									154173500		154249499
chr2_561	chr2	18	0.580645			154281999	154384999	154326999		154365999					154326999	154296999		154314999		154308999		154581000	154241500	154359499		154348499		154333499	154356499	154376499	154338499	154376499	154332499
chr2_562	chr2	12	0.387097	154649000				154688999	154636999							154676999		154732999			154688999	154683000	154581000				154722499	154713499	154715499					154481499
chr2_563	chr2	12	0.387097	155060000			154935999	154974999		155017999				155060999		155066999	154998999	155054999		155039999		154733000	154683500		154702499
chr2_564	chr2	26	0.83871	155325000		155396999	155152999	155315999	155401999	155302999	155182999	155379999		155247999	155301999	155371999	155215999	155309999			155393999	154898500	154713000	155278499	155247499	155335499		155379499	155382499	155269499	155290499	155279499	155299499	155314499
chr2_565	chr2	17	0.548387	155548000				155576999	155560999	155525999	155514999			155628999			155433999	155664999	155760999	155646999		155733500	155781500	155544499			155519499	155580499	155764499	155531499
chr2_566	chr2	17	0.548387	155770000			155920999		156014999	156057999	155979999	155996999	156046999			155824999	155849999	156005999	155987999	155874999		155781500	156194500	156059499			155823499			156008499
chr2_567	chr2	21	0.677419	156227000		156256999		156095999						156224999	156163999	156240999	156235999	156329999		156255999		156007500	156315000		156165499	156073499	156203499	156208499	156190499	156155499	156252499	156246499	156275499	156212499
chr2_568	chr2	5	0.16129											156505999		156529999						156316000	156367500	156540499
chr2_569	chr2	5	0.16129	156717000			156602999	156642999													156706999		156746000
chr2_570	chr2	6	0.193548			156809999								156959999									156922000		156889499							156880499		156818499
chr2_571	chr2	2	0.0645161	157058000																			157093000
chr2_572	chr2	27	0.870968		157286491	157236999	157290999	157240999	157254999	157262999	157211999	157282999	157280999	157272999	157233999	157262999	157258999	157239999	157228999	157257999	157265999		157213000	157256499		157220499		157236499	157185499	157301499	157241499	157238499	157239499	157245499
chr2_573	chr2	6	0.193548	157265000		157474999																157280000	157278500		157258499		157233499
chr2_574	chr2	7	0.225806															157653999		157745999		157511000	157763000		157747499			157783499						157769499
chr2_575	chr2	1	0.0322581																				157942500
chr2_576	chr2	6	0.193548	158005000										157988999		158017999							157992000				158013499							158040499
chr2_577	chr2	16	0.516129			158173999	158082999	158074999									158066999	158078999	158111999	158107999			158036000		158031499	158193499		158062499	158087499	158201499	158085499	158086499	158085499
chr2_578	chr2	11	0.354839	158331000					158307999	158306999	158325999	158290999	158253999									158323500	158458500	158315499		158315499	158325499
chr2_579	chr2	5	0.16129	158514000			158456999													158461999			158539000											158468499
chr2_580	chr2	21	0.677419	158766000	158733491	158738999	158801999	158769999						158754999	158790999	158773999	158780999	158811999		158770999			158751500		158752499	158773499	158780499	158776499	158767499		158773499	158776499	158768499	158771499
chr2_581	chr2	4	0.129032	158994000															159098999		158928999		159176500
chr2_582	chr2	16	0.516129	159270000	159312491	159239999	159223999			159273999					159226999			159214999		159182999		159300000	159299500	159284499	159258499	159271499		159226499	159296499	159287499
chr2_583	chr2	10	0.322581	159563000															159637999		159648999	159552500	159761000	159595499		159547499			159539499	159665499				159625499
chr2_584	chr2	22	0.709677	159800000	159824492	159793999	159808999	159823999	159814999			159868999		159786999	159796999	159802999	159802999	159721999		159788999			159814000		159792499		159784499	159768499		159774499	159779499	159772499	159769499	159778499
chr2_585	chr2	27	0.870968	160153000		160132999		160106999	160226999	160085999	160239999	160190999	160107999	160113999	160165999	160138999		160110999	160071999	160102999	160019999	160146500	160152000	160064499	160188499	160040499	160165499	160179499	160023499	160160499	160169499	160162499	160175499
chr2_586	chr2	8	0.258065			160452999		160445999											160296999	160266999		160500000	160496000			160433499								160513499
chr2_587	chr2	14	0.451613			160651999	160696999					160603999		160517999	160624999		160617999	160671999	160617999	160733999			160555500		160529499			160545499	160647499			160550499
chr2_588	chr2	17	0.548387						160809999	160762999	160811999	160758999	160795999			160745999				160979999	160719999	160794500	160649000	160775499		160781499	160680499			160776499	160775499	160777499	160772499
chr2_589	chr2	15	0.483871	161107000			161037999	161062999						161088999	161095999	161068999	161076999		161062999	161123999	160963999		161085000		161070499		161063499	161047499						161029499
chr2_590	chr2	21	0.677419		161349492	161382999	161479999	161466999							161379999	161388999	161434999	161279999	161393999	161438999	161340999		161371000		161401499	161270499	161395499	161420499		161284499	161344499	161362499	161316499	161399499
chr2_591	chr2	9	0.290323			161808999															161777999		161525500	161955499		161910499				161959499	161947499	161951499	161941499
chr2_592	chr2	28	0.903226	161981000	162010492		161874999	161933999	161950999	161959999	161974999	161977999	161973999	161991999	161999999	161968999	161925999	162120999	161987999	161941999		161962500	161981500	162102499	162056499	162131499	161934499	161948499	162063499	162132499	162069499	162196499		161949499
chr2_593	chr2	16	0.516129			162214999			162224999	162233999	162275999	162260999	162254999						162327999	162209999			162154000			162434499		162191499	162193499	162396499	162194499	162372499	162195499
chr2_594	chr2	25	0.806452	162930000		162906999		162995999	163064999	162721999	162927999	162909999		162942999	162981999	162951999		162752999	162624999	162971999		163085500	162937000	162732499	162909499		163067499	162951499	162963499	162777499	162386499	162962499	162388499	162905499
chr2_595	chr2	21	0.677419	163599000		163177999	163073999			162969999	163330999		163005999				163076999	163092999	162822999		163290999	163112500	163740500	163142499		163102499	163416499	163129499		163129499	163254499	163193499	163269499	163067499
chr2_596	chr2	19	0.612903	164010000		163631999	163801999		163510999		163581999	163550999	163542999					163626999	163777999	163772999		163808500	164050500	163979499	164013499				163841499		163952499	163760499	163798499	163783499
chr2_597	chr2	18	0.580645							164101999	164031999			164093999		164086999	164004999	164068999	164242999	164146999			164216000	164266499		163968499	164103499	164069499	163943499	164013499	164295499	163969499		164093499
chr2_598	chr2	16	0.516129				164415999		164503999	164295999	164277999	164256999	164477999				164516999	164321999			164433999		164444500		164357499			164328499	164365499	164271499		164288499	164381499
chr2_599	chr2	18	0.580645		164594492	164553999	164635999	164589999						164644999	164623999	164610999		164529999	164608999	164609999			164631500		164656499		164661499	164639499	164600499		164616499		164599499	164659499
chr2_600	chr2	9	0.290323						164850999	164851999	164859999	164887999						164892999					164768000	164896499					164871499				164893499
chr2_601	chr2	6	0.193548			165060999							164936999	164986999			165078999						165000500					165040499
chr2_602	chr2	3	0.0967742						165114999													165170500	165172000
chr2_603	chr2	6	0.193548																165358999				165381000		165426499	165443499	165414499			165423499
chr2_604	chr2	10	0.322581			165514999			165647999	165602999	165586999				165593999			165585999	165634999			165472000	165476000						165450499
chr2_605	chr2	27	0.870968	165764000			165805999	165732999	166006999	165882999		165668999	165647999	165726999	165870999	165734999	165790999	165862999		165718999	165955999	165631500	165705000	165691499	165729499	165789499	165774499	165739499	165828499	165820499	165713499	165696499	165728499	165763499
chr2_606	chr2	12	0.387097	166665000		166523999					166385999		166186999					166433999		166272999	166317999	166670000	166699500	166445499		166140499	166583499
chr2_607	chr2	16	0.516129			166709999	166677999	166630999	166610999	166540999	166615999	166488999	166561999						166687999	166657999	166596999		166807500	166683499				166603499		166754499				166624499
chr2_608	chr2	14	0.451613							166839999			166777999	166938999	167028999	166950999		166852999					166928500	166909499	166930499	166919499	166941499	166956499	166796499		166904499
chr2_609	chr2	17	0.548387	167495000		167205999	167254999	167224999	167288999								167260999	167119999		167223999			167468000				167264499	167254499	167249499	167224499	167250499	167245499	167253499	167260499
chr2_610	chr2	8	0.258065							167553999	167501999	167552999						167462999	167395999				167556000								167463499	167644499
chr2_611	chr2	19	0.612903				168024999	168043999	167951999	167796999	167665999	167780999		167916999			168005999	168102999	167741999	167999999		168017000	167905000		167806499			168118499		168065499	167953499		167968499	168050499
chr2_612	chr2	14	0.451613	168147000		168106999	168437999		168233999					168433999		168226999					168185999	168178500	168016000	168152499	168165499	168132499	168041499					168193499
chr2_613	chr2	15	0.483871	168751000		168600999								168766999	168731999		168803999	168778999				169151500	168292500	168722499		168730499	168692499	168736499	168795499	168721499				168735499
chr2_614	chr2	18	0.580645	169125000			169137999	169148999						169121999	169169999		169147999				169015999	169249000	168722500	169123499	169078499	169135499	169136499			169120499	169127499	169116499	169132499	169131499
chr2_615	chr2	18	0.580645	169302000	169259492	169310999			169301999	169250999	169216999	169279999	169216999			169257999		169367999	169256999	169266999	169308999	169297000	169151000		169273499			169271499	169242499
chr2_616	chr2	21	0.677419	169673000		169680999	169689999	169728999	169752999		169709999				169705999		169703999	169666999	169695999		169682999	169653500		169722499	169703499	169702499	169766499	169715499	169647499		169712499		169713499	169705499
chr2_617	chr2	11	0.354839											169889999		169856999				169853999		169757500	169926500		169896499				169867499	169920499	169882499	169887499	169885499
chr2_618	chr2	13	0.419355	170410000	170265492		170414999														170341999	170434500	170435000	170382499	170367499	170405499		170361499	170393499	170382499				170366499
chr2_619	chr2	8	0.258065			170568999			170469999			170537999	170468999							170535999		170526000	170528000				170517499
chr2_620	chr2	23	0.741935	170614000				170550999		170580999	170545999			170573999	170585999	170581999	170558999	170543999	170566999		170647999	170581000	170682500	170589499	170666499	170626499		170624499	170623499	170636499	170549499	170551499	170560499	170615499
chr2_621	chr2	3	0.0967742										170843999									170690500	170953000
chr2_622	chr2	25	0.806452	170970000		170994999		170986999	171023999	171018999	171030999	171028999	171061999			170968999	170965999	171115999	171008999	170995999	170960999	170954000	171016000	171029499			171005499	171030499	171128499	171024499	171068499	171102499	171085499	171008499
chr2_623	chr2	6	0.193548	171309000												171377999						171015000	171129500		171042499									171353499
chr2_624	chr2	19	0.612903	171814000		171808999							171906999			171844999		171909999		171765999		171829500	171834000	171786499	171764499	171791499	171772499	171794499	171799499	171789499	171750499	171767499	171750499	171798499
chr2_625	chr2	27	0.870968	172060000			172029999	172071999	172104999	172062999	172097999	172062999		172082999	172034999	172086999	172053999		171991999	172113999	172071999	172035000	172021000	172124499	172064499	172109499	172056499	172069499	172045499	172126499	172066499	172063499	172059499	172091499
chr2_626	chr2	7	0.225806			172188999				172316999	172318999		172229999					172323999				172149000	172364000
chr2_627	chr2	19	0.612903	172366000			172347999	172413999					172508999			172386999	172377999			172426999	172475999	172364000	172428500		172382499	172363499	172409499	172397499	172364499		172404499	172396499	172425499	172403499
chr2_628	chr2	12	0.387097	172752000						172731999		172689999	172733999		172788999							172766000	172766500	172770499	172774499	172765499	172793499			172766499
chr2_629	chr2	6	0.193548						172845999										172810999				172863000					172815499		172869499				172814499
chr2_630	chr2	25	0.806452	173101000		172926999	172918999	172884999		172947999	172937999	172966999	172889999	172896999		172969999	172994999	172904999		172980999	172955999	172959500	172971500		172954499	172981499	173012499	172984499	172954499		172941499	172950499	172972499	173001499
chr2_631	chr2	9	0.290323	173237000		173290999														173288999			173274000	173277499	173289499					173274499	173270499		173262499
chr2_632	chr2	2	0.0645161																				173425500						173417499
chr2_633	chr2	11	0.354839				173515999	173545999								173549999	173525999			173538999			173543500		173544499		173538499	173536499				173574499		173557499
chr2_634	chr2	24	0.774194	173901000		174032999	173932999	173833999			173922999			173904999	173905999	173896999	173881999	174072999	173869999	173931999		173933000	173917000	173917499	173928499	173914499	173917499	173932499	173934499		173926499	173917499	173926499	173920499
chr2_635	chr2	21	0.677419	174167000					174112999	174207999	174197999	174163999	174177999						174373999	174283999	174116999	174161000	174517000	174179499	174230499	174201499	174283499		174184499	174176499	174188499	174189499	174181499	174228499
chr2_636	chr2	22	0.709677				174878999			174858999	174831999	174800999	174839999		174870999		174881999		174815999	174819999		174861500	174832500	174768499	174855499	174842499	174876499	174860499	174779499	174854499	174767499	174638499	174667499	174881499
chr2_637	chr2	12	0.387097	174885000		174861999		174885999	174896999					174903999		174893999		174990999			174941999		174905000								174879499	174890499	174886499
chr2_638	chr2	20	0.645161	175189000		175171999		175233999			175125999	175240999		175107999	175156999	175220999		175258999	175167999	175145999	175187999		175122000		175158499		175176499		175158499		175148499	175152499	175149499	175156499
chr2_639	chr2	9	0.290323						175416999		175378999	175473999	175343999	175350999							175416999	175380000	175366500						175331499
chr2_640	chr2	20	0.645161			175631999	175664999	175642999		175490999						175633999	175675999		175584999		175609999	175553000	175556500	175489499	175543499	175529499	175635499	175628499		175521499	175588499	175644499	175554499	175630499
chr2_641	chr2	7	0.225806	175873000										175940999							175978999		175884000					175792499			175768499	175745499
chr2_642	chr2	20	0.645161	176082000	176046492					176066999					176045999			176028999	176010999	176062999		176048500	176048500	176090499	176083499	176114499	176094499	176098499	176056499	176067499	176093499	176101499	176092499	176098499
chr2_643	chr2	1	0.0322581																				176198000
chr2_644	chr2	4	0.129032	176467000										176428999									176393000		176456499
chr2_645	chr2	14	0.451613		176867492		176700999	176718999			176860999				176856999		176735999			176695999		176764000	176764000	176772499				176688499	176825499	176850499				176657499
chr2_646	chr2	26	0.83871	176986000	177125492	176988999		176949999		176994999	177029999	177042999	177100999	176984999		177037999	177044999	176876999	176997999	177021999	177003999	176865000	176872500	177014499	176977499	177002499	177008499	176971499			177093499	177103499	177088499	177004499
chr2_647	chr2	15	0.483871	177443000		177562999	177323999	177328999						177447999		177351999	177317999			177355999	177312999	177131000	177124000			177338499	177404499	177285499						177406499
chr2_648	chr2	8	0.258065	178055000															177659999		177576999	178052500	178048500	177593499	178060499		178048499
chr2_649	chr2	28	0.903226		178069492	178123999	178086999	178066999	178064999	178069999	178096999	178123999	178063999	178072999	178031999	178094999	178105999	178085999	178125999	178093999	178012999	178146500	178132500	178071499		178046499		178037499	178043499	178043499	178047499	178043499	178068499	178129499
chr2_650	chr2	3	0.0967742			178417999							178291999										178189500
chr2_651	chr2	13	0.419355	178484000												178542999					178555999		178610000	178527499	178628499	178516499	178500499		178535499		178517499	178542499	178519499	178507499
chr2_652	chr2	17	0.548387		178977492	179070999	179039999	179061999						179081999					179032999	179026999	179017999		179034000		179013499		179023499	179013499	178997499		179014499	179019499	179018499	179010499
chr2_653	chr2	8	0.258065						179307999	179238999	179298999	179289999						179163999				179268500	179268000						179338499
chr2_654	chr2	25	0.806452	179308000		179336999				179496999	179479999	179456999	179301999	179305999	179247999	179294999	179270999		179329999	179275999		179329500	179331500	179312499	179321499	179284499	179296499	179309499	179486499	179310499	179322499	179322499	179321499	179306499
chr2_655	chr2	14	0.451613	179944000		179961999			179894999	179939999	179845999	179963999	179927999			179715999						179914000	179947000	179917499		179902499		179549499		179904499
chr2_656	chr2	22	0.709677	180143000		180338999	180239999	180182999						180140999	180219999	180164999			180164999	180165999	180137999	180134000	180144500	180191499	180159499		180181499	180175499	180192499	180200499	180179499	180200499	180187499	180207499
chr2_657	chr2	13	0.419355	180447000											180391999		180462999	180719999	180711999		180693999	180882500	180882500	180752499	180883499			180455499	180641499					180431499
chr2_658	chr2	25	0.806452	180737000	180873493	180921999	180897999	180929999	180908999	180904999	180972999	180832999	180865999	180906999		180846999			180909999			180929500	181120500	180884499		180911499	180901499	180892499	180888499	180901499	180911499	180900499	180907499	180904499
chr2_659	chr2	3	0.0967742	180921000																181104999			181209500
chr2_660	chr2	5	0.16129	181233000								181231999	181252999			181357999							181434000
chr2_661	chr2	14	0.451613	181454000			181503999	181508999						181612999			181551999	181650999	181625999	181610999			181511500		181542499		181574499	181549499	181528499					181528499
chr2_662	chr2	18	0.580645	181827000	181845493	181865999								181873999	181797999	181977999		181919999				181975000	181834500	181902499	181816499	182042499	181761499		181836499	181902499	181961499	181962499	181960499
chr2_663	chr2	19	0.612903				182051999	182256999	182034999	182199999	182180999	182261999	182165999					182291999	182088999		182047999	182310000	182632000	182230499		182223499				182209499	182260499	182250499	182260499	182053499
chr2_664	chr2	13	0.419355	182667000	182535493	182548999	182688999									182667999	182687999			182684999	182538999		182744000		182621499		182645499	182639499						182651499
chr2_665	chr2	13	0.419355					182747999						182785999	182716999			182787999	182848999				182814500	182880499				182805499	182695499		182710499	182705499	182703499	182798499
chr2_666	chr2	9	0.290323					183514999						183214999			183484999	183101999					183301000		183309499			183479499		183537499				183482499
chr2_667	chr2	20	0.645161	183697000		183736999	183802999	183791999						183731999	183755999	183723999					183682999		183569500	183552499	183520499	183563499	183627499	183686499	183532499	183819499	183624499	183628499	183596499	183682499
chr2_668	chr2	29	0.935484	183951000	183904493		184513999	183933999	183944999	183899999	183933999	183909999	183900999	183956999		183927999	183919999	183893999	183923999	183941999	183913999	183945000	183943500	183898499	183962499	183959499	183965499	183974499	183965499	183927499	183968499	183969499	183964499	183971499
chr2_669	chr2	19	0.612903	184424000	184820493		184725999	184715999	184871999			184811999	184850999			184686999	184887999		184711999	184751999		184761500	184758500	184854499	184828499			184843499	184842499	184445499				184814499
chr2_670	chr2	19	0.612903	184881000		185067999	185018999	184954999		184944999			185022999	184923999	185274999	185214999		184942999		185061999		184818500	185074000	185295499		185297499				185324499	184939499	184963499		184952499
chr2_671	chr2	27	0.870968	185336000			185393999	185424999	185299999	185402999	185443999	185327999	185334999	185267999	185507999	185472999	185409999	185288999	185381999	185488999	185434999	185292000	185417500	185421499	185297499		185406499	185416499	185385499		185420499	185427499	185411499	185421499
chr2_672	chr2	28	0.903226			185891999	185826999	185829999	185871999	185890999	185873999	185719999	185767999	185883999	185808999	185736999	185863999	185779999	185763999	185741999	185852999	185643000	185817000	185860499	185486499	185874499	185877499	185866499		185832499	185841499	185835499	185829499	185881499
chr2_673	chr2	18	0.580645	186217000		186336999	186095999	186256999		186129999						186157999		186055999	186078999	186286999	186112999	186158000	186160000		186117499					186249499	186241499	186239499	186240499	186203499
chr2_674	chr2	14	0.451613	186592000			186494999			186476999	186534999	186466999	186627999	186507999								186616500	186451500	186548499	186467499		186552499		186537499					186497499
chr2_675	chr2	18	0.580645			186874999	186826999		186722999	186754999		186799999	186880999	186801999				186812999	186686999	186714999	186694999		187189500	186793499	186810499	186780499			186751499	186811499		186774499
chr2_676	chr2	4	0.129032		187352493																	187399000	187399000		187185499
chr2_677	chr2	29	0.935484	187425000		187414999	187420999	187430999	187459999	187551999	187482999	187456999	187449999	187424999	187474999	187426999	187445999	187433999	187428999	187432999		187444000	187443500	187431499	187435499	187428499	187430499	187428499	187406499	187417499	187425499	187423499	187419499	187437499
chr2_678	chr2	14	0.451613	187596000							187984999							187769999			187635999	187903000	187903000		187728499		187650499	187710499	187818499		187772499	187783499	187726499	187725499
chr2_679	chr2	13	0.419355							188079999	188160999	188077999	188127999		188310999	188187999				188218999		188132500	188131500			188084499					188147499	188164499	188143499
chr2_680	chr2	26	0.83871	188418000		188517999	188440999	188434999	188299999	188337999				188415999	188503999	188428999	188445999	188393999	188412999		188400999	188423500	188427000	188370499	188411499	188421499	188441499	188426499	188417499	188325499	188454499	188461499	188468499	188429499
chr2_681	chr2	8	0.258065	188766000					188870999	188782999			188887999									188873500	188574000	188845499						188847499
chr2_682	chr2	19	0.612903	189152000	189153493	189118999	189095999	189092999			188932999					189106999	189126999	189086999	189087999	189054999	189104999	188933000	188868500		189120499		189092499	189080499	189021499					189083499
chr2_683	chr2	11	0.354839								189349999	189309999	189400999										189415000	189390499		189416499			189470499	189389499	189451499	189438499	189419499
chr2_684	chr2	8	0.258065					189585999						189480999				189505999					189474500		189466499		189504499	189512499						189508499
chr2_685	chr2	3	0.0967742																	189641999	189682999		189710000
chr2_686	chr2	5	0.16129					190064999											190025999				190027500		190049499					189952499
chr2_687	chr2	11	0.354839			190078999	190090999							190077999		190152999	190140999			190106999			190081500				190134499	190125499					190106499	190119499
chr2_688	chr2	6	0.193548					190284999										190358999					190205500	190288499		190290499				190288499
chr2_689	chr2	17	0.548387	190378000		190525999								190482999	190410999			190581999	190407999	190421999		190533000	190533000	190539499	190540499	190543499			190385499	190544499	190418499	190473499	190422499
chr2_690	chr2	19	0.612903	190970000		190688999	190812999	190828999			190970999	190976999	190883999			190765999	190759999		190938999	190820999		190976000	191099000	190767499	190756499	190762499		190815499		190735499				190803499
chr2_691	chr2	10	0.322581	191226000						191069999		191208999	191206999					191176999			191054999		191195500		191223499	190996499	191240499
chr2_692	chr2	17	0.548387				191290999	191264999			191252999				191258999	191218999			191274999			191268000	191267500	191248499		191248499		191227499	191226499	191257499	191259499	191264499	191261499	191227499
chr2_693	chr2	4	0.129032											191423999				191424999				191402000	191397000
chr2_694	chr2	12	0.387097	191453000					191616999	191553999		191516999	191516999								191495999		191495500	191509499	191461499	191477499			191481499	191489499
chr2_695	chr2	29	0.935484	191691000		191756999	191782999	191765999		191757999	191656999	191795999	191790999	191766999	191711999	191823999	191728999	191821999	191715999	191718999	191814999	191733500	191729000	191785499	191713499	191885499	191670499	191689499	191886499	191762499	191709499	191728499	191709499	191691499
chr2_696	chr2	15	0.483871	192080000			192116999	192083999						192058999					192064999	192012999	192103999	191890000	191897000	192050499	192070499		192031499	192059499			191949499			192076499
chr2_697	chr2	6	0.193548	192343000											192327999						192330999	192007500	192043000		192477499
chr2_698	chr2	25	0.806452	192541000			192428999	192433999	192507999	192547999	192478999	192505999	192521999	192498999	192595999		192469999	192516999		192508999			192100000	192531499	192751499	192528499	192469499	192479499	192474499	192493499	192476499	192479499	192475499	192478499
chr2_699	chr2	10	0.322581	192832000		192826999										192756999						192501000	192491500		193067499		192785499	192779499	192639499					192764499
chr2_700	chr2	14	0.451613	193374000															193091999				193403500	193047499	193451499	193011499	193125499	193145499	193016499	193043499	192985499	192969499	192988499	193126499
chr2_701	chr2	9	0.290323			193410999								193398999					193406999	193433999		193690000	193689500		193779499	193409499	193442499
chr2_702	chr2	17	0.548387	193977000		193817999	193685999	193811999	193791999	193750999	193843999	193761999			193758999	193693999		193699999		193781999			194349500	193793499	194028499	193767499								194136499
chr2_703	chr2	23	0.741935	194306000		194229999	194187999	194124999	194026999				194244999	194177999		194201999	194084999	194183999	193926999	194176999	194149999	194419000	194419000		194341499			194053499	194070499	194101499	194053499	194035499	194098499	194278499
chr2_704	chr2	17	0.548387				194548999	194414999		194380999	194360999	194408999			194321999		194434999				194443999	194543000	194501500	194438499					194329499	194476499	194455499	194440499	194455499	194435499
chr2_705	chr2	20	0.645161			194681999	194730999	194701999	194756999		194608999			194691999		194708999	194690999	194722999	194715999	194696999		194661000	194543500		194704499		194715499	194483499	194692499		194700499	194686499		194690499
chr2_706	chr2	24	0.774194			195093999	195029999	195062999		194917999	194926999	195103999	194988999		195094999		194980999	195013999	194950999		194965999	194915500	194676000	194998499	194933499	194941499		194989499	194989499	194994499	195073499	195075499	195056499	195023499
chr2_707	chr2	16	0.516129			195369999	195312999	195340999	195279999						195355999		195381999	195320999	195452999	195286999	195337999	195000000	194999000		195381499			195373499				195396499	195375499
chr2_708	chr2	14	0.451613	195445000			195651999			195504999	195503999	195448999	195558999		195848999	195576999		195626999	195757999	195573999	195582999		195416500		195666499
chr2_709	chr2	5	0.16129	196197000																			196399500		196188499				196225499					196252499
chr2_710	chr2	25	0.806452	196381000		196457999	196437999	196426999		196411999	196400999	196406999	196444999	196383999	196490999		196409999	196479999	196471999	196439999			196445000	196429499	196433499	196432499	196371499	196407499	196441499	196437499	196430499	196434499	196428499
chr2_711	chr2	2	0.0645161	196496000																			196630000
chr2_712	chr2	1	0.0322581																				196808500
chr2_713	chr2	1	0.0322581																				196848500
chr2_714	chr2	23	0.741935	196936000		196997999	197119999	197083999	197058999	197078999	197108999		197004999		197110999		197084999	197108999	197040999				196962500	197028499		196997499	196994499	197043499	197026499	197018499	197067499	197070499	197070499	197017499
chr2_715	chr2	12	0.387097	197131000						197345999		197134999	197188999	197074999		197256999				197111999		197045500	197043500		197024499	197124499			197183499
chr2_716	chr2	13	0.419355				197505999	197424999						197477999					197473999		197549999	197298500	197478000		197462499		197478499	197478499			197502499		197486499	197475499
chr2_717	chr2	7	0.225806	197654000		197722999		197759999					197714999	197729999				197772999					197672000
chr2_718	chr2	23	0.741935	197831000			197816999		197854999	197865999	198095999	198116999			197779999	197832999	197871999			197820999	197959999	197815000	197819500	197783499	197809499	197794499	197799499	197805499		198134499	197793499	197786499	197800499	197823499
chr2_719	chr2	30	0.967742	198292000		198372999	198297999	198276999	198254999	198402999	198360999	198350999	198269999	198315999	198315999	198307999	198248999	198294999	198301999	198332999	198129999	198212000	198306000	198196499	198320499	198303499	198261499	198250499	198309499	198348499	198311499	198309499	198319499	198275499
chr2_720	chr2	15	0.483871															198664999			198401999	198306500	198635500	198760499	198702499	198685499	198575499	198687499	198749499	198686499	198751499	198781499	198762499	198685499
chr2_721	chr2	16	0.516129	199184000		199240999	199224999	199224999												199280999		199735500	199868500		199171499	199151499	199212499		199146499	199154499	199147499	199151499	199142499	199168499
chr2_722	chr2	17	0.548387	199617000			199504999		199875999	199757999	199665999	199717999		199602999	199582999	199774999				199802999		199787000	200093000	199574499						199777499	199611499	199618499	199622499
chr2_723	chr2	19	0.612903	200105000			200105999	200080999	200119999	200162999		200077999	200079999	200118999			200149999		200081999			199903000	200337500		200049499		200065499	200045499	200060499		200070499	200066499		200065499
chr2_724	chr2	17	0.548387	200333000	200321493	200358999	200345999									200329999		200424999		200302999		200072000	200574000		200360499		200368499		200340499	200344499	200350499	200348499	200365499	200362499
chr2_725	chr2	13	0.419355	200581000	200715493	200744999												200749999				200765000	200714000	200718499	200794499	200661499	200625499		200760499	200723499	200774499
chr2_726	chr2	7	0.225806											200825999			200955999						200854500					200841499				200805499	200789499	200837499
chr2_727	chr2	22	0.709677	201124000		201097999	201125999	201169999	201207999		201132999	201173999				201149999		201106999		201156999		201160000	201147000	201169499	201128499	201270499	201067499	201115499	201103499		201102499	201139499	201086499	201099499
chr2_728	chr2	5	0.16129	201384000																		201389000	201389000		201416499					201324499
chr2_729	chr2	1	0.0322581																				201463000
chr2_730	chr2	15	0.483871	201683000			201611999	201669999							201632999	201655999	201649999		201658999	201577999			201651000		201676499		201634499	201656499			201674499		201670499	201644499
chr2_731	chr2	14	0.451613			201742999			201784999	201753999		201706999		201690999				201746999		201836999	201731999		201708000	201715499		201687499			201687499	201709499		201676499
chr2_732	chr2	11	0.354839			202001999							201835999		201961999	202003999						201973000	201970000	201987499	201984499					201982499	201988499		201988499
chr2_733	chr2	19	0.612903	202056000			202069999		202038999	202096999	202009999	202002999		202034999			202023999	202046999		202081999	202000999	202040500	202042500			202026499	202031499	201994499	202004499			202007499		202002499
chr2_734	chr2	7	0.225806								202252999		202166999								202256999		202192000	202189499		202178499				202182499
chr2_735	chr2	5	0.16129				202376999																202546500				202483499	202427499					202458499
chr2_736	chr2	11	0.354839					202516999						202572999		202536999				202626999			202655000		202607499			202683499	202636499		202527499	202555499		202632499
chr2_737	chr2	12	0.387097	203098000		202841999	202843999	202784999		202846999	202812999						202781999			203080999	202725999	203112000	203112500		203125499
chr2_738	chr2	26	0.83871			203142999	203057999	203060999	203080999	203116999	203136999	203174999		203162999	203214999	203147999	203029999	203081999	203145999		203095999	203228500	203219500	203153499		203111499	203144499	203135499	203153499	203119499	203155499	203145499	203157499	203128499
chr2_739	chr2	6	0.193548							203436999			203322999								203324999	203435500	203437000		203455499
chr2_740	chr2	13	0.419355	203477000		203523999			203476999		203519999											203483000	203492000	203493499		203475499				203476499	203475499	203476499	203471499	203474499
chr2_741	chr2	6	0.193548				203660999					203668999	203662999					203655999			203691999		203679000
chr2_742	chr2	2	0.0645161			203739999																	203733500
chr2_743	chr2	13	0.419355										203821999	203797999									203786000	203804499	203789499	203846499		203831499	203822499	203821499	203833499	203833499	203828499	203840499
chr2_744	chr2	12	0.387097	203862000					203875999	203876999					203874999	203854999		203979999	204008999	203913999	203913999	203874000	203874000				203847499
chr2_745	chr2	24	0.774194			204113999		204117999	204155999	204277999	204161999	204233999		204128999	204139999	204164999		204263999		204223999		204094500	204094500	204167499	204145499	204176499	204142499	204155499	204178499	204175499	204135499	204138499	204135499	204144499
chr2_746	chr2	16	0.516129	204460000	204404493		204517999				204521999			204405999					204328999	204523999	204390999	204183500	204180000	204466499	204470499		204490499	204511499		204537499				204535499
chr2_747	chr2	17	0.548387					204573999	204563999			204577999			204613999	204615999	204540999					204664000	204417000		204658499	204643499	204657499	204651499		204664499	204606499	204637499	204611499	204642499
chr2_748	chr2	7	0.225806			205137999						204857999							205272999		205095999		205210500	204924499				205268499
chr2_749	chr2	23	0.741935	205401000	205412493	205397999	205361999	205358999		205578999	205679999		205765999	205379999		205370999	205346999	205730999		205344999	205342999		205397000		205413499		205402499	205388499	205318499		205370499	205329499	205370499	205375499
chr2_750	chr2	9	0.290323			206076999			205842999	205885999		206092999											206377000		206225499			206312499	205830499			205933499
chr2_751	chr2	18	0.580645	206501000		206500999	206500999	206534999								206522999	206522999		206603999		206565999		206521000	206535499	206553499		206505499	206512499		206533499	206500499	206521499	206499499	206468499
chr2_752	chr2	18	0.580645	206812000			206868999	206823999				206858999			206866999			206814999	206845999	206734999	206776999	206964500	206963500		207002499	206846499	206761499		206858499			206918499	206919499	206722499
chr2_753	chr2	25	0.806452	206996000	207018493	206990999	207058999	207069999		206990999	207046999	207077999	207073999	206967999		206949999		207020999			207073999	207282000	207092500	206973499		206978499	207098499	207022499	207000499	207032499	206955499	207043499	207025499	207056499
chr2_754	chr2	12	0.387097	207574000					207248999	207501999			207559999	207481999		207269999					207329999		207619000	207333499		207287499		207844499		207325499
chr2_755	chr2	15	0.483871	207883000		207881999					207567999	207625999				207973999		207661999	207650999		207586999		207902000	207603499		207595499	207873499	207966499	207635499				207612499
chr2_756	chr2	11	0.354839				208144999	208111999	208201999				208194999				208144999				208026999		208037500		208082499		208141499	208070499						208103499
chr2_757	chr2	18	0.580645			208373999	208354999	208405999									208349999	208326999		208330999		208385500	208372000	208403499	208425499	208386499		208376499	208321499	208387499	208312499	208286499	208335499	208342499
chr2_758	chr2	22	0.709677						208606999	208545999	208551999	208497999	208492999	208582999	208588999	208562999		208452999	208571999		208546999	208521500	208546000	208559499	208582499	208592499	208562499	208579499		208539499		208611499	208606499	208612499
chr2_759	chr2	8	0.258065	208660000		208684999					208723999	208665999								208616999			208658500						208653499		208623499
chr2_760	chr2	15	0.483871	208920000			208888999	208911999		208833999					208812999			208795999		208918999		208896500	208896000						209117499	208891499	209108499	209100499	209061499	209082499
chr2_761	chr2	14	0.451613	209143000	209123493													209360999				209128500	209129000	209208499	209198499	209214499	209128499	209198499	209428499	209210499		209416499	209422499
chr2_762	chr2	9	0.290323				209616999					209825999						209786999	209853999				209708000						209775499		209776499	209773499	209782499
chr2_763	chr2	19	0.612903	210223000		210113999	210285999	210342999						210298999	210161999	210286999			210240999	210263999		210379000	209982000		210338499	210245499	210253499	210353499			210150499	210129499	210140499	210290499
chr2_764	chr2	10	0.322581	210825000		210507999			210433999								210365999	210534999		210617999	210678999	210856500	210849500				210831499
chr2_765	chr2	19	0.612903						210886999	210889999	210892999	210878999	210870999			210981999		210900999		210847999		210996500	210993500	210839499		210841499		210840499	210859499	210843499	210833499	210840499	210826499	210787499
chr2_766	chr2	25	0.806452	211048000	211087493	211015999	211039999	211031999			211164999	211030999	211069999	211065999	211057999		211054999		211040999	211022999		211042500	211043500	211057499		211060499	211090499	211068499	211048499	211053499	211074499	211073499	211072499	211067499
chr2_767	chr2	8	0.258065											211344999				211421999					211189000	211372499	211117499	211371499				211373499				211281499
chr2_768	chr2	14	0.451613	211392000		211468999	211563999	211601999	211494999						211578999		211673999	211783999		211628999			211264500		211348499			211606499	211634499					211622499
chr2_769	chr2	17	0.548387				211971999	212016999					211984999	212002999		211975999	211993999	212073999	212151999	211933999	211812999	211346000	211410500		211659499		211610499		212224499		212148499		212132499
chr2_770	chr2	20	0.645161			212239999	212385999	212370999	212244999		212441999	212278999						212326999		212274999		211879500	211664500	212245499	212528499	212318499	212075499	212625499	212538499	212267499		212316499	212516499	212494499
chr2_771	chr2	17	0.548387	213209000		212959999	212934999	212898999	212874999	212871999						212913999	212925999	212619999		212653999		212811500	213430000		213030499		212922499	212904499	212973499					212909499
chr2_772	chr2	13	0.419355			213302999								213398999	213302999			212835999	213499999	213055999	213285999		213493000		213453499		213504499	213515499	213508499				213509499
chr2_773	chr2	22	0.709677	213772000			213752999	213751999						213779999		213726999	213840999	213815999	213792999	213743999	213764999		213765500	213769499	213750499	213727499	213714499	213731499	213741499	213751499	213780499	213792499	213773499	213697499
chr2_774	chr2	29	0.935484			214059999	214064999	214066999	214035999	214058999	214022999	214056999	214095999	214139999	214101999	214089999	214052999	214005999	214012999	214015999	214067999	214060500	214148500	214075499	214098499	214083499	214087499	214079499	214110499	214091499	214073499	214075499	214081499	214085499
chr2_775	chr2	5	0.16129	214309000														214270999				214495000	214495000		214350499
chr2_776	chr2	7	0.225806			214556999												214562999				214633500	214633500	214603499				214674499						214657499
chr2_777	chr2	5	0.16129											214810999	214760999			214791999				214682000	214682000
chr2_778	chr2	11	0.354839			215029999	214884999	214922999								214873999	214884999	215032999		214888999			214873500		214902499			214859499						214911499
chr2_779	chr2	4	0.129032																215328999			215316500	215316000										215473499
chr2_780	chr2	25	0.806452	215518000		215664999	215527999	215521999	215523999	215499999	215517999	215708999	215490999	215519999			215486999			215488999		215568500	215520500	215520499	215571499	215693499	215442499	215438499	215572499	215510499	215459499	215453499	215658499	215486499
chr2_781	chr2	15	0.483871	216025000	216151493				215990999	215819999			215936999					216049999	216062999	216065999		215986000	215986000	215884499	215917499		216002499		216144499					215918499
chr2_782	chr2	19	0.612903	216285000		216297999				216143999			216179999	216262999	216376999			216377999		216370999		216038500	216163500	216185499		216218499	216343499	216356499		216190499	216359499	216346499	216378499	216310499
chr2_783	chr2	11	0.354839	216665000			216505999	216449999							216615999	216427999	216588999					216163000	216281500		216246499	216791499								216591499
chr2_784	chr2	25	0.806452	216958000	216977493	216951999				216886999	216841999	216904999	216880999	216933999		216741999		216950999	216803999	217008999	216865999	216957000	216952500	216902499	216942499	216915499	216967499		216962499	216888499	216966499	216972499	216986499	216964499
chr2_785	chr2	19	0.612903			217324999	217203999	217107999	217015999		217084999	217080999		217273999		217295999	217290999	217273999	217089999	217312999	217166999		217263000				217257499			217367499		217231499	217213499	217295499
chr2_786	chr2	18	0.580645	217495000			217448999	217363999		217333999									217494999	217493999	217537999	217355000	217352500	217437499	217410499	217491499		217413499	217349499	217498499	217413499	217381499	217411499
chr2_787	chr2	5	0.16129													217991999		217886999				217993500	217978500						217960499
chr2_788	chr2	10	0.322581						218012999				218001999							218033999		218085000	218086000				218050499				218000499	217993499	217998499	217978499
chr2_789	chr2	14	0.451613			218169999	218187999	218183999			218158999						218199999		218212999	218237999		218310000	218196000		218205499			218209499			218230499	218262499	218231499
chr2_790	chr2	3	0.0967742															218397999				218361000	218357000
chr2_791	chr2	5	0.16129				218574999																218651000		218574499	218645499			218675499
chr2_792	chr2	13	0.419355			218858999	218858999	218871999									218888999				218823999		218888500	218963499	218887499			218888499		218908499	218908499		218876499	218917499
chr2_793	chr2	5	0.16129	219149000																			219168000		219197499	219098499	219219499
chr2_794	chr2	25	0.806452	219267000		219239999		219244999	219253999	219266999	219286999	219270999	219281999	219209999	219227999	219231999		219234999	219233999	219258999	219195999	219290000	219288500	219177499				219217499	219222499	219176499	219213499	219208499	219231499	219187499
chr2_795	chr2	13	0.419355	219491000		219479999	219443999	219415999					219460999				219422999					219483500	219480000		219490499	219475499	219486499			219476499				219481499
chr2_796	chr2	16	0.516129					219611999	219542999	219522999	219545999	219719999		219521999	219660999	219531999			219520999	219647999	219529999		219570500	219486499				219500499	219536499					219706499
chr2_797	chr2	9	0.290323	219901000		220002999				219894999	219959999	219989999									219825999	220049000	220062000		220095499
chr2_798	chr2	25	0.806452	220116000			220255999	220278999	220071999	220106999			220038999	220129999	220039999	220098999	220289999	220136999		220075999	220112999	220143000	220130000	220116499		220127499	220115499	220076499	220065499	220146499	220096499	220108499	220097499	220115499
chr2_799	chr2	18	0.580645	220546000		220402999									220439999			220497999	220342999	220462999	220371999		220296000	220511499		220483499	220495499	220384499	220496499	220517499	220479499	220478499	220495499	220537499
chr2_800	chr2	4	0.129032	221057000																			220387500		220407499			221126499
chr2_801	chr2	13	0.419355	221519000		221339999	221095999	221111999						221103999		221081999			221082999	221093999			221124500		221140499		221064499	221380499						221136499
chr2_802	chr2	14	0.451613	221850000			221375999		221572999	221467999			221496999	221450999			221368999	221578999	221435999	221698999			221170500	221548499				221720499						221728499
chr2_803	chr2	18	0.580645	222244000		221829999			222090999	222069999	222018999	222095999	221784999	222045999	221763999			222009999	221699999	221961999	222029999		221236000	222074499	221499499			221916499		221939499
chr2_804	chr2	16	0.516129	222558000			222219999	222235999	222382999	222329999			222051999			222257999	222177999		222170999	222289999							222209499	222228499			222331499	222296499	222284499	222194499
chr2_805	chr2	12	0.387097	222890000	222439494	222556999					222406999		222406999	222532999										222409499	222470499			222520499	222432499	222440499				222513499
chr2_806	chr2	22	0.709677	223233000	223160494	223166999				223249999	223274999	223278999				223212999	222885999	222884999		222902999		223205500	222906500	223223499	222909499	222904499	222883499	222865499	222904499	222892499	222895499	222896499		222942499
chr2_807	chr2	9	0.290323	223539000		223515999							223299999									223267000	223719000			223554499	223605499		223534499	223227499
chr2_808	chr2	28	0.903226	223693000	223725494		223731999	223628999	223584999	223585999		223614999	223648999	223714999	223683999	223642999	223772999	223769999	223679999	223724999	223642999	223529000	224095000	223616499	223614499	223690499		223589499	223677499	223748499	223592499	223576499	223613499	223629499
chr2_809	chr2	9	0.290323	223959000																	224166999	223710500	224437000		224364499		223932499	223872499	223938499					223925499
chr2_810	chr2	18	0.580645	224567000			224610999	224436999							224649999		224609999			224521999	224510999		224596000	224584499	224485499		224429499	224429499	224672499	224594499	224584499	224583499	224572499	224391499
chr2_811	chr2	25	0.806452	224830000	224815494	224775999			224800999	224817999	224756999	224834999	224774999	224762999	224851999	224783999		224676999	224793999	224818999	224848999	224713500	224718500	224782499	224738499	224727499			224811499	224782499	224870499	224836499	224892499
chr2_812	chr2	19	0.612903	225289000		225309999	225014999	225024999						225098999		225278999		225317999	225345999			224814500	224814500		225071499	225247499	224966499	225023499	225306499		225309499	225312499	225286499	225035499
chr2_813	chr2	23	0.741935	225515000	225444494		225584999		225499999	225451999	225476999	225503999	225482999							225538999	225421999	225462000	225462500	225493499	225494499	225573499	225535499	225494499	225483499	225478499	225483499	225489499	225493499	225509499
chr2_814	chr2	27	0.870968	225898000		225881999	225949999	225938999	225922999	225906999	225948999	225872999	225938999	225914999		225898999	225958999		225991999	225854999	225935999	225935000	225949500	225847499	225929499	225949499	225956499	225941499		225853499	225839499	225854499	225836499	225949499
chr2_815	chr2	16	0.516129	226325000		226540999								226361999		226574999		226289999	226160999	226620999	226209999		226344500		226339499				226414499	226141499	226442499	226531499	226398499	226297499
chr2_816	chr2	16	0.516129			227003999	226965999	227035999						226595999	227031999	226975999		226772999	226982999	226951999			226602500		226979499		227050499	226947499		226535499			226941499	226941499
chr2_817	chr2	9	0.290323	227270000										226988999			227411999			227322999			226774500		227423499			227395499	227521499					227413499
chr2_818	chr2	28	0.903226	227527000	227658494	227627999	227448999	227537999	227708999		227739999	227665999	227700999		227503999	227608999		227626999	227914999	227561999	227632999	227683500	227685500	227650499	227653499	227512499	227555499	227595499	227676499	227605499	227642499	227646499	227641499	227595499
chr2_819	chr2	30	0.967742	228273000	228030494	228069999	228262999	228294999	228276999	228213999	228304999	228265999	228297999	228268999	228282999	228348999	228294999	228372999	228280999	228274999	228310999		228251500	228293499	228043499	228280499	228299499	228306499	228299499	228233499	228283499	228276499	228279499	228304499
chr2_820	chr2	17	0.548387	228470000		228502999		228733999						228692999		228696999						228295000	228329000	228666499	228275499	228667499		228729499	228697499	228398499	228623499	228666499	228623499	228704499
chr2_821	chr2	11	0.354839	228679000		229366999					229260999							229326999	229277999	228711999			228730500		228703499		228699499			228666499				228980499
chr2_822	chr2	24	0.774194	229464000		229831999	229474999	229522999				229413999	229457999	229460999		229607999	229500999	229560999	229480999	229618999	229632999	229664000	229541000	229542499	229521499	229528499	229554499	229520499		229540499	229538499		229549499	229611499
chr2_823	chr2	13	0.419355	230161000		230252999	230270999	230251999											229776999	230182999	230303999		230169500	230218499	230142499		230179499	230253499						230188499
chr2_824	chr2	18	0.580645	230568000		230647999	230595999							230612999				230697999	230284999	230624999	230597999	230831500	230596500		230580499	230557499	230574499		230564499	230579499	230531499	230524499	230523499
chr2_825	chr2	24	0.774194	230860000	230787494		230934999			230978999	230979999		230977999		230934999	230890999		230919999	230954999	230962999		231086000	230819500	230818499	230856499	230871499	230977499	230863499	230839499	230861499	230882499	230860499	230878499	230881499
chr2_826	chr2	5	0.16129	231013000											231169999							231185000	231183500	231185499
chr2_827	chr2	12	0.387097						231500999	231346999	231333999	231257999	231271999			231211999				231505999		231275000	231279000	231516499		231490499			231217499
chr2_828	chr2	26	0.83871	231530000	231558494	231712999	231533999	231542999		231611999	231513999	231566999	231761999	231530999			231553999	231547999		231603999	231816999	231558500	231523500	231803499	231540499		231520499	231529499	231532499	231514499	231517499	231516499	231520499	231535499
chr2_829	chr2	23	0.741935	232052000	231900494		232102999		232042999		231815999	231867999		232075999	232028999	232103999	232114999	232182999				231818000	232053000	232048499	232032499	232055499	232052499	232043499	232047499		232138499	232130499	232129499	232061499
chr2_830	chr2	18	0.580645	232252000		232291999	232273999	232258999			232099999	232187999	232299999						232350999	232255999	232275999	232056500	232297500				232317499		232333499	232057499	232260499	232270499		232270499
chr2_831	chr2	4	0.129032						232387999			232488999										232408000	232485000
chr2_832	chr2	28	0.903226	232532000		232572999	232575999	232537999		232569999	232547999		232590999	232531999	232572999	232536999	232524999	232549999	232581999	232532999	232529999	232543500	232557000	232515499	232525499	232539499	232507499	232544499	232553499	232529499	232514499	232520499	232509499	232552499
chr2_833	chr2	17	0.548387	232829000														232723999		232749999	232775999	232809000	232808000	232814499	232809499	232833499	232786499	232818499	232821499	232815499	232822499	232820499	232816499	232801499
chr2_834	chr2	5	0.16129	233224000		233321999												232998999					233318500		233342499
chr2_835	chr2	12	0.387097							233290999	233274999	233238999	233270999			233285999		233329999	233385999		233334999		233371500	233301499						233321499				233244499
chr2_836	chr2	20	0.645161	233500000			233489999	233478999		233480999			233503999	233458999		233476999	233464999	233559999		233453999			233462500		233447499	233487499	233500499	233488499	233491499		233495499	233497499	233495499	233490499
chr2_837	chr2	20	0.645161	233873000						234027999			233952999	233784999	233881999	233898999	233808999			233818999	233732999	233557500	233551500		233869499	233838499	233889499	233823499		233943499	233877499	233886499	233873499	233865499
chr2_838	chr2	31	1	234246000	234277999	234226999	234213999	234243999	234205999	234305999	234135999	234198999	234213999	234246999	234171999	234204999	234226999	234128999	234230999	234191999	234268999	234139000	233885000	234208499	234229499	234210499	234210499	234229499	234217499	234232499	234214499	234216499	234218499	234217499
chr2_839	chr2	16	0.516129	234538000			234513999	234716999						234595999	234612999					234575999		234238000	234233500	234477499	234554499	234482499	234505499	234891499	234483499	234486499			234521499
chr2_840	chr2	19	0.612903	234733000			235085999	235168999		235209999									235365999	235081999		234953000	234603000	234759499	234739499	234795499	235122499	235181499	234772499	234756499	234758499	234767499	234751499	235162499
chr2_841	chr2	21	0.677419	235610000		235551999		235569999	235285999				235296999			235330999	235559999	235449999	235524999	235304999		235231500	235843000	235387499	235124499	235432499	235553499	235567499	235423499	235379499	235430499		235440499
chr2_842	chr2	15	0.483871	235823000	235861999	235868999	235708999	235815999						235887999	235748999				235816999	235838999		236182500	235976500		235816499		235796499	235747499						235739499
chr2_843	chr2	18	0.580645	236039000			235979999	235956999	236004999	236022999	235998999		235979999			235946999	235982999				235920999	236402000	236390000	235966499	236359499	235936499	235983499	236000499		235976499
chr2_844	chr2	24	0.774194	236403000	236403999	236390999			236298999		236245999		236429999	236293999	236369999	236358999		236429999	236388999	236375999	236394999		237060000		237063499	236613499	236369499	236392499	236360499	236674499	236363499	236367499	236356499	236355499
chr2_845	chr2	25	0.806452	237075000		237058999	237084999	237084999				236721999		237083999	237073999	237060999	237073999	237146999	237162999	237074999	237104999	237445000	237374500	237291499		237273499	237087499	237070499	237079499	237266499	237067499	237076499	237076499	237067499
chr2_846	chr2	13	0.419355						237465999	237428999	237422999	237430999	237428999	237619999				237603999		237627999			237782500	237433499						237451499	237329499			237597499
chr2_847	chr2	16	0.516129			238069999	238001999	238003999						237895999		237834999	238019999	238007999	237938999			238024500	238102500	237935499	238081499	237875499	238108499	238059499		237949499
chr2_848	chr2	5	0.16129				238328999	238261999									238271999						238197500											238116499
chr2_849	chr2	5	0.16129	238399000																			238398500				238439499	238456499						238454499
chr2_850	chr2	24	0.774194	238577000		238523999	238616999	238526999	238564999	238564999	238558999	238537999	238578999	238624999	238544999	238527999			238547999		238593999	238584500	238581500	238570499	238506499	238516499			238569499	238569499	238525499	238536499	238532499
chr2_851	chr2	6	0.193548																	238778999			238787000					238827499			238833499	238836499	238825499
chr2_852	chr2	12	0.387097			238992999			238897999		238935999	238993999	238864999				238853999	238904999	238895999			239011000	238967500		239008499				238865499
chr2_853	chr2	15	0.483871	239039000		239130999			239123999	239058999						239087999				239115999	239126999	239111000	239035000			239125499	239126499	239133499	239112499	239106499				239104499
chr2_854	chr2	19	0.612903	239222000			239202999	239180999					239147999	239193999	239207999		239140999	239203999	239173999			239219500	239215500	239230499	239223499	239315499			239226499	239317499	239182499	239161499	239165499
chr2_855	chr2	6	0.193548				239551999	239466999															239571500		239569499				239332499					239544499
chr2_856	chr2	1	0.0322581																				239608500
chr2_857	chr2	8	0.258065					239880999								239864999		239769999		239901999			239909500		239921499		239928499	239895499
chr2_858	chr2	19	0.612903	239974000		239949999	239904999			239952999		239952999		239936999	239927999		239904999		239946999		239938999		239956500	239924499		239923499			239943499	239926499	239933499	239939499	239929499	239924499
chr2_859	chr2	28	0.903226	240336000		240332999			240352999	240351999	240331999	240344999	240352999	240337999	240368999	240354999	240338999	240307999	240395999	240364999	240336999	240344500	240349000	240342499	240341499	240350499	240381499	240348499	240330499	240336499	240344499	240338499	240347499	240362499
chr2_860	chr2	2	0.0645161															240673999					240548500
chr2_861	chr2	8	0.258065			240836999				240695999			240720999	240849999		240826999							240852500						240765499				240754499
chr2_862	chr2	11	0.354839	240992000											241012999				241039999			240970000	240999000	240972499		240989499				241016499	241020499	240979499	241021499
chr2_863	chr2	5	0.16129			241058999				241064999	241053999												241039000		241032499
chr2_864	chr2	14	0.451613				241321999	241328999						241339999			241337999		241375999	241327999			241334500	241406499	241331499		241296499	241231499		241404499	241434499			241311499
chr2_865	chr2	15	0.483871	241605000			241558999		241617999			241582999	241586999					241496999				241570000	241421000	241560499		241576499			241542499	241551499	241578499	241575499	241587499
chr2_866	chr2	5	0.16129			241714999					241655999												241833000		241839499		241877499
chr2_867	chr2	6	0.193548					241969999											241934999		241866999		241920500					241868499						241866499
chr2_868	chr2	28	0.903226	242155000		242111999	242088999	242148999	242113999	242178999	242161999	242164999		242133999	242135999	242120999		242055999	242109999	242140999	242120999	242142000	242142000	242128499	242144499	242136499	242140499	242136499	242108499	242063499	242134499	242130499	242137499	242138499
chr2_869	chr2	3	0.0967742										242186999									242246500	242246500
chr2_870	chr2	13	0.419355				242409999	242390999		242430999		242354999		242419999	242358999	242437999	242397999	242387999	242359999			242407500	242408500						242421499
chr2_871	chr2	17	0.548387	242471000		242463999			242515999				242526999							242477999		242474000	242482000	242468499	242466499	242472499	242462499	242471499		242468499	242466499	242456499	242468499	242470499
chr2_872	chr2	7	0.225806											242610999	242597999	242568999		242653999	242615999		242626999		242574000
chr2_873	chr2	13	0.419355						242721999	242736999	242671999	242706999								242710999			242673000	242748499	242718499		242758499	242702499	242742499	242772499			242762499
chr2_874	chr2	7	0.225806	242786000																		242813500	242814000			242782499					242779499	242779499		242791499
chr2_875	chr2	16	0.516129								242928999	242961999		242993999	242974999			242910999		242958999	242925999		243010500	243034499	243036499	243049499	242916499	243035499		243040499	243037499			243034499
chr3_1	chr3	21	0.677419		220999	35999	301999	158999	305999	206999	203999	205999	340999		271999	143999	329999		330999	246999			295000	258499	296499		386499	318499		379499				324499
chr3_2	chr3	18	0.580645			566999	629999	470999		369999	731999			616999		386999		501999	576999	631999	490999	954000	779500	652499		607499						519499	477499	636499
chr3_3	chr3	20	0.645161			955999	977999	693999								720999		831999	788999	960999		990000	950500	945499	1017499	937499	941499	997499	952499	946499	1001499	973499	978499	939499
chr3_4	chr3	11	0.354839				1227999	1063999	1195999						1043999	993999	1220999	1109999	1156999	1134999		1128000	1133000
chr3_5	chr3	17	0.548387			1467999		1351999		1389999	1567999		1469999			1463999		1472999	1298999			1635500		1453499	1549499		1523499	1575499		1430499	1549499	1544499		1300499
chr3_6	chr3	14	0.451613	1767000			1709999	1649999	1594999	1711999		1767999	1695999		1652999		1669999	1717999	1618999	1770999		2027500				1581499
chr3_7	chr3	24	0.774194		2136999		1959999	2215999			1938999			2006999	1931999	2004999	2058999		2009999	2044999	2121999	2129000	2027500	2117499	2073499	2155499	2091499	2123499	2142499	2155499	2069499	2145499	2067499	2098499
chr3_8	chr3	11	0.354839			2367999	2323999				2257999		2540999	2431999	2192999			2437999	2505999	2428999		2216500						2691499
chr3_9	chr3	9	0.290323				2790999	2727999	2607999								2706999		2836999	2737999			3149000					3177499						2863499
chr3_10	chr3	30	0.967742	3171000		3048999	3258999	3189999	3137999	3135999	3090999	3151999	3132999	3167999	3146999	3178999	3143999	3117999	3167999	3180999	3120999	3142500	3221000	3117499	3164499	3121499	3151499	3585499	3158499	3120499	3136499	3104499	3099499	3177499
chr3_11	chr3	12	0.387097	3686000		3807999	3738999	3650999								3760999	3732999		3569999	3695999			4518500					3795499	4280499					3706499
chr3_12	chr3	27	0.870968	4502000	4516999	4530999				4594999	4616999	4535999	4577999	4537999	4538999	4521999		4515999	4612999	4089999	4427999	4522500	4901500	4516499	4224499	4520499	4497499	4501499	4495499	4516499	4499499	4490499	4500499	4492499
chr3_13	chr3	29	0.935484	4793000		5030999	5052999	5059999	4899999	4894999	4983999	4858999	4900999	5070999	4992999	5043999	5053999	5054999	5045999	5108999	4836999		5044500	5148499	4520499	5179499	5090499	5086499	4902499	5129499	5118499	5125499	5091499	4867499
chr3_14	chr3	24	0.774194	5068000		5705999	6004999	5958999		5153999		5131999	5146999			6018999	5991999	5970999	5962999	5983999		5065000	5656000	5548499	5103499	5324499	5436499		5152499	5532499	5508499	5518499	5521499	5091499
chr3_15	chr3	11	0.354839			6045999	6303999		6244999	6197999			6196999				6187999		6226999	6281999			5946500		5856499				5515499
chr3_16	chr3	26	0.83871			6395999	6559999	6612999	6538999	6437999	6427999	6255999	6477999	6551999	6318999	6489999	6557999	6473999	6668999	6579999			6225000	6286499	6489499		6493499	6472499	5816499	6301499	6484499	6483499	6481499	6457499
chr3_17	chr3	24	0.774194	6778000		6899999	6916999	6897999	6754999	6770999	6734999	6773999	6748999	6869999	6594999		7132999	6742999	7013999	6889999	6855999			6824499	6861499	6817499	6834499	6849499	6516499	6821499				6846499
chr3_18	chr3	20	0.645161	7387000			7213999	7150999		7335999	7256999	7279999	7410999	7482999	7017999		7388999	7471999	7447999	7221999					7195499			7202499	6813499	7262499	7305499	7333499	7321499
chr3_19	chr3	15	0.483871	7950000		7736999	7455999	7393999		7936999				7875999		7362999				7675999		8633500	8685000	7970499	7997499						7726499	7725499	7720499
chr3_20	chr3	15	0.483871	8505000			8564999	7627999								7753999				7912999	8342999	9013500	9014000		8560499			8513499	8462499	8386499	8399499	8421499	8408499
chr3_21	chr3	27	0.870968	8687000			8839999	8737999	8750999	8707999	8691999	8689999		8668999	8711999	8634999	8723999		8697999	8772999	8779999	9392500	9382000	8707499	9014499	8680499	8596499	8792499	8723499	8689499	8644499	8640499	8648499	8645499
chr3_22	chr3	14	0.451613	9002000		8994999				9077999	9059999			8998999						9031999	9110999	9544000	9543000	9003499	9369499				9004499		9004499		9026499
chr3_23	chr3	21	0.677419	9372000		9467999	9411999	9387999						9412999		9418999		9385999		9334999	9332999	9814500	9814000	9420499		9415499	9350499	9397499	9396499	9397499	9395499	9381499	9383499	9395499
chr3_24	chr3	15	0.483871	9893000		9834999			9892999			9863999		9882999	9808999					9771999			9903500	9824499	9901499	9867499	9887499	9853499		9825499			9688499
chr3_25	chr3	16	0.516129				9972999	9980999		9999999	9989999				9960999	9911999	9932999	9928999	9936999		9947999		9952500						9861499		9827499	9851499	9836499	9900499
chr3_26	chr3	3	0.0967742										10010999							10052999			10056500
chr3_27	chr3	5	0.16129			10144999	10117999					10127999										10152500	10152000
chr3_28	chr3	16	0.516129						10227999		10263999			10208999		10263999		10195999			10332999		10179000	10247499		10249499	10197499	10231499		10276499	10252499	10249499	10266499	10196499
chr3_29	chr3	15	0.483871	10233000								10312999	10387999		10318999					10318999	10428999	10219500	10203000	10390499	10267499	10422499		10381499	10325499	10380499				10419499
chr3_30	chr3	5	0.16129																	10839999	11073999		11123000		11114499									11143499
chr3_31	chr3	27	0.870968	11279000			11249999	11231999	11309999	11284999	11249999	11281999	11269999	11239999	11304999	11256999	11189999	11359999	11300999	11167999	11282999	11290500	11311000	11284499		11290499	11218499	11197499	11300499	11297499	11228499	11239499	11227499
chr3_32	chr3	30	0.967742	11777000		11763999	11762999	11750999	11771999	11776999	11699999	11756999	11804999	11798999	11776999	11770999	11764999	11768999	11816999	11735999	11750999	11696000	11785000	11790499	11789499	11795499	11794499	11777499	11761499	11782499	11792499	11764499	11793499	11788499
chr3_33	chr3	3	0.0967742																		11999999	11783500	11892000
chr3_34	chr3	10	0.322581	12256000									12227999	12259999		12260999					12236999		12236000		12239499		12268499	12242499						12239499
chr3_35	chr3	5	0.16129				12286999				12282999	12309999					12287999						12314000
chr3_36	chr3	6	0.193548	12506000										12499999							12524999	12592000	12503000											12515499
chr3_37	chr3	13	0.419355			12642999								12708999	12587999	12622999			12599999			12712000	12594500			12610499			12590499	12593499	12640499	12608499	12660499
chr3_38	chr3	16	0.516129				12758999	12776999							12822999		12721999		12879999	12849999		12920000	12727500	12803499	12753499	12837499	12790499	12811499		12780499			12817499	12794499
chr3_39	chr3	19	0.612903	13044000					12970999	13099999	13085999	13110999	13058999					12972999			13083999	13122000	13065500		13062499	13114499	13029499	12997499	12987499	13100499	13019499	13051499		13086499
chr3_40	chr3	14	0.451613	13478000		13379999			13450999	13483999			13451999	13479999	13390999				13422999		13345999	13489000	13470500	13489499					13491499	13492499
chr3_41	chr3	15	0.483871				13603999	13567999								13519999	13557999	13471999	13553999	13600999			13570000		13551499	13497499	13586499	13589499				13613499	13589499	13599499
chr3_42	chr3	3	0.0967742																		13644999		13686500								13621499
chr3_43	chr3	5	0.16129																	13919999	14166999		13958500		13961499									13938499
chr3_44	chr3	24	0.774194	14311000		14357999	14396999	14384999	14409999					14265999	14400999		14389999	14248999	14381999	14392999		14271000	14271000	14277499	14286499	14337499	14343499	14395499	14284499	14259499	14341499	14348499	14339499	14415499
chr3_45	chr3	12	0.387097			14567999				14457999	14476999	14442999	14475999								14527999	14421000	14430500		14659499				14405499	14723499				14658499
chr3_46	chr3	13	0.419355	14955000		15015999										14848999				14986999	14887999	14736500	14977500	14731499	14960499	14767499			15019499		14994499	14986499
chr3_47	chr3	3	0.0967742												15148999								15107000	15063499
chr3_48	chr3	7	0.225806	15160000							15249999	15295999	15281999						15294999		15160999		15155000
chr3_49	chr3	21	0.677419	15403000					15402999	15332999	15479999			15400999		15402999		15384999			15416999	15406000	15404000	15405499	15397499	15410499	15399499	15409499	15400499	15407499	15420499	15400499	15420499	15400499
chr3_50	chr3	8	0.258065							15576999					15583999				15499999	15558999		15651000	15648000								15618499		15540499
chr3_51	chr3	21	0.677419	15692000		15676999	15656999	15698999				15662999	15672999	15700999		15679999	15664999				15673999	15691500	15692500	15703499	15679499	15699499	15677499	15666499	15708499	15698499		15643499		15678499
chr3_52	chr3	6	0.193548		15908995																15954999		16007500		16048499		15979499		15965499
chr3_53	chr3	6	0.193548				16102999							16126999		16081999	16148999			16087999			16117000
chr3_54	chr3	11	0.354839	16256000				16179999			16272999							16278999			16292999		16285000		16216499		16222499	16197499	16301499					16216499
chr3_55	chr3	26	0.83871	16616000	16557995	16502999			16591999	16452999	16455999	16600999	16637999		16435999	16516999		16573999	16540999	16582999		16578000	16636500	16573499	16668499	16569499	16583499	16595499	16604499	16565499	16575499	16573499	16576499	16593499
chr3_56	chr3	7	0.225806			16806999	16784999	16797999		16784999	16767999				16751999								16781000
chr3_57	chr3	18	0.580645	16888000							16979999		16870999	16899999		16893999		16961999				16898500	16901500	16900499	16880499	16902499	16885499	16831499		16882499	16896499	16902499	16888499	16872499
chr3_58	chr3	25	0.806452	17169000		17125999	17132999	17153999	17148999	17185999		17131999	17036999	17175999	17142999				17114999	17114999		17169500	17169500	17179499	17203499	17185499	17178499	17172499	17168499	17177499	17163499	17164499	17168499	17171499
chr3_59	chr3	31	1	17776000	17782995	17742999	17827999	17828999	17819999	17839999	17836999	17810999	17825999	17765999	17811999	17809999	17809999	17843999	17808999	17820999	17887999	17803000	17802500	17850499	17816499	17854499	17840499	17824499	17877499	17855499	17837499	17838499	17847499	17794499
chr3_60	chr3	18	0.580645	18373000	18484995	18389999		18098999								18437999				18168999	18347999	18771000	18153500	18518499	18212499	18314499		18180499		18546499	18317499	18294499	18337499	18118499
chr3_61	chr3	19	0.612903	18647000			18968999		18687999				18730999			18743999	18860999		18861999	18896999		19178000	18349500	18776499	18432499		18710499	18506499	18472499	18781499	18641499	18592499	18647499
chr3_62	chr3	13	0.419355	18799000		19156999	19133999	19000999							19108999	19066999		19237999				19405500	19521000	19322499	19187499			19185499						18888499
chr3_63	chr3	13	0.419355	19171000		19526999	19428999	19361999	19500999					19371999		19494999			19430999	19335999		19523000	19975500			19565499				19367499
chr3_64	chr3	5	0.16129	19580000									19630999								19637999	19578500	20061000
chr3_65	chr3	30	0.967742	19950000		20050999	20008999	20008999	20016999	20051999	20048999	20041999	20040999	20051999	20022999	20050999	20011999	20048999	20026999	20052999	20036999	19738500	20228000	20011499	20011499	20015499	19988499	19985499	19980499	19995499	19992499	20006499	19996499	19996499
chr3_66	chr3	13	0.419355	20076000												20507999		21098999				19978000	20627500	20324499		20325499	20309499		20396499	20323499	20377499	20424499	20372499
chr3_67	chr3	16	0.516129			21017999	20649999	20659999	20877999	20965999				20971999			20659999	21365999	20961999	20864999		20060500	20975500		20357499			20701499	20939499					20969499
chr3_68	chr3	14	0.451613					21022999	21183999	21285999	21314999		21216999		21144999	21285999	21012999	21552999	21280999	21376999			21141000		20992499									21114499
chr3_69	chr3	25	0.806452			21503999	21409999	21391999	21419999		21537999	21428999	21473999		21497999	21645999		21779999	21543999	21728999	21421999		21742500	21529499	21525499	21493499	21684499	21495499	21562499	21513499	21513499	21485499	21506499	21522499
chr3_70	chr3	25	0.806452			21796999	21769999	21742999	21723999	22194999		22177999		22113999	21809999	22165999	21965999	22008999	21764999	22009999	21867999	21864500	21977500	22178499	21684499	22160499	21995499	21975499	22153499	22137499	22190499			21863499
chr3_71	chr3	17	0.548387	22150000		22569999			22253999		22238999				22149999	22330999		22278999	22052999	22650999	22214999		22145000		22227499					22654499	22552499	22574499	22545499	22226499
chr3_72	chr3	15	0.483871	23131000											22592999			22629999	22432999			23223500	23224000	23095499	23008499	23050499	23186499		23170499	23094499	23190499		23182499	22616499
chr3_73	chr3	22	0.709677	23686000	23243995	23256999	23244999	23225999	23226999	23263999	23244999	23215999	23207999	23250999		23227999	23249999		23167999	23217999	23277999	23841000	23659500		23207499			23193499		23204499				23183499
chr3_74	chr3	28	0.903226	23991000	23846995	23802999	23711999	23734999	23722999	23733999	23708999	23705999	23753999	23704999		23768999	23736999			23722999	23684999	23972500	23969500	23713499	23714499	23731499	23729499	23725499	23841499	23735499	23803499	23838499	23802499	23715499
chr3_75	chr3	22	0.709677			24001999	23965999	24020999		23956999	23965999	23962999		23999999	24033999			24011999	24003999	23972999	23973999		24143500	23968499	24019499	23978499		23977499		24027499	23965499	23960499	23976499	23990499
chr3_76	chr3	14	0.451613	24405000	24561995	24570999	24192999							24493999				24473999	24559999	24574999			24547000	24273499	24572499	24120499		24321499		24324499
chr3_77	chr3	13	0.419355	24680000											24599999	24610999						24693500	24694000		24719499	24253499	24663499		24627499		24626499	24609499	24599499	24690499
chr3_78	chr3	8	0.258065			25202999			24980999		24980999	24990999	25080999							25157999		25113500	25112500
chr3_79	chr3	14	0.451613	25704000		25526999	25561999	25474999								25456999						25740500	25619500			25726499	25451499	25628499		25719499	25428499	25441499	25413499
chr3_80	chr3	29	0.935484	25872000	25823995	25795999			25808999	25870999	25756999	25716999	25755999	25783999	25720999	25762999	25778999	25759999	25722999	25750999	25721999	25858500	25731000	25871499	25831499	25890499	25824499	25858499	25841499	25847499	25823499	25830499	25823499	25777499
chr3_81	chr3	4	0.129032					26288999												26363999			26378500							26161499
chr3_82	chr3	11	0.354839			26679999	26587999			26689999	26555999					26394999		26687999		26680999		26556500	26559500			26687499			26698499
chr3_83	chr3	9	0.290323	27224000					26738999									26942999	26858999			26989500	26990500	27115499						27072499			27011499
chr3_84	chr3	9	0.290323	27358000		27131999												27420999				27395500	27280500		27273499		27294499	27292499						27256499
chr3_85	chr3	21	0.677419		27527995	27597999			27556999	27613999	27575999	27557999	27564999	27577999	27535999		27606999		27564999	27585999	27589999	27536000	27564000		27606499	27559499			27540499	27504499		27557499	27566499
chr3_86	chr3	17	0.548387	27655000			27628999	27637999	27973999		27856999	27701999				27628999		27734999				27736500	27735500	27632499			27689499	27697499	27774499	27696499	27656499			27697499
chr3_87	chr3	24	0.774194	28168000		28129999			28234999	28132999	28213999	28252999	28261999	28274999	28243999			28149999	28064999			28264000	28267500	28256499	28259499	28248499	28222499	28244499	28268499	28267499	28251499	28250499	28244499	28223499
chr3_88	chr3	10	0.322581			28580999			28530999	28295999											28648999	28447500	28447500	28512499		28608499					28670499		28679499
chr3_89	chr3	16	0.516129	28788000					28976999		28997999				28967999			29220999	28984999		28921999	28847000	28517500		28592499			28923499		28979499	28928499	28936499	28947499	28956499
chr3_90	chr3	24	0.774194	29243000		29440999	29262999	29257999	29321999	29369999	29335999	29342999	29318999	29318999		29268999	29267999	29446999	29193999	29280999	29283999	28978500	29314500	29377499	29288499		29277499	29275499		29361499				29285499
chr3_91	chr3	14	0.451613	30100000		29813999			29764999	29782999				29561999				29831999	29472999		29503999	29308000	30253000		29743499						29706499	29722499	29718499
chr3_92	chr3	13	0.419355	30361000		30123999					30232999							30211999	30168999		30007999		30278500		30101499	30063499	30072499	30018499	30090499		30108499
chr3_93	chr3	16	0.516129	30607000			30357999						30398999						30400999		30184999	30621500	30633000	30288499	30346499		30328499	30340499		30306499	30332499	30301499	30311499	30330499
chr3_94	chr3	27	0.870968	30801000		30631999	30637999	30531999	30722999	30648999	30698999	30645999		30611999	30549999	30551999	30544999		30677999	30607999	30647999		30768000	30627499	30611499	30604499	30611499	30610499	30623499	30620499	30632499	30635499	30620499	30614499
chr3_95	chr3	14	0.451613				31099999	31107999			31169999			31150999		31108999				31093999			31096000		31094499			30771499	31121499		31085499	31114499	31081499	31114499
chr3_96	chr3	11	0.354839	31228000		31210999			31363999	31286999		31314999	31280999	31358999				31299999				31296000	31403000							31253499
chr3_97	chr3	23	0.741935	31562000		31589999				31536999			31467999		31424999	31512999	31447999	31589999		31537999	31504999	31560000	31570500	31525499	31529499	31498499	31524499	31525499	31539499	31556499	31468499	31498499	31463499	31509499
chr3_98	chr3	6	0.193548																			31706000	32035000	31995499		32012499		32029499		31982499
chr3_99	chr3	17	0.548387	32090000		32069999	32098999	32085999						32059999	32185999		32053999		32154999	32324999			32114000		32066499		32047499		32105499		32106499	32110499	32107499	32044499
chr3_100	chr3	15	0.483871	32251000		32446999			32470999	32479999	32496999		32463999			32401999				32492999		32449000	32624500	32493499		32481499	32398499	32416499						32391499
chr3_101	chr3	21	0.677419	32696000		32716999	32672999	32621999						32582999	32685999		32665999		32713999		32660999		32723000	32632499	32658499	32607499	32672499	32649499	32618499	32581499	32652499	32639499	32652499	32694499
chr3_102	chr3	18	0.580645	32988000		33009999			33038999	33009999	33041999	32963999	33069999		33000999			33098999	33001999	33072999		33025500	33147500		32847499				33058499		33041499	33035499	33003499
chr3_103	chr3	19	0.612903	33159000			33226999	33207999						33143999		33212999	33258999				33112999	33147000	33211500	33144499	33180499	33133499	33235499	33217499		33149499	33232499	33232499	33231499	33227499
chr3_104	chr3	2	0.0645161																			33398000	33304500
chr3_105	chr3	20	0.645161	33497000		33525999		33516999			33443999		33522999	33494999	33504999	33450999		33450999	33519999		33475999	33511500	33511500	33500499	33513499	33502499	33504499		33483499	33502499				33505499
chr3_106	chr3	1	0.0322581																				33578000
chr3_107	chr3	28	0.903226	33811000		33852999	33766999	33799999	33760999	33792999	33793999	33791999	33787999	33792999		33813999	33813999	33836999		33828999	33818999	33792500	33760500	33822499	33836499	33826499	33822499	33805499	33938499	33830499	33825499	33824499	33818499	33815499
chr3_108	chr3	8	0.258065	34242000												34240999							33827000	34210499			34188499	34069499		34254499		33929499
chr3_109	chr3	16	0.516129			34641999	34728999			34784999	35018999			34626999	35091999	35027999	34982999	35107999		34930999			34801000		34932499				34768499		35453499		34866499	34878499
chr3_110	chr3	23	0.741935	35102000			34989999	35285999	35170999	35402999	35376999	35516999		35304999	35434999	35431999	35434999	35434999	35261999	35358999	35100999	35331000	35417000		35422499			35417499			35652499	35466499	35454499	35416499
chr3_111	chr3	24	0.774194			35946999	35506999		35652999			35741999	35682999	35705999	35869999	35969999	35977999	35907999	35551999	35671999		35506000	35504500	35710499	35718499	35686499	35691499	35651499		35701499	35942499	35634499	35664499	35943499
chr3_112	chr3	17	0.548387			36403999	36395999	36424999						36413999				36168999	36028999	36396999		35683000	35947500		35943499		36344499	35952499	36733499		36282499	36300499	36274499	36361499
chr3_113	chr3	11	0.354839	35968000																36702999		36023000	36023500		36418499	36779499	36743499		36862499	36492499	36864499			36706499
chr3_114	chr3	21	0.677419	36968000		37073999	37150999	37113999	37011999		37004999	36972999		36827999							37198999	36213500	36199000	36964499	36741499	36981499	36952499	36960499	36963499	36964499	36972499	36957499	36948499
chr3_115	chr3	31	1	37260000	37216995	37264999	37324999	37394999	37271999	37249999	37250999	37251999	37253999	37258999	37277999	37260999	37250999	37220999	37278999	37340999	37676999	37253500	37253000	37274499	37268499	37268499	37255499	37273499	37275499	37274499	37258499	37260499	37258499	37263499
chr3_116	chr3	9	0.290323	38056000																	38064999		37898500		37960499	38011499			38047499		37528499	37548499	37546499
chr3_117	chr3	30	0.967742	38189000	38181995	38047999	38229999	38165999	38231999	38154999	38267999	38276999	38251999	38204999	38098999	38068999	38118999	38144999	38087999	38084999	38341999		38035500	38250499	38169499	38281499	38104499	38103499	38251499	38188499	38115499	38125499	38130499	38117499
chr3_118	chr3	17	0.548387	38392000		38553999	38737999									38760999			38266999	38293999	38555999	38197500	38194000		38479499		38412499	38739499	38406499		38402499	38322499	38399499	38394499
chr3_119	chr3	28	0.903226	39184000			39178999	39208999	39217999	39240999	39207999	39244999		39193999	39221999	39199999	39192999	39212999	39209999	39195999	39181999	39161000	39162000	39192499	39158499	39212499	39224499	39202499	39166499	39177499	39172499	39154499	39157499	39197499
chr3_120	chr3	17	0.548387	39411000		39469999					39375999		39385999									39407500	39209500	39397499	39469499	39397499	39481499	39453499	39443499	39419499	39420499	39412499	39411499	39478499
chr3_121	chr3	9	0.290323													39807999					39854999		39741000		39759499			39744499		39727499	39782499	39766499	39788499
chr3_122	chr3	5	0.16129	39844000			40145999	40182999												40115999			39909000
chr3_123	chr3	10	0.322581	40329000								40421999						40426999			40423999		40425000			40399499			40398499		40434499	40433499	40431499
chr3_124	chr3	25	0.806452	40532000	40494995	40544999	40492999	40498999	40518999	40461999	40481999		40476999	40530999	40511999	40515999	40541999		40499999	40483999		40512000	40501500	40512499	40514499	40525499	40544499	40517499	40583499	40539499				40517499
chr3_125	chr3	4	0.129032				40945999															40982500	40982500		40954499
chr3_126	chr3	3	0.0967742																				41032000	40983499						40995499
chr3_127	chr3	1	0.0322581																				41086500
chr3_128	chr3	28	0.903226	41223000	41222995			41243999	41201999	41256999	41189999	41220999	41244999	41255999	41210999	41207999	41252999	41216999		41179999	41167999	41219000	41224000	41242499	41218499	41221499	41191499	41232499	41258499	41233499	41212499	41216499	41207499	41217499
chr3_129	chr3	4	0.129032			41328999	41285999												41268999				41303500
chr3_130	chr3	31	1	42024000	42014995	42065999	42045999	42033999	42040999	42079999	42069999	42043999	42087999	42037999	42037999	42040999	42039999	42057999	42044999	42050999	42014999	42026000	42026500	42026499	42038499	42022499	42024499	42039499	42017499	42019499	42023499	42027499	42024499	42026499
chr3_131	chr3	11	0.354839	42525000					42545999	42511999	42340999	42500999	42515999						42552999		42218999		42533000								42557499		42541499
chr3_132	chr3	13	0.419355		42633995	42577999					42561999					42600999		42679999		42575999		42631000	42631000		42629499	42635499			42620499	42631499		42569499
chr3_133	chr3	13	0.419355				42759999	42727999		42752999		42773999		42747999			42741999			42762999	42738999	42709500	42721000				42754499	42719499						42738499
chr3_134	chr3	15	0.483871	42850000		42839999					42832999				42833999				42817999			42846500	42849000	42794499	42854499	42860499			42880499	42853499	42864499	42860499	42867499
chr3_135	chr3	12	0.387097	43261000				43237999		43269999			43236999	43253999		43270999			43200999	43276999			43221000				43279499	43250499						43246499
chr3_136	chr3	15	0.483871			43331999	43281999				43284999	43295999					43284999					43309500	43309000	43319499	43275499	43322499			43352499	43325499	43301499	43305499	43301499
chr3_137	chr3	2	0.0645161						43397999														43485000
chr3_138	chr3	27	0.870968	43676000	43730995	43664999	43853999	43801999		43779999	43764999	43709999		43769999	43688999	43780999	43788999	43765999	43762999	43788999	43843999	43662500	43668500		43745499		43786499	43729499	43763499	43680499	43763499	43762499	43776499	43733499
chr3_139	chr3	14	0.451613	43803000	44012995	43991999			44031999	44088999			44041999							44198999	44126999	43996500	43791500	44006499		43941499				44012499				43950499
chr3_140	chr3	12	0.387097	44371000	44273995				44441999									44329999	44411999			44453000	44362000		44450499				44339499		44320499	44336499	44320499
chr3_141	chr3	22	0.709677	44539000		44488999	44513999	44562999		44502999	44522999	44520999	44485999	44460999	44452999	44519999				44519999	44484999	44572000	44467000	44512499		44546499			44491499	44505499	44556499	44567499	44570499
chr3_142	chr3	4	0.129032		44595995													44599999				44659500	44659000
chr3_143	chr3	8	0.258065	44920000										44957999	44936999							44932000	44931500		44900499			44864499						44892499
chr3_144	chr3	26	0.83871	45088000		45065999	45019999	44985999	44995999	45125999	45094999	45161999	45050999			44988999	45160999	45108999	44976999	44984999	44974999	45070500	45084000	45001499		44976499	45137499	45157499	45144499	45006499	45122499	45127499	45120499
chr3_145	chr3	10	0.322581	45214000			45256999	45170999			45512999		45441999	45197999						45281999			45224000		45191499									45179499
chr3_146	chr3	30	0.967742	45625000		45660999	45559999	45679999	45693999	45702999	45730999	45685999	45736999	45646999	45620999	45644999	45606999	45651999	45672999	45668999	45749999	45613500	45617500	45645499	45625499	45627499	45646499	45632499	45657499	45638499	45621499	45624499	45619499	45618499
chr3_147	chr3	7	0.225806	45832000					46077999	46048999												46047000	46053500	45924499						45932499
chr3_148	chr3	19	0.612903	46117000			46074999		46331999	46370999		46171999	46141999	46142999					46115999	46110999		46333500	46148000	46180499	46131499	46061499	46121499			46142499	46145499		46157499	46160499
chr3_149	chr3	22	0.709677	46445000		46643999	46554999	46546999		46600999	46557999		46556999	46571999			46581999	46564999	46388999	46531999			46568000		46560499		46586499	46552499	46542499	46575499	46442499	46449499	46432499	46587499
chr3_150	chr3	5	0.16129	46639000								46671999								46704999	46752999		46848500
chr3_151	chr3	6	0.193548	46929000																46912999			46929500	46924499	46915499	46894499
chr3_152	chr3	14	0.451613					46960999		47053999	47031999		47039999	46986999		46987999		47037999	46958999		47001999		47017500					46995499	47013499	46983499				46960499
chr3_153	chr3	17	0.548387	47249000			47311999			47285999		47303999										47266500	47284000	47270499	47272499	47267499	47302499	47293499	47292499	47279499	47284499	47285499	47280499	47307499
chr3_154	chr3	13	0.419355					47327999	47334999		47326999			47319999	47331999	47429999	47380999	47368999	47398999	47401999	47463999	47411000	47410000
chr3_155	chr3	19	0.612903	47544000		47479999		47516999				47502999	47497999	47519999								47520500	47520000	47521499	47528499	47547499	47513499	47523499	47524499	47514499	47524499	47527499	47503499	47517499
chr3_156	chr3	5	0.16129			47814999	47702999			47566999									47647999				47587000
chr3_157	chr3	29	0.935484	47833000		47923999		47840999	47961999	47963999	47881999	47840999	47861999	47845999	47812999	47849999	47743999	47803999	47997999	47865999	47858999	47832000	47830500	47824499	47833499	47824499	47830499	47833499	47834499	47827499	47832499	47831499	47831499	47833499
chr3_158	chr3	20	0.645161	48188000		48200999	48096999							48184999	48223999	48185999	48163999					48163500	48158000	48192499	48180499	48192499	48170499	48162499	48170499	48198499	48187499	48191499	48192499	48176499
chr3_159	chr3	8	0.258065					48227999	48239999	48268999	48267999	48262999									48238999	48277500	48259500
chr3_160	chr3	3	0.0967742				48368999						48365999										48320500
chr3_161	chr3	2	0.0645161																	48382999			48417000
chr3_162	chr3	6	0.193548			48534999		48535999										48556999				48534000	48535000	48562499
chr3_163	chr3	7	0.225806	48586000					48603999														48610500						48565499	48578499		48594499	48610499
chr3_164	chr3	13	0.419355							48611999	48640999			48622999	48623999	48614999			48639999		48647999		48650500		48628499	48612499	48652499	48629499			48614499
chr3_165	chr3	4	0.129032									48687999					48682999						48689500											48662499
chr3_166	chr3	5	0.16129	48751000				48831999					48762999									48761000	48764000
chr3_167	chr3	21	0.677419	48940000			48927999		48909999		48954999	48953999		48928999	48910999			48950999		48948999		48938500	48940500	48928499	48924499	48904499		48930499	48991499	48937499	48941499	48956499	48945499	48923499
chr3_168	chr3	2	0.0645161			49028999																	49038000
chr3_169	chr3	13	0.419355	49187000				49179999		49123999	49223999			49143999		49129999			49181999	49239999	49137999		49184000		49174499								49164499	49207499
[truncated: 8,163 more rows]
